# Supplementary material for: LeishIF3d is a non-canonical cap-binding protein in Leishmania
Source: Front Mol Biosci. 2023 May 30;10:1191934. doi: 10.3389/fmolb.2023.1191934 (PMC10266417; doi:10.3389/fmolb.2023.1191934)
Supplement: Supplementary file 1 [file Table2.XLSX]

## Sheet: Fold Change>2 p<0.05
Majority protein IDs	Protein names	Gene names	Student's T-test p-value IF3d_control	Student's T-test q-value IF3d_control	Student's T-test Difference IF3d_control	Fold change IF3d/control	Intensity Myc cont. 1	Intensity Myc cont. 2	Intensity Myc cont. 3	Intensity Myc IF3d 1	Intensity Myc IF3d 2	Intensity Myc IF3d 3	Only identified by site	Peptides	Razor + unique peptides	Unique peptides	Sequence coverage [%]	Unique + razor sequence coverage [%]	Unique sequence coverage [%]	Mol. weight [kDa]	Q-value	Score	MS/MS Count	Razor + unique peptides Myc cont. 1	Razor + unique peptides Myc cont. 2	Razor + unique peptides Myc cont. 3	Razor + unique peptides Myc IF3d 1	Razor + unique peptides Myc IF3d 2	Razor + unique peptides Myc IF3d 3	MS/MS Count Myc cont. 1	MS/MS Count Myc cont. 2	MS/MS Count Myc cont. 3	MS/MS Count Myc IF3d 1	MS/MS Count Myc IF3d 2	MS/MS Count Myc IF3d 3	Intensity Myc cont. 1	Intensity Myc cont. 2	Intensity Myc cont. 3	Intensity Myc IF3d 1	Intensity Myc IF3d 2	Intensity Myc IF3d 3	Protein IDs	id	Fasta headers
Ribosomal proteins and ribosome biogenesis
LmxM.24.2080.1-p1;LmxM.24.2070.1-p1	40S ribosomal protein S8	LmxM.24.2080	0.0130066	0.049984	4.44194	21.7349	26.4191	24.0517	22.8872	28.8035	29.0372	28.843		11	11	11	45.9	45.9	45.9	24.686	0	126.3	44	4	1	1	8	8	8	4	2	1	11	14	12	89729000	17389000	7757600	468520000	550899968	481510016	LmxM.24.2080.1-p1;LmxM.24.2070.1-p1	326	>LmxM.24.2080.1-p1 | transcript=LmxM.24.2080.1 | gene=LmxM.24.2080 | organism=Leishmania_mexicana_MHOM/GT/2001/U1103 | gene_product=40S ribosomal protein S8 [Source:UniProtKB/TrEMBL;Acc:E9AX53] | transcript_product=40S ribosomal protein S8, putative | loca
LmxM.01.0410.1-p1	40S ribosomal protein S7	LmxM.01.0410	0.0072726	0.0331545	3.84741	14.3941	27.0056	27.2898	25.0515	29.9563	30.885	30.0478		15	15	15	59.5	59.5	59.5	23.851	0	323.31	85	5	7	3	12	13	14	6	10	3	20	24	22	134740000	164080000	34773000	1041699968	1983000064	1109900032	LmxM.01.0410.1-p1	37	>LmxM.01.0410.1-p1 | transcript=LmxM.01.0410.1 | gene=LmxM.01.0410 | organism=Leishmania_mexicana_MHOM/GT/2001/U1103 | gene_product=40S ribosomal protein S7 [Source:UniProtKB/TrEMBL;Acc:E9AJC9] | transcript_product=hypothetical protein | location=LmxM.01:9
LmxM.36.2870.1-p1;LmxM.36.2860.1-p1	40S ribosomal protein S24	LmxM.36.2870	0.00584897	0.0298876	3.65449	12.5925	25.4582	27.1613	24.94	29.455	29.7397	29.3284		8	8	8	52.6	52.6	52.6	15.752	0	122.4	36	2	5	3	5	5	6	4	7	3	5	9	8	46099000	150100000	32188000	735920000	896460032	674120000	LmxM.36.2870.1-p1;LmxM.36.2860.1-p1	595	>LmxM.36.2870.1-p1 | transcript=LmxM.36.2870.1 | gene=LmxM.36.2870 | organism=Leishmania_mexicana_MHOM/GT/2001/U1103 | gene_product=40S ribosomal protein S24 [Source:UniProtKB/TrEMBL;Acc:E9AT64] | transcript_product=40S ribosomal protein S24e | location=Lm
LmxM.13.0570.1-p1	40S ribosomal protein S12	LmxM.13.0570	0.0157154	0.0545346	4.23362	18.8125	25.5553	25.6322	22.4895	28.5764	29.1452	28.6563		9	9	9	53.9	53.9	53.9	15.592	0	81.252	34	3	3	1	6	6	7	4	3	1	7	9	10	49307000	52008000	5888500	400270016	593710016	423049984	LmxM.13.0570.1-p1	179	>LmxM.13.0570.1-p1 | transcript=LmxM.13.0570.1 | gene=LmxM.13.0570 | organism=Leishmania_mexicana_MHOM/GT/2001/U1103 | gene_product=40S ribosomal protein S12 [Source:UniProtKB/TrEMBL;Acc:E9AP81] | transcript_product=40S ribosomal protein S12, putative | lo
LmxM.31.0430.1-p1;LmxM.24.0040.1-p1	Putative 60S ribosomal protein L17	LmxM.31.0430	0.0377451	0.0958924	2.64093	6.23733	28.4922	28.4026	25.9202	30.155	30.6089	29.9739		9	9	9	44.6	44.6	44.6	19.083	0	97.993	79	7	7	4	8	9	9	9	10	4	18	18	20	377580000	354849984	63497000	1195500032	1637600000	1054499968	LmxM.31.0430.1-p1;LmxM.24.0040.1-p1	316	>LmxM.31.0430.1-p1 | transcript=LmxM.31.0430.1 | gene=LmxM.31.0430 | organism=Leishmania_mexicana_MHOM/GT/2001/U1103 | gene_product=Putative 60S ribosomal protein L17 [Source:UniProtKB/TrEMBL;Acc:E9AWJ4] | transcript_product=60S ribosomal protein L17, puta
LmxM.31.2710.1-p1;LmxM.31.2690.1-p1	60S ribosomal protein L27	LmxM.31.2710	0.0430176	0.10258	4.53706	23.2162	24.6582	24.4641	20	27.6393	27.0277	28.0665		9	9	9	49.3	49.3	49.3	15.43	0	76.044	23	1	1	0	6	4	7	1	2	0	7	6	7	26477000	23144000	0	209060000	136820000	281100000	LmxM.31.2710.1-p1;LmxM.31.2690.1-p1	473	>LmxM.31.2710.1-p1 | transcript=LmxM.31.2710.1 | gene=LmxM.31.2710 | organism=Leishmania_mexicana_MHOM/GT/2001/U1103 | gene_product=60S ribosomal protein L27 [Source:UniProtKB/TrEMBL;Acc:E9B350] | transcript_product=ribosomal protein L27, putative | locati
LmxM.33.0860.1-p1;LmxM.15.0200.1-p1	Putative 60S ribosomal protein L13a	LmxM.33.0860	0.0290798	0.0804886	3.94225	15.3721	26.7466	27.1999	23.4844	29.4996	30.0924	29.6657		11	11	11	48.2	48.2	48.2	25.521	0	117.38	77	6	6	1	8	9	9	8	11	1	20	19	18	112600000	154160000	11736000	759020032	1144800000	851630016	LmxM.33.0860.1-p1;LmxM.15.0200.1-p1	199	>LmxM.33.0860.1-p1 | transcript=LmxM.33.0860.1 | gene=LmxM.33.0860 | organism=Leishmania_mexicana_MHOM/GT/2001/U1103 | gene_product=Putative 60S ribosomal protein L13a [Source:UniProtKB/TrEMBL;Acc:E9AQ19] | transcript_product=60S ribosomal protein L13a, pu
LmxM.06.0580.1-p1;LmxM.06.0570.1-p1	Putative 60S ribosomal protein L23a	LmxM.06.0580	0.0387989	0.0974325	3.92878	15.2293	26.9375	27.216	23.2631	29.3062	30.1499	29.7469		12	12	12	51.7	51.7	51.7	16.296	0	117.88	85	4	8	2	11	11	12	6	10	2	22	22	23	128530000	155890000	10067000	663809984	1191299968	900950016	LmxM.06.0580.1-p1;LmxM.06.0570.1-p1	81	>LmxM.06.0580.1-p1 | transcript=LmxM.06.0580.1 | gene=LmxM.06.0580 | organism=Leishmania_mexicana_MHOM/GT/2001/U1103 | gene_product=Putative 60S ribosomal protein L23a [Source:UniProtKB/TrEMBL;Acc:E9AKT6] | transcript_product=60S ribosomal protein L23a, pu
LmxM.06.0415.1-p1;LmxM.06.0410.1-p1	Ribosomal_L19e domain-containing protein	LmxM.06.0415	0.032856	0.0871774	2.74017	6.68151	26.6378	27.2167	24.5988	28.3224	29.4289	28.9226		9	9	9	33.2	33.2	33.2	28.202	0	76.755	48	4	4	3	7	5	4	5	6	3	12	12	10	104420000	155970000	25409000	335649984	722760000	508809984	LmxM.06.0415.1-p1;LmxM.06.0410.1-p1	79	>LmxM.06.0415.1-p1 | transcript=LmxM.06.0415.1 | gene=LmxM.06.0415 | organism=Leishmania_mexicana_MHOM/GT/2001/U1103 | gene_product=Ribosomal_L19e domain-containing protein [Source:UniProtKB/TrEMBL;Acc:E9AKR8] | transcript_product=60S ribosomal protein L19
LmxM.34.2190.1-p1;LmxM.24.2210.1-p1	Putative 60S ribosomal protein L12	LmxM.34.2190	0.0287209	0.0799714	2.59201	6.02938	26.0977	25.9441	24.1298	27.5073	28.8796	27.5608		4	4	4	36	36	36	17.538	0	58.953	19	1	1	1	3	3	2	2	2	1	5	5	4	71811000	64559000	18357000	190780000	493870016	197980000	LmxM.34.2190.1-p1;LmxM.24.2210.1-p1	328	>LmxM.34.2190.1-p1 | transcript=LmxM.34.2190.1 | gene=LmxM.34.2190 | organism=Leishmania_mexicana_MHOM/GT/2001/U1103 | gene_product=Putative 60S ribosomal protein L12 [Source:UniProtKB/TrEMBL;Acc:E9AX67] | transcript_product=60S ribosomal protein L12, puta
LmxM.34.1900.1-p1;LmxM.34.1890.1-p1;LmxM.34.1880.1-p1	Ribosomal_L18_c domain-containing protein	LmxM.34.1900	0.0183753	0.0589278	3.50919	11.386	27.5156	27.7273	24.9746	29.9862	30.6962	30.0628		14	14	14	41	41	41	34.029	0	154.43	99	6	7	4	11	14	13	11	14	4	20	28	22	191880000	222210000	32969000	1063500032	1739699968	1121500032	LmxM.34.1900.1-p1;LmxM.34.1890.1-p1;LmxM.34.1880.1-p1	541	>LmxM.34.1900.1-p1 | transcript=LmxM.34.1900.1 | gene=LmxM.34.1900 | organism=Leishmania_mexicana_MHOM/GT/2001/U1103 | gene_product=Ribosomal_L18_c domain-containing protein [Source:UniProtKB/TrEMBL;Acc:E9B665] | transcript_product=60S ribosomal protein L5
LmxM.04.0950.1-p1;LmxM.04.0750.1-p1	Ribosomal_L16 domain-containing protein	LmxM.04.0950	0.0395468	0.0978152	2.67542	6.38823	27.9194	28.1745	25.4687	29.5569	30.2763	29.7557		15	15	15	54.5	54.5	54.5	24.557	0	129.43	105	9	10	3	14	11	13	17	17	5	24	23	19	253850000	302940000	46436000	789769984	1300400000	906470016	LmxM.04.0950.1-p1;LmxM.04.0750.1-p1	60	>LmxM.04.0950.1-p1 | transcript=LmxM.04.0950.1 | gene=LmxM.04.0950 | organism=Leishmania_mexicana_MHOM/GT/2001/U1103 | gene_product=Ribosomal_L16 domain-containing protein [Source:UniProtKB/TrEMBL;Acc:E9AK58] | transcript_product=hypothetical protein | loc
LmxM.33.2470.1-p1;LmxM.10.0070.1-p1	Putative ribosomal protein l35a	LmxM.33.2470	0.0334233	0.0878069	3.75502	13.5013	26.5806	26.2922	22.9536	29.3042	29.1251	28.6622		15	15	15	55.6	55.6	55.6	16.454	0	106.21	68	7	8	1	11	9	11	8	10	1	19	15	15	100360000	82173000	8123000	662870016	585500032	424790016	LmxM.33.2470.1-p1;LmxM.10.0070.1-p1	142	>LmxM.33.2470.1-p1 | transcript=LmxM.33.2470.1 | gene=LmxM.33.2470 | organism=Leishmania_mexicana_MHOM/GT/2001/U1103 | gene_product=Putative ribosomal protein l35a [Source:UniProtKB/TrEMBL;Acc:E9B533] | transcript_product=ribosomal protein l35a, putative |
LmxM.15.1000.1-p1;LmxM.32.0720.1-p1	60S ribosomal protein L6	LmxM.15.1000	0.03649	0.0932298	3.13696	8.79667	28.9578	29.0677	26.0015	31.0154	31.4322	30.9902		15	15	15	57.5	57.5	57.5	21.037	0	140.42	134	7	10	5	13	15	13	18	18	6	29	38	25	521380000	562659968	67179000	2170599936	2897600000	2132899968	LmxM.15.1000.1-p1;LmxM.32.0720.1-p1	208	>LmxM.15.1000.1-p1 | transcript=LmxM.15.1000.1 | gene=LmxM.15.1000 | organism=Leishmania_mexicana_MHOM/GT/2001/U1103 | gene_product=60S ribosomal protein L6 [Source:UniProtKB/TrEMBL;Acc:E9AQ99] | transcript_product=60S ribosomal protein L6, putative | loca
LmxM.34.1920.1-p1;LmxM.21.0730.1-p1	Putative 60S Ribosomal protein L36	LmxM.34.1920	0.0391825	0.0974325	2.76331	6.7895	26.6653	27.5914	24.5806	29.2755	29.2317	28.62		6	6	6	43.8	43.8	43.8	11.936	0	58.281	26	3	5	2	3	3	3	4	6	2	5	5	4	106430000	202230000	25089000	649849984	630400000	412550016	LmxM.34.1920.1-p1;LmxM.21.0730.1-p1	276	>LmxM.34.1920.1-p1 | transcript=LmxM.34.1920.1 | gene=LmxM.34.1920 | organism=Leishmania_mexicana_MHOM/GT/2001/U1103 | gene_product=Putative 60S Ribosomal protein L36 [Source:UniProtKB/TrEMBL;Acc:E9B669] | transcript_product=60S ribosomal protein L36, puta
LmxM.11.0770.1-p1;LmxM.11.0760.1-p1	Putative 40S ribosomal protein S21	LmxM.11.0770	0.041738	0.101111	3.21939	9.3139	26.5997	26.5962	23.4144	28.4996	29.2475	28.5214		2	2	2	22	22	22	16.637	0	69.568	20	1	1	1	2	2	2	2	3	2	5	4	4	101700000	101450000	11180000	379520000	637329984	385310016	LmxM.11.0770.1-p1;LmxM.11.0760.1-p1	161	>LmxM.11.0770.1-p1 | transcript=LmxM.11.0770.1 | gene=LmxM.11.0770 | organism=Leishmania_mexicana_MHOM/GT/2001/U1103 | gene_product=Putative 40S ribosomal protein S21 [Source:UniProtKB/TrEMBL;Acc:E9ANM2] | transcript_product=40S ribosomal protein S21, puta
LmxM.34.0400b.1-p1;LmxM.34.0400a.1-p1;LmxM.34.0400.1-p1	40S ribosomal protein S3a	LmxM.34.0400b	0.0419964	0.101111	3.46915	11.0743	28.1765	28.7505	25.1796	30.5278	31.6267	30.3595		20	20	20	67.4	67.4	67.4	30.036	0	323.31	137	9	15	5	16	16	17	10	21	4	36	34	32	303360000	451600000	38002000	1548000000	3315699968	1377600000	LmxM.34.0400b.1-p1;LmxM.34.0400a.1-p1;LmxM.34.0400.1-p1	532	>LmxM.34.0400b.1-p1 | transcript=LmxM.34.0400b.1 | gene=LmxM.34.0400b | organism=Leishmania_mexicana_MHOM/GT/2001/U1103 | gene_product=40S ribosomal protein S3a [Source:UniProtKB/TrEMBL;Acc:E8NHI0] | transcript_product=hypothetical protein | location=1036_
LmxM.13.1230.1-p1;LmxM.13.1220.1-p1	40S ribosomal protein S4	LmxM.13.1230	0.0379445	0.0958924	3.16357	8.96042	29.7991	30.0885	26.8754	31.8189	32.3197	32.1151		24	24	24	70	70	70	30.654	0	260.37	207	15	19	4	22	22	23	26	31	5	45	51	49	934160000	1141699968	123110000	3788199936	5360399872	4651800064	LmxM.13.1230.1-p1;LmxM.13.1220.1-p1	184	>LmxM.13.1230.1-p1 | transcript=LmxM.13.1230.1 | gene=LmxM.13.1230 | organism=Leishmania_mexicana_MHOM/GT/2001/U1103 | gene_product=40S ribosomal protein S4 [Source:UniProtKB/TrEMBL;Acc:E9APE7] | transcript_product=40S ribosomal protein S4, putative | loca
LmxM.21.1070.1-p1;LmxM.21.1060.1-p1	Putative 40S ribosomal protein S23	LmxM.21.1070	0.0124392	0.0495485	2.89498	7.43834	27.2258	26.8483	25.115	29.0955	29.6149	29.1636		5	5	5	49.7	49.7	49.7	15.875	0	61.65	39	3	4	3	4	4	4	4	7	3	8	9	8	156960000	120820000	36339000	573619968	822200000	601350016	LmxM.21.1070.1-p1;LmxM.21.1060.1-p1	279	>LmxM.21.1070.1-p1 | transcript=LmxM.21.1070.1 | gene=LmxM.21.1070 | organism=Leishmania_mexicana_MHOM/GT/2001/U1103 | gene_product=Putative 40S ribosomal protein S23 [Source:UniProtKB/TrEMBL;Acc:E9AV90] | transcript_product=40S ribosomal protein S23, puta
LmxM.32.3230.1-p1;LmxM.13.1670.1-p1	Putative 60S ribosomal protein L44	LmxM.32.3230	4.17631e-05	0.00114234	6.40402	84.684	20	20	20	27.0217	25.8918	26.2985		5	5	5	37.7	37.7	37.7	12.297	0	31.69	13	1	0	0	3	3	3	1	0	0	3	4	5	0	0	0	136250000	62262000	82536000	LmxM.32.3230.1-p1;LmxM.13.1670.1-p1	186	>LmxM.32.3230.1-p1 | transcript=LmxM.32.3230.1 | gene=LmxM.32.3230 | organism=Leishmania_mexicana_MHOM/GT/2001/U1103 | gene_product=Putative 60S ribosomal protein L44 [Source:UniProtKB/TrEMBL;Acc:E9APJ1] | transcript_product=60S ribosomal protein L44 | loc
LmxM.34.1440.1-p1;LmxM.34.1430.1-p1;LmxM.31.3900.1-p1	Ribosomal_L2_C domain-containing protein	LmxM.34.1440	0.0165255	0.0565026	3.79821	13.9115	27.6131	28.4731	25.313	30.8379	31.2399	30.716		16	16	16	63.5	63.5	63.5	28.272	0	287.79	106	7	10	4	12	12	12	12	19	3	21	26	25	205290000	372620000	41683000	1919299968	2536000000	1763699968	LmxM.34.1440.1-p1;LmxM.34.1430.1-p1;LmxM.31.3900.1-p1	484	>LmxM.34.1440.1-p1 | transcript=LmxM.34.1440.1 | gene=LmxM.34.1440 | organism=Leishmania_mexicana_MHOM/GT/2001/U1103 | gene_product=Ribosomal_L2_C domain-containing protein [Source:UniProtKB/TrEMBL;Acc:E9B3G8] | transcript_product=60S ribosomal protein L2,
LmxM.33.2900.1-p1;LmxM.33.2870.1-p1;LmxM.31.3130.1-p1	Putative ribosomal protein L3	LmxM.33.2900	0.0353304	0.09178	3.28131	9.72241	27.6974	27.659	24.5833	29.7302	30.3158	29.7377		23	23	23	54.7	54.7	54.7	47.543	0	208.05	98	11	11	1	18	20	17	14	11	1	20	31	21	217650000	211930000	25137000	890579968	1336499968	895249984	LmxM.33.2900.1-p1;LmxM.33.2870.1-p1;LmxM.31.3130.1-p1	477	>LmxM.33.2900.1-p1 | transcript=LmxM.33.2900.1 | gene=LmxM.33.2900 | organism=Leishmania_mexicana_MHOM/GT/2001/U1103 | gene_product=Putative ribosomal protein L3 [Source:UniProtKB/TrEMBL;Acc:E9B578] | transcript_product=ribosomal protein L3, putative | loc
LmxM.36.3400.1-p1;LmxM.36.3390.1-p1	60S ribosomal protein L29	LmxM.36.3400	0.00215355	0.0137178	4.89443	29.742	20	20	20	23.7196	26.1281	24.8355		3	3	3	27.1	27.1	27.1	7.9771	0	17.816	7	0	0	0	1	3	2	0	0	0	1	4	2	0	0	0	13814000	73342000	29939000	LmxM.36.3400.1-p1;LmxM.36.3390.1-p1	598	>LmxM.36.3400.1-p1 | transcript=LmxM.36.3400.1 | gene=LmxM.36.3400 | organism=Leishmania_mexicana_MHOM/GT/2001/U1103 | gene_product=60S ribosomal protein L29 [Source:UniProtKB/TrEMBL;Acc:E9ATB8] | transcript_product=ribosomal protein L29, putative | locati
LmxM.33.3980.1-p1	Ribosomal_L7Ae domain-containing protein	LmxM.33.3980	0.00462809	0.0247363	6.13966	70.5056	20	22.8645	20	27.3619	27.7793	26.1423		7	7	7	57.4	57.4	57.4	16.689	0	72.331	17	0	1	0	5	4	4	0	1	0	7	5	4	0	7636500	0	172480000	230360000	74066000	LmxM.33.3980.1-p1	522	>LmxM.33.3980.1-p1 | transcript=LmxM.33.3980.1 | gene=LmxM.33.3980 | organism=Leishmania_mexicana_MHOM/GT/2001/U1103 | gene_product=Ribosomal_L7Ae domain-containing protein [Source:UniProtKB/TrEMBL;Acc:E9B5J3] | transcript_product=nucleolar protein family
LmxM.29.0620.1-p1	Ribosome biogenesis regulatory protein	LmxM.29.0620	0.00404929	0.0224157	3.38286	10.4314	20	20	20	22.831	24.5233	22.7943		2	2	2	16.7	16.7	16.7	24.972	0	14.348	4	0	0	0	1	2	1	0	0	0	1	2	1	0	0	0	7461400	24113000	7273700	LmxM.29.0620.1-p1	411	>LmxM.29.0620.1-p1 | transcript=LmxM.29.0620.1 | gene=LmxM.29.0620 | organism=Leishmania_mexicana_MHOM/GT/2001/U1103 | gene_product=Ribosome biogenesis regulatory protein [Source:UniProtKB/TrEMBL;Acc:E9B0I7] | transcript_product=ribosome biogenesis regulat
LmxM.36.4650.1-p1	Ribosome assembly factor mrt4	LmxM.36.4650	2.03483e-06	0.000236549	5.52422	46.021	20	20	20	25.7788	25.3277	25.4662		7	7	7	41	41	41	25.214	0	50.239	13	0	0	0	4	5	3	0	0	0	5	5	3	0	0	0	57571000	42110000	46353000	LmxM.36.4650.1-p1	611	>LmxM.36.4650.1-p1 | transcript=LmxM.36.4650.1 | gene=LmxM.36.4650 | organism=Leishmania_mexicana_MHOM/GT/2001/U1103 | gene_product=Ribosome assembly factor mrt4 [Source:UniProtKB/TrEMBL;Acc:E9ATP9] | transcript_product=60S acidic ribosomal protein, putati
LmxM.26.0170.1-p1;LmxM.26.0180.1-p1	Putative 60S ribosomal protein L7	LmxM.26.0170	0.0285588	0.0799714	3.44003	10.8531	27.5887	28.0738	24.8836	29.8178	30.7274	30.3209		17	17	17	53.6	53.6	53.6	28.901	0	188.98	110	10	9	2	11	15	13	10	17	2	24	32	25	201850000	282520000	30953000	946369984	1777799936	1341200000	LmxM.26.0170.1-p1;LmxM.26.0180.1-p1	353	>LmxM.26.0170.1-p1 | transcript=LmxM.26.0170.1 | gene=LmxM.26.0170 | organism=Leishmania_mexicana_MHOM/GT/2001/U1103 | gene_product=Putative 60S ribosomal protein L7 [Source:UniProtKB/TrEMBL;Acc:E9AXZ8] | transcript_product=60S ribosomal protein L7, putati
LmxM.11.0410.1-p1	Ribosome biogenesis protein BOP1 homolog	LmxM.11.0410	0.0127488	0.0498166	4.04832	16.5449	20	20	21.7245	23.1625	25.637	25.0699		6	6	6	9	9	9	95.203	0	42.698	8	0	0	1	1	4	3	0	0	1	1	3	3	0	0	3465100	9388600	52182000	35220000	LmxM.11.0410.1-p1	158	>LmxM.11.0410.1-p1 | transcript=LmxM.11.0410.1 | gene=LmxM.11.0410 | organism=Leishmania_mexicana_MHOM/GT/2001/U1103 | gene_product=Ribosome biogenesis protein BOP1 homolog [Source:UniProtKB/TrEMBL;Acc:E9ANI7] | transcript_product=Nucleolar protein 89, put
LmxM.08_29.1070.1-p1;LmxM.08_29.1090.1-p1	Ribos_L4_asso_C domain-containing protein	LmxM.08_29.1070	0.0194657	0.0610979	3.37096	10.3457	28.3946	28.5438	25.9035	30.7679	31.4846	30.7023		18	18	18	50.9	50.9	50.9	41.106	0	323.31	144	12	12	3	15	16	15	13	16	5	34	45	31	352870016	391329984	62768000	1828300032	3004800000	1747100032	LmxM.08_29.1070.1-p1;LmxM.08_29.1090.1-p1	115	>LmxM.08_29.1070.1-p1 | transcript=LmxM.08_29.1070.1 | gene=LmxM.08_29.1070 | organism=Leishmania_mexicana_MHOM/GT/2001/U1103 | gene_product=Ribos_L4_asso_C domain-containing protein [Source:UniProtKB/TrEMBL;Acc:E9ALW5] | transcript_product=ribosomal prote
LmxM.36.2500.1-p1	Guanine nucleotide-binding protein subunit beta-like protein	LmxM.36.2500	0.0311673	0.0844593	5.07749	33.7658	20	24.2852	20	26.5871	27.5445	25.3861		12	12	12	20.9	20.9	20.9	72.497	0	98.667	25	0	3	0	8	10	4	0	3	0	8	11	3	0	20445000	0	100810000	195760000	43852000	LmxM.36.2500.1-p1	590	>LmxM.36.2500.1-p1 | transcript=LmxM.36.2500.1 | gene=LmxM.36.2500 | organism=Leishmania_mexicana_MHOM/GT/2001/U1103 | gene_product=Guanine nucleotide-binding protein subunit beta-like protein [Source:UniProtKB/TrEMBL;Acc:E9AT27] | transcript_product=chrom
LmxM.32.1410.1-p1	Guanine nucleotide-binding protein subunit beta-like protein	LmxM.32.1410	0.00389271	0.0218085	6.87319	117.229	20	20	20	24.6296	27.5861	28.4038		2	2	2	1.4	1.4	1.4	64.806	0	12.323	7	0	0	0	1	2	2	0	0	0	1	4	2	0	0	0	25957000	201490000	355140000	LmxM.32.1410.1-p1	494	>LmxM.32.1410.1-p1 | transcript=LmxM.32.1410.1 | gene=LmxM.32.1410 | organism=Leishmania_mexicana_MHOM/GT/2001/U1103 | gene_product=Guanine nucleotide-binding protein subunit beta-like protein [Source:UniProtKB/TrEMBL;Acc:E9B3X8] | transcript_product=hypot
LmxM.33.4290.1-p1	H/ACA ribonucleoprotein complex subunit	LmxM.33.4290	7.77493e-05	0.00190281	5.53114	46.2421	20	20	20	25.3323	26.1826	25.0785		2	2	2	9.5	9.5	9.5	22.865	0	15.41	4	0	0	0	1	2	1	0	0	0	1	2	1	0	0	0	42246000	76163000	35431000	LmxM.33.4290.1-p1	524	>LmxM.33.4290.1-p1 | transcript=LmxM.33.4290.1 | gene=LmxM.33.4290 | organism=Leishmania_mexicana_MHOM/GT/2001/U1103 | gene_product=H/ACA ribonucleoprotein complex subunit [Source:UniProtKB/TrEMBL;Acc:E9B5M4] | transcript_product=nucleolar protein family a
LmxM.04.0810.1-p1	Pescadillo homolog	LmxM.04.0810	0.00620759	0.0304828	3.11935	8.68996	20	20	20	22.1946	22.9419	24.2215		4	4	4	9.5	9.5	9.5	77.35	0	27.5	3	0	0	0	1	2	1	0	0	0	0	2	1	0	0	0	4800100	8057700	19561000	LmxM.04.0810.1-p1	62	>LmxM.04.0810.1-p1 | transcript=LmxM.04.0810.1 | gene=LmxM.04.0810 | organism=Leishmania_mexicana_MHOM/GT/2001/U1103 | gene_product=Pescadillo homolog [Source:UniProtKB/TrEMBL;Acc:E9AK64] | transcript_product=Pescadillo N-terminus/BRCA1 C Terminus (BRCT) d
LmxM.32.0920.1-p1;LmxM.15.0950.1-p1	KH type-2 domain-containing protein	LmxM.32.0920	0.0254332	0.0743802	2.51755	5.72609	28.9462	29.276	27.0535	30.5617	31.2942	30.9725		17	17	17	67.1	67.1	67.1	24.471	0	164.01	129	9	13	4	12	14	16	18	21	4	25	32	29	517230016	650080000	139290000	1584899968	2633299968	2106899968	LmxM.32.0920.1-p1;LmxM.15.0950.1-p1	206	>LmxM.32.0920.1-p1 | transcript=LmxM.32.0920.1 | gene=LmxM.32.0920 | organism=Leishmania_mexicana_MHOM/GT/2001/U1103 | gene_product=KH type-2 domain-containing protein [Source:UniProtKB/TrEMBL;Acc:E9AQ94] | transcript_product=40S ribosomal protein S3, puta
LmxM.28.2740a.1-p1;LmxM.28.2740.1-p1	Guanine nucleotide-binding protein subunit beta-like protein	LmxM.28.2740a	0.011073	0.047238	5.91675	60.4114	20	23.7956	20	26.8602	27.9559	26.7297		9	9	9	39.7	39.7	39.7	34.402	0	127.42	23	0	1	0	6	7	5	0	2	0	7	10	4	0	14561000	0	121820000	260360000	111290000	LmxM.28.2740a.1-p1;LmxM.28.2740.1-p1;LmxM.28.2750partial.1-p1	403	>LmxM.28.2740a.1-p1 | transcript=LmxM.28.2740a.1 | gene=LmxM.28.2740a | organism=Leishmania_mexicana_MHOM/GT/2001/U1103 | gene_product=Guanine nucleotide-binding protein subunit beta-like protein [Source:UniProtKB/TrEMBL;Acc:E8NHN2] | transcript_product=hy
Translation
LmxM.09.1070.1-p1	eukaryotic translation initiation factor 2 subunit, putative	LmxM.09.1070	3.82117e-09	8.07785e-07	4.31633	19.9225	20	20	20	24.3594	24.2902	24.2994		2	2	2	5.6	5.6	5.6	52.548	0	15.745	5	0	0	0	1	2	1	0	0	0	1	3	1	0	0	0	21523000	20516000	20646000	LmxM.09.1070.1-p1	138	>LmxM.09.1070.1-p1 | transcript=LmxM.09.1070.1 | gene=LmxM.09.1070 | organism=Leishmania_mexicana_MHOM/GT/2001/U1103 | gene_product=Tr-type G domain-containing protein [Source:UniProtKB/TrEMBL;Acc:E9AMV9] | transcript_product=eukaryotic translation initiat
LmxM.07.0640.1-p1	eukaryotic translation initiation factor 3 subunit h	LmxM.07.0640	0.000251731	0.00339422	14.3062	20257.9	22.8302	23.8751	20	36.3105	36.7273	36.5861		43	43	43	95.8	95.8	95.8	38.015	0	323.31	663	1	2	0	38	37	42	1	2	0	209	223	228	7457200	15386000	0	85219999744	113769996288	103159996416	LmxM.07.0640.1-p1	89	>LmxM.07.0640.1-p1 | transcript=LmxM.07.0640.1 | gene=LmxM.07.0640 | organism=Leishmania_mexicana_MHOM/GT/2001/U1103 | gene_product=eukaryotic translation initiation factor 3 subunit h | transcript_product=eukaryotic translation initiation factor 3 subunit
LmxM.17.0010.1-p1	eukaryotic translation initiation factor 3 subunit a	LmxM.17.0010	0.00047441	0.00490224	13.4881	11490.4	26.3647	26.5531	22.5923	38.551	38.7115	38.712		94	94	94	76.7	76.7	76.7	87.627	0	323.31	1319	8	9	1	85	78	90	9	8	1	442	427	432	86409000	98465000	6323400	402719997952	450100002816	450279997440	LmxM.17.0010.1-p1	226	>LmxM.17.0010.1-p1 | transcript=LmxM.17.0010.1 | gene=LmxM.17.0010 | organism=Leishmania_mexicana_MHOM/GT/2001/U1103 | gene_product=eukaryotic translation initiation factor 3 subunit a | transcript_product=eukaryotic translation initiation factor 3 subunit
LmxM.25.1610.1-p1	Eukaryotic translation initiation factor 3 subunit F	LmxM.25.1610	0.000265899	0.00343453	14.7807	28148	20	24.2157	21.8899	36.8646	36.7557	36.8275		38	38	38	95.1	95.1	95.1	36.76	0	323.31	668	0	1	1	34	35	33	0	2	0	234	215	217	0	19483000	3886100	125129998336	116029997056	121950003200	LmxM.25.1610.1-p1	341	>LmxM.25.1610.1-p1 | transcript=LmxM.25.1610.1 | gene=LmxM.25.1610 | organism=Leishmania_mexicana_MHOM/GT/2001/U1103 | gene_product=Eukaryotic translation initiation factor 3 subunit F | transcript_product=Eukaryotic translation initiation factor 3 subunit
LmxM.25.0730.1-p1;LmxM.25.0720.1-p1	Eukaryotic translation initiation factor 5A	LmxM.25.0730	0.00135405	0.009838	6.56067	94.3967	20	20	20	24.9175	27.5111	27.2534		4	4	4	24.7	24.7	24.7	17.828	0	30.408	12	0	0	0	2	4	3	0	0	0	3	5	4	0	0	0	31689000	191280000	159990000	LmxM.25.0730.1-p1;LmxM.25.0720.1-p1	334	>LmxM.25.0730.1-p1 | transcript=LmxM.25.0730.1 | gene=LmxM.25.0730 | organism=Leishmania_mexicana_MHOM/GT/2001/U1103 | gene_product=Eukaryotic translation initiation factor 5A [Source:UniProtKB/Swiss-Prot;Acc:E9AXF0] | transcript_product=eukaryotic initiat
LmxM.36.3880.1-p1	Eukaryotic translation initiation factor 3 subunit I	LmxM.36.3880	8.29036e-05	0.00192751	12.8135	7198.5	24.359	24.6473	22.187	36.3529	36.772	36.5088		27	27	27	84.6	84.6	84.6	38.601	0	323.31	476	2	3	1	25	25	25	2	3	1	155	160	155	21517000	26277000	4774700	87762001920	117349998592	97777999872	LmxM.36.3880.1-p1	604	>LmxM.36.3880.1-p1 | transcript=LmxM.36.3880.1 | gene=LmxM.36.3880 | organism=Leishmania_mexicana_MHOM/GT/2001/U1103 | gene_product=Eukaryotic translation initiation factor 3 subunit I [Source:UniProtKB/TrEMBL;Acc:E9ATH0] | transcript_product=eukaryotic tr
LmxM.28.2310.1-p1	Eukaryotic translation initiation factor 3 subunit E	LmxM.28.2310	0.000732369	0.00671707	12.4054	5425	26.0515	26.6889	22.4281	37.4754	37.5712	37.3381		41	41	41	78.5	78.5	78.5	46.375	0	323.31	741	6	8	1	37	38	39	7	10	1	237	248	238	69548000	108180000	5643400	191080005632	204200001536	173739999232	LmxM.28.2310.1-p1	398	>LmxM.28.2310.1-p1 | transcript=LmxM.28.2310.1 | gene=LmxM.28.2310 | organism=Leishmania_mexicana_MHOM/GT/2001/U1103 | gene_product=Eukaryotic translation initiation factor 3 subunit E [Source:UniProtKB/TrEMBL;Acc:E9B052] | transcript_product=Eukaryotic tr
LmxM.36.0250.1-p1	eukaryotic translation initiation factor 3 subunit L	LmxM.36.0250	0.00199817	0.0131596	14.0682	17177.5	25.0735	26.4417	20	37.9858	37.9717	37.7625		47	47	47	62.5	62.5	62.5	62.709	0	323.31	816	5	7	0	42	41	46	6	7	0	274	264	265	35309000	91146000	0	272180002816	269530005504	233150005248	LmxM.36.0250.1-p1	565	>LmxM.36.0250.1-p1 | transcript=LmxM.36.0250.1 | gene=LmxM.36.0250 | organism=Leishmania_mexicana_MHOM/GT/2001/U1103 | gene_product=eIF3-interacting protein-like protein [Source:UniProtKB/TrEMBL;Acc:E9ASE2] | transcript_product=eukaryotic translation initi
LmxM.36.6980.1-p1	eukaryotic translation initiation factor 3 subunit c	LmxM.36.6980	0.000760062	0.00671707	14.8274	29074	25.161	24.2868	20	37.7283	38.2912	37.9106		78	78	78	76.8	76.8	76.8	81.701	0	323.31	1037	4	3	0	70	72	70	4	4	0	347	347	335	37515000	20467000	0	227690004480	336360013824	258360000512	LmxM.36.6980.1-p1	626	>LmxM.36.6980.1-p1 | transcript=LmxM.36.6980.1 | gene=LmxM.36.6980 | organism=Leishmania_mexicana_MHOM/GT/2001/U1103 | gene_product=eIF-3c_N domain-containing protein [Source:UniProtKB/TrEMBL;Acc:E9AUD5] | transcript_product=eukaryotic translation initiati
LmxM.17.1290.1-p1	eukaryotic translation initiation factor 3 subunit b	LmxM.17.1290	0.000177402	0.00310021	13.6293	12671.6	24.2772	26.3259	22.8463	37.9849	38.2993	38.0531		81	81	81	90	90	90	80.717	0	323.31	1760	4	9	2	76	74	77	5	7	2	579	584	583	20332000	84117000	7540800	272019996672	338260000768	285180002304	LmxM.17.1290.1-p1	235	>LmxM.17.1290.1-p1 | transcript=LmxM.17.1290.1 | gene=LmxM.17.1290 | organism=Leishmania_mexicana_MHOM/GT/2001/U1103 | gene_product=eIF2A domain-containing protein [Source:UniProtKB/TrEMBL;Acc:E9ARA1] | transcript_product=eukaryotic translation initiation
LmxM.28.2290.1-p1	Translation initiation factor eIF-2B subunit epsilon, putative	LmxM.28.2290	0.0030223	0.0182516	5.31066	39.6887	21.5774	22.0701	20	26.3684	27.5347	25.6763		5	5	5	9.5	9.5	9.5	90.29	0	84.248	22	1	1	0	4	4	2	1	1	0	7	8	5	3129300	4403000	0	86630000	194440000	53622000	LmxM.28.2290.1-p1	397	>LmxM.28.2290.1-p1 | transcript=LmxM.28.2290.1 | gene=LmxM.28.2290 | organism=Leishmania_mexicana_MHOM/GT/2001/U1103 | gene_product=Translation initiation factor eIF-2B subunit epsilon, putative | transcript_product=Translation initiation factor eIF-2B sub
LmxM.31.2180.1-p1	eukaryotic translation initiation factor 3 subunit k	LmxM.31.2180	0.000255479	0.00339422	14.0699	17197.7	22.4105	23.9266	20	36.12	36.4063	36.0205		24	24	24	93.1	93.1	93.1	26.197	0	323.31	506	2	2	0	22	24	23	2	3	0	181	159	161	5574800	15945000	0	74680000512	91075002368	69703999488	LmxM.31.2180.1-p1	469	>LmxM.31.2180.1-p1 | transcript=LmxM.31.2180.1 | gene=LmxM.31.2180 | organism=Leishmania_mexicana_MHOM/GT/2001/U1103 | gene_product=CSN8_PSD8_EIF3K domain-containing protein [Source:UniProtKB/TrEMBL;Acc:E9B2Z9] | transcript_product=eukaryotic translation i
LmxM.09.0970.1-p1	Elongation factor-1 gamma	LmxM.09.0970	0.0126955	0.0498166	5.25864	38.2833	23.0777	23.3213	20	26.5727	28.5541	27.0481		7	7	7	23.3	23.3	23.3	46.201	0	78.8	24	2	1	0	4	6	4	2	1	0	6	10	5	8852900	10481000	0	99809000	394140000	138770000	LmxM.09.0970.1-p1	136	>LmxM.09.0970.1-p1 | transcript=LmxM.09.0970.1 | gene=LmxM.09.0970 | organism=Leishmania_mexicana_MHOM/GT/2001/U1103 | gene_product=Elongation factor-1 gamma [Source:UniProtKB/TrEMBL;Acc:E9AMU9] | transcript_product=elongation factor-1 gamma | location=Lmx
LmxM.33.0820.1-p1;LmxM.33.0840.1-p1	elongation factor 1-beta	LmxM.33.0820	0.0106621	0.0459061	4.54752	23.3852	22.9336	22.7019	20	25.7989	27.0265	26.4526		7	7	5	40.6	40.6	33.6	26.076	0	58.881	18	1	1	0	4	6	5	1	1	0	3	8	5	8011000	6822700	0	58377000	136710000	91838000	LmxM.33.0820.1-p1;LmxM.33.0840.1-p1	511	>LmxM.33.0820.1-p1 | transcript=LmxM.33.0820.1 | gene=LmxM.33.0820 | organism=Leishmania_mexicana_MHOM/GT/2001/U1103 | gene_product=EF1_GNE domain-containing protein [Source:UniProtKB/TrEMBL;Acc:E9B4Q3] | transcript_product=elongation factor 1-beta | locat
LmxM.24.1210.1-p1	Eukaryotic translation initiation factor 1, putative	LmxM.24.1210	5.10928e-06	0.000344035	12.5845	6142.19	21.0778	20	20	32.7984	33.2081	32.8249		9	9	9	86	86	86	12.372	0	189.41	97	1	1	0	7	9	8	1	1	0	28	38	29	2213300	0	0	7469499904	9923099648	7608000000	LmxM.24.1210.1-p1	322	>LmxM.24.1210.1-p1 | transcript=LmxM.24.1210.1 | gene=LmxM.24.1210 | organism=Leishmania_mexicana_MHOM/GT/2001/U1103 | gene_product=SUI1 domain-containing protein [Source:UniProtKB/TrEMBL;Acc:E9AWW3] | transcript_product=Eukaryotic translation initiation f
Proteolysis
LmxM.12.0030.1-p1	Proteasome subunit beta	LmxM.12.0030	0.011256	0.0475824	4.79819	27.8226	20	20	20	24.0232	26.929	23.4424		3	3	3	11.7	11.7	11.7	30.501	0	18.606	7	0	0	0	2	3	2	0	0	0	2	3	2	0	0	0	17049000	127770000	11399000	LmxM.12.0030.1-p1	168	>LmxM.12.0030.1-p1 | transcript=LmxM.12.0030.1 | gene=LmxM.12.0030 | organism=Leishmania_mexicana_MHOM/GT/2001/U1103 | gene_product=Proteasome subunit beta [Source:UniProtKB/TrEMBL;Acc:E9ANS8] | transcript_product=proteasome beta-1 subunit, putative | loca
LmxM.24.0300.1-p1	E3 ubiquitin-protein ligase listerin	LmxM.24.0300	0.0119438	0.0488608	6.51973	91.7562	20	24.7404	23.8029	29.36	29.9775	28.7651		21	21	21	13.3	13.3	13.3	193.2	0	228.33	78	0	3	2	18	20	15	0	3	2	25	32	16	0	28029000	14635000	689040000	1057100032	456190016	LmxM.24.0300.1-p1;LmxM.03.0770.1-p1	319	>LmxM.24.0300.1-p1 | transcript=LmxM.24.0300.1 | gene=LmxM.24.0300 | organism=Leishmania_mexicana_MHOM/GT/2001/U1103 | gene_product=E3 ubiquitin-protein ligase listerin [Source:UniProtKB/TrEMBL;Acc:E9AWL9] | transcript_product=hypothetical protein, conserv
LmxM.08_29.0120.1-p1	Proteasome regulatory non-ATPase subunit,putative	LmxM.08_29.0120	0.0364579	0.0932298	3.29562	9.81929	22.8614	20	20	23.7633	25.1988	23.7862		7	7	7	9.4	9.4	9.4	99.313	0	41.965	10	2	0	0	2	4	2	2	0	0	2	4	2	7620300	0	0	14239000	38511000	14466000	LmxM.08_29.0120.1-p1	104	>LmxM.08_29.0120.1-p1 | transcript=LmxM.08_29.0120.1 | gene=LmxM.08_29.0120 | organism=Leishmania_mexicana_MHOM/GT/2001/U1103 | gene_product=Proteasome regulatory non-ATPase subunit,putative [Source:UniProtKB/TrEMBL;Acc:E9AM67] | transcript_product=proteas
LmxM.29.0050.1-p1	MATH domain-containing protein	LmxM.29.0050	0.0499643	0.11445	2.66203	6.32923	29.0273	31.3082	28.3561	32.3742	32.7392	31.5642		40	40	40	61	61	61	86.897	0	323.31	256	17	25	14	28	33	26	23	49	17	63	61	43	547110016	2659000064	343580000	5566900224	7169500160	3175200000	LmxM.29.0050.1-p1	406	>LmxM.29.0050.1-p1 | transcript=LmxM.29.0050.1 | gene=LmxM.29.0050 | organism=Leishmania_mexicana_MHOM/GT/2001/U1103 | gene_product=MATH domain-containing protein [Source:UniProtKB/TrEMBL;Acc:E9B0D0] | transcript_product=MATH domain containing protein, put
LmxM.10.0470.1-p1;LmxM.10.0405.1-p1	Leishmanolysin	LmxM.10.0470	0.0421838	0.101111	7.46169	176.276	27.3435	27.6767	20	32.4844	33.1175	31.8033		20	20	9	33.6	33.6	15.4	63.658	0	323.31	176	7	8	0	20	19	18	9	13	0	60	52	42	170300000	214540000	0	6008800256	9319100416	3747500032	LmxM.10.0470.1-p1;LmxM.10.0405.1-p1	146	>LmxM.10.0470.1-p1 | transcript=LmxM.10.0470.1 | gene=LmxM.10.0470 | organism=Leishmania_mexicana_MHOM/GT/2001/U1103 | gene_product=Leishmanolysin [Source:UniProtKB/TrEMBL;Acc:E9AN57] | transcript_product=GP63, leishmanolysin | location=LmxM.10:190957-1927
LmxM.05.1040.1-p1	PHB domain-containing protein	LmxM.05.1040	0.0440343	0.104469	5.17407	36.1036	24.4283	25.8086	20	28.5466	29.178	28.0344		17	17	17	55.7	55.7	55.7	39.738	0	209.5	68	3	6	0	11	14	12	4	7	0	16	24	17	22576000	58770000	0	392100000	607390016	274910016	LmxM.05.1040.1-p1	73	>LmxM.05.1040.1-p1 | transcript=LmxM.05.1040.1 | gene=LmxM.05.1040 | organism=Leishmania_mexicana_MHOM/GT/2001/U1103 | gene_product=PHB domain-containing protein [Source:UniProtKB/TrEMBL;Acc:E9AKL0] | transcript_product=stomatin-like protein | location=Lmx
Signalling
LmxM.36.5090.1-p1	Casein kinase II subunit beta	LmxM.36.5090	0.00525865	0.027475	4.51004	22.7854	20	21.948	20	25.3357	25.9164	24.226		3	3	3	15.6	15.6	15.6	30.87	0	28.443	9	0	1	0	2	3	1	0	0	0	3	4	2	0	4045800	0	42346000	63331000	19622000	LmxM.36.5090.1-p1	614	>LmxM.36.5090.1-p1 | transcript=LmxM.36.5090.1 | gene=LmxM.36.5090 | organism=Leishmania_mexicana_MHOM/GT/2001/U1103 | gene_product=Casein kinase II subunit beta [Source:UniProtKB/TrEMBL;Acc:E9ATU3] | transcript_product=Casein kinase II subunit beta, putat
LmxM.29.3580.1-p1	Protein kinase domain-containing protein	LmxM.29.3580	0.0170946	0.0571868	4.85974	29.0353	20	22.9024	20	24.9832	27.3644	25.1339		8	8	8	13.6	13.6	13.6	84.682	0	65.117	15	0	1	0	3	6	3	0	1	0	5	6	3	0	7839800	0	33166000	172790000	36819000	LmxM.29.3580.1-p1	429	>LmxM.29.3580.1-p1 | transcript=LmxM.29.3580.1 | gene=LmxM.29.3580 | organism=Leishmania_mexicana_MHOM/GT/2001/U1103 | gene_product=Protein kinase domain-containing protein [Source:UniProtKB/TrEMBL;Acc:E9B1D2] | transcript_product=serine/threonine-protein
LmxM.34.1010.1-p1	Non-specific serine/threonine protein kinase	LmxM.34.1010	0.0470583	0.110516	1.5921	3.01487	24.6442	25.8009	24.0228	26.5139	26.717	26.0133		13	13	13	39	39	39	39.933	0	84.607	28	4	4	2	5	9	4	4	4	2	5	9	4	26220000	58460000	17045000	95828000	110310000	67731000	LmxM.34.1010.1-p1;LmxM.34.1000.1-p1;LmxM.29.3470.1-p1	536	>LmxM.34.1010.1-p1 | transcript=LmxM.34.1010.1 | gene=LmxM.34.1010 | organism=Leishmania_mexicana_MHOM/GT/2001/U1103 | gene_product=Non-specific serine/threonine protein kinase [Source:UniProtKB/TrEMBL;Acc:E9B5Y1] | transcript_product=casein kinase, putati
LmxM.34.1730.1-p1	Protein kinase domain-containing protein	LmxM.34.1730	0.0133754	0.0505654	5.82052	56.5132	20	24.55	22.3537	27.8795	28.921	27.5647		15	15	15	46.6	46.6	46.6	42.558	0	139.99	33	0	2	1	8	14	6	0	2	1	7	16	7	0	24563000	5359600	246930000	508260000	198520000	LmxM.34.1730.1-p1	540	>LmxM.34.1730.1-p1 | transcript=LmxM.34.1730.1 | gene=LmxM.34.1730 | organism=Leishmania_mexicana_MHOM/GT/2001/U1103 | gene_product=Protein kinase domain-containing protein [Source:UniProtKB/TrEMBL;Acc:E9B650] | transcript_product=casein kinase II, putativ
LmxM.25.1560.1-p1	protein kinase, putative	LmxM.25.1560	0.0279964	0.0791864	4.28506	19.4954	20	20	20	22.9667	26.8261	23.0624		5	5	5	9.2	9.2	9.2	94.821	0	48.886	8	0	0	0	1	5	1	0	0	0	0	7	1	0	0	0	8197100	118980000	8759100	LmxM.25.1560.1-p1	340	>LmxM.25.1560.1-p1 | transcript=LmxM.25.1560.1 | gene=LmxM.25.1560 | organism=Leishmania_mexicana_MHOM/GT/2001/U1103 | gene_product=protein kinase, putative | transcript_product=protein kinase, putative | location=LmxM.25:607311-609902(-) | protein_length=
LmxM.32.2070.1-p1	Protein kinase domain-containing protein	LmxM.32.2070	0.00248926	0.015642	4.45789	21.9765	20	20	20	23.703	25.7707	23.8999		4	4	4	5	5	5	108.91	0	28.98	6	0	0	0	1	3	1	0	0	0	1	4	1	0	0	0	13656000	57247000	15653000	LmxM.32.2070.1-p1	499	>LmxM.32.2070.1-p1 | transcript=LmxM.32.2070.1 | gene=LmxM.32.2070 | organism=Leishmania_mexicana_MHOM/GT/2001/U1103 | gene_product=Protein kinase domain-containing protein [Source:UniProtKB/TrEMBL;Acc:E9B445] | transcript_product=mitogen-activated protein
LmxM.26.1470.1-p1	CAAX farnesyltransferase subunit beta	LmxM.26.1470	6.01748e-05	0.00155452	7.921	242.359	20	20	20	28.1447	28.5608	27.0576		11	11	11	21.8	21.8	21.8	76.711	0	138.82	26	0	0	0	8	10	4	0	0	0	10	12	4	0	0	0	296750016	395960000	139680000	LmxM.26.1470.1-p1	360	>LmxM.26.1470.1-p1 | transcript=LmxM.26.1470.1 | gene=LmxM.26.1470 | organism=Leishmania_mexicana_MHOM/GT/2001/U1103 | gene_product=CAAX farnesyltransferase subunit beta [Source:UniProtKB/TrEMBL;Acc:E9AYC6] | transcript_product=farnesyltransferase beta sub
LmxM.08_29.1950.1-p1	Protein farnesyltransferase alpha subunit,putative	LmxM.08_29.1950	0.000136388	0.00271384	7.60522	194.715	20	20	20	27.3144	28.6322	26.869		16	16	16	23.2	23.2	23.2	89.77	0	125.8	35	0	0	0	9	14	9	0	0	0	10	17	8	0	0	0	166900000	416060000	122570000	LmxM.08_29.1950.1-p1	126	>LmxM.08_29.1950.1-p1 | transcript=LmxM.08_29.1950.1 | gene=LmxM.08_29.1950 | organism=Leishmania_mexicana_MHOM/GT/2001/U1103 | gene_product=Protein farnesyltransferase alpha subunit,putative [Source:UniProtKB/TrEMBL;Acc:E9ALM9] | transcript_product=protei
Chaperones
LmxM.29.2490.1-p1;LmxM.29.2550.1-p1;LmxM.29.2460.1-p1;LmxM.29.2470.1-p1	Putative heat shock 70-related protein 1, mitochondrial	LmxM.29.2490	0.0129174	0.049984	3.96194	15.5834	28.7795	28.8583	26.0728	31.5978	32.0993	31.8993		37	37	37	52.1	52.1	52.1	72.521	0	323.31	259	17	17	5	32	33	33	26	21	7	68	72	65	460769984	486640000	70583000	3249999872	4600900096	4005499904	LmxM.29.2490.1-p1;LmxM.29.2550.1-p1;LmxM.29.2460.1-p1;LmxM.29.2470.1-p1	422	>LmxM.29.2490.1-p1 | transcript=LmxM.29.2490.1 | gene=LmxM.29.2490 | organism=Leishmania_mexicana_MHOM/GT/2001/U1103 | gene_product=Putative heat shock 70-related protein 1, mitochondrial [Source:UniProtKB/TrEMBL;Acc:E9B121] | transcript_product=heat shock
LmxM.28.2770.1-p1	Putative heat-shock protein hsp70	LmxM.28.2770	0.0105085	0.0456677	2.24505	4.74055	30.3738	30.481	29.0502	31.9656	32.5674	32.1072		41	41	41	60.7	60.7	60.7	71.24	0	323.31	362	30	28	15	35	38	33	51	57	24	75	82	73	1391299968	1498599936	555880000	4193799936	6364299776	4626100224	LmxM.28.2770.1-p1;LmxM.28.2780.1-p1;LmxM.28.2820.1-p1	404	>LmxM.28.2770.1-p1 | transcript=LmxM.28.2770.1 | gene=LmxM.28.2770 | organism=Leishmania_mexicana_MHOM/GT/2001/U1103 | gene_product=Putative heat-shock protein hsp70 [Source:UniProtKB/TrEMBL;Acc:E9B099] | transcript_product=heat-shock protein hsp70, putati
LmxM.34.2980.1-p1	Putative chaperone protein DNAj	LmxM.34.2980	0.0120838	0.0488608	3.46683	11.0566	24.1468	25.5993	22.9805	27.7583	28.1034	27.2654		13	13	13	37.8	37.8	37.8	51.033	0	128.96	35	3	4	1	12	10	8	3	5	1	11	9	6	18574000	50834000	8275900	227030000	288380000	161320000	LmxM.34.2980.1-p1	547	>LmxM.34.2980.1-p1 | transcript=LmxM.34.2980.1 | gene=LmxM.34.2980 | organism=Leishmania_mexicana_MHOM/GT/2001/U1103 | gene_product=Putative chaperone protein DNAj [Source:UniProtKB/TrEMBL;Acc:E9B6H7] | transcript_product=chaperone protein DnaJ, putative |
LmxM.18.1370.1-p1	Putative heat shock protein	LmxM.18.1370	0.0493656	0.113639	4.34951	20.386	25.1176	23.2835	20	26.276	27.623	27.5506		12	12	12	20.7	20.7	20.7	91.953	0	114.11	29	4	2	0	7	8	8	4	2	0	6	9	8	36405000	10210000	0	81257000	206710000	196590000	LmxM.18.1370.1-p1	243	>LmxM.18.1370.1-p1 | transcript=LmxM.18.1370.1 | gene=LmxM.18.1370 | organism=Leishmania_mexicana_MHOM/GT/2001/U1103 | gene_product=Putative heat shock protein [Source:UniProtKB/TrEMBL;Acc:E9ARS1] | transcript_product=heat shock protein, putative | locatio
LmxM.08_29.0760.1-p1	Putative lipophosphoglycan biosynthetic protein	LmxM.08_29.0760	0.000393055	0.00425048	5.5214	45.9313	20	20	20	25.1084	26.5234	24.9324		4	4	4	6.2	6.2	6.2	86.817	0	30.68	9	0	0	0	4	4	2	0	0	0	3	4	2	0	0	0	36174000	96457000	32018000	LmxM.08_29.0760.1-p1	108	>LmxM.08_29.0760.1-p1 | transcript=LmxM.08_29.0760.1 | gene=LmxM.08_29.0760 | organism=Leishmania_mexicana_MHOM/GT/2001/U1103 | gene_product=Putative lipophosphoglycan biosynthetic protein [Source:UniProtKB/TrEMBL;Acc:E9AM02] | transcript_product=heat shoc
LmxM.29.0730.1-p1	GrpE protein homolog	LmxM.29.0730	0.00028504	0.0035098	6.07155	67.254	20	20	20	26.7806	26.3519	25.0821		5	5	5	35.6	35.6	35.6	23.867	0	50.521	7	0	0	0	3	2	2	0	0	0	3	2	2	0	0	0	115280000	85650000	35520000	LmxM.29.0730.1-p1	412	>LmxM.29.0730.1-p1 | transcript=LmxM.29.0730.1 | gene=LmxM.29.0730 | organism=Leishmania_mexicana_MHOM/GT/2001/U1103 | gene_product=GrpE protein homolog [Source:UniProtKB/TrEMBL;Acc:E9B0J8] | transcript_product=co-chaperone GrpE, putative | location=LmxM.2
RNA binding and helicases
LmxM.31.0750.1-p1	Putative RNA binding protein	LmxM.31.0750	0.0219967	0.0664913	3.2648	9.61175	28.1121	29.11	26.1606	30.7656	31.5228	30.8887		14	14	14	59.6	59.6	59.6	25.249	0	323.31	140	8	8	3	13	13	11	18	17	3	34	35	33	290120000	579409984	75011000	1825500032	3085299968	1988000000	LmxM.31.0750.1-p1	461	>LmxM.31.0750.1-p1 | transcript=LmxM.31.0750.1 | gene=LmxM.31.0750 | organism=Leishmania_mexicana_MHOM/GT/2001/U1103 | gene_product=Putative RNA binding protein [Source:UniProtKB/TrEMBL;Acc:E9B2J9] | transcript_product=nuclear RNA binding domain | location
LmxM.27.2100.1-p1	Putative RNA-binding protein	LmxM.27.2100	0.0177523	0.0585447	2.66776	6.35444	28.5641	28.99	27.1408	31.2224	31.3687	30.1071		11	11	11	26.7	26.7	26.7	46.766	0	147.9	93	8	9	5	9	11	10	12	16	7	19	22	17	396870016	533180000	147980000	2505400064	2772900096	1156499968	LmxM.27.2100.1-p1	382	>LmxM.27.2100.1-p1 | transcript=LmxM.27.2100.1 | gene=LmxM.27.2100 | organism=Leishmania_mexicana_MHOM/GT/2001/U1103 | gene_product=Putative RNA-binding protein [Source:UniProtKB/TrEMBL;Acc:E9AZB6] | transcript_product=RNA-binding protein, putative | locat
LmxM.21.0610.1-p1	Putative RNA helicase	LmxM.21.0610	0.0190632	0.0603019	4.33259	20.1483	21.9186	22.8298	20.6634	24.6823	27.9246	25.8026		10	10	10	21.9	21.9	21.9	74.224	0	110.91	32	2	2	1	3	10	7	1	3	1	4	15	8	3964300	7454900	1660800	26923000	254770000	58529000	LmxM.21.0610.1-p1	275	>LmxM.21.0610.1-p1 | transcript=LmxM.21.0610.1 | gene=LmxM.21.0610 | organism=Leishmania_mexicana_MHOM/GT/2001/U1103 | gene_product=Putative RNA helicase [Source:UniProtKB/TrEMBL;Acc:E9AV28] | transcript_product=RNA helicase, putative | location=LmxM.21:17
LmxM.30.0640.1-p1	mitochondrial RNA binding protein, putative	LmxM.30.0640	1.38244e-05	0.000584395	6.90462	119.811	20	20	20	26.408	26.9707	27.3352		2	2	2	2.9	2.9	2.9	101.51	0	11.757	4	0	0	0	1	1	2	0	0	0	1	1	2	0	0	0	89042000	131520000	169320000	LmxM.30.0640.1-p1	435	>LmxM.30.0640.1-p1 | transcript=LmxM.30.0640.1 | gene=LmxM.30.0640 | organism=Leishmania_mexicana_MHOM/GT/2001/U1103 | gene_product=mitochondrial RNA binding protein, putative | transcript_product=mitochondrial RNA binding protein, putative | location=LmxM
LmxM.15.1470.1-p1	Ribonucloprotein	LmxM.15.1470	0.0140039	0.0512741	4.88998	29.6504	22.4589	23.7843	20	27.0338	27.5957	26.2836		2	2	2	27	27	27	13.516	0	62.672	14	1	2	0	2	2	2	1	2	0	4	3	4	5764900	14447000	0	137400000	202830000	81685000	LmxM.15.1470.1-p1	216	>LmxM.15.1470.1-p1 | transcript=LmxM.15.1470.1 | gene=LmxM.15.1470 | organism=Leishmania_mexicana_MHOM/GT/2001/U1103 | gene_product=Ribonucloprotein [Source:UniProtKB/TrEMBL;Acc:E9AQE3] | transcript_product=ribosomal protein S6, putative | location=LmxM.15
LmxM.03.0900.1-p1	Brix domain-containing protein	LmxM.03.0900	0.0235064	0.0700673	3.11546	8.66658	20	22.1765	20	22.8709	24.2378	24.4142		4	4	4	15.5	15.5	15.5	41.402	0	28.112	8	0	1	0	1	2	3	0	1	0	1	3	3	0	4740200	0	7670300	19784000	22357000	LmxM.03.0900.1-p1	54	>LmxM.03.0900.1-p1 | transcript=LmxM.03.0900.1 | gene=LmxM.03.0900 | organism=Leishmania_mexicana_MHOM/GT/2001/U1103 | gene_product=Brix domain-containing protein [Source:UniProtKB/TrEMBL;Acc:E9AJX4] | transcript_product=peter pan protein, putative | locat
LmxM.27.1300.1-p1	C3H1-type domain-containing protein	LmxM.27.1300	0.0170647	0.0571868	5.06239	33.4143	23.7241	20	20	25.6632	26.8251	26.4231		6	6	6	12.1	12.1	12.1	60.007	0	36.91	16	1	1	0	4	6	6	1	1	0	4	5	5	13857000	0	0	53135000	118890000	89979000	LmxM.27.1300.1-p1	375	>LmxM.27.1300.1-p1 | transcript=LmxM.27.1300.1 | gene=LmxM.27.1300 | organism=Leishmania_mexicana_MHOM/GT/2001/U1103 | gene_product=C3H1-type domain-containing protein [Source:UniProtKB/TrEMBL;Acc:E9AZ36] | transcript_product=KH domain containing protein,
LmxM.05.0610.1-p1	SURP motif domain-containing protein	LmxM.05.0610	0.0486739	0.113078	4.89901	29.8365	22.5136	25.683	20	27.4114	28.7508	26.7314		12	12	12	16.8	16.8	16.8	95.934	0	119.32	38	1	4	0	8	12	5	1	4	0	9	18	6	5987800	53871000	0	178510000	451689984	111420000	LmxM.05.0610.1-p1	72	>LmxM.05.0610.1-p1 | transcript=LmxM.05.0610.1 | gene=LmxM.05.0610 | organism=Leishmania_mexicana_MHOM/GT/2001/U1103 | gene_product=SURP motif domain-containing protein [Source:UniProtKB/TrEMBL;Acc:E9AKG7] | transcript_product=Surp module, putative | locat
LmxM.36.3070.1-p1	Fibrillarin	LmxM.36.3070	0.0146374	0.0523569	5.21119	37.0445	22.0924	24.2465	20	27.5009	27.7578	26.7137		12	12	12	52.1	52.1	52.1	25.815	0	177.68	30	1	2	0	8	9	7	1	2	0	9	11	7	4471600	19903000	0	189930000	226950000	110060000	LmxM.36.3070.1-p1	596	>LmxM.36.3070.1-p1 | transcript=LmxM.36.3070.1 | gene=LmxM.36.3070 | organism=Leishmania_mexicana_MHOM/GT/2001/U1103 | gene_product=Fibrillarin [Source:UniProtKB/TrEMBL;Acc:E9AT85] | transcript_product=fibrillarin | location=LmxM.20:1218947-1219651(-) | pr
LmxM.10.0210.1-p1	Nop domain-containing protein	LmxM.10.0210	0.00674274	0.0319198	3.36966	10.3364	26.2489	26.5972	24.674	28.9146	29.7681	28.9464		21	21	21	56.1	56.1	56.1	52.725	0	293.08	62	6	6	2	12	18	14	8	7	2	13	17	15	79746000	101520000	26768000	506009984	914300032	517289984	LmxM.10.0210.1-p1	144	>LmxM.10.0210.1-p1 | transcript=LmxM.10.0210.1 | gene=LmxM.10.0210 | organism=Leishmania_mexicana_MHOM/GT/2001/U1103 | gene_product=Nop domain-containing protein [Source:UniProtKB/TrEMBL;Acc:E9AN29] | transcript_product=nucleolar protein 56, putative | loc
LmxM.11.0470.1-p1	PUM-HD domain-containing protein	LmxM.11.0470	0.000358298	0.00411759	7.65234	201.18	20	21.1125	20	27.7383	29.1247	27.2065		20	20	20	29.7	29.7	29.7	81.152	0	239.55	49	0	1	0	10	16	11	0	1	0	14	24	10	0	2267300	0	223910000	585360000	154870000	LmxM.11.0470.1-p1	159	>LmxM.11.0470.1-p1 | transcript=LmxM.11.0470.1 | gene=LmxM.11.0470 | organism=Leishmania_mexicana_MHOM/GT/2001/U1103 | gene_product=PUM-HD domain-containing protein [Source:UniProtKB/TrEMBL;Acc:E9ANJ3] | transcript_product=pumilio-repeat, RNA-binding prote
LmxM.21.1760.1-p1	PUA domain-containing protein	LmxM.21.1760	0.0239303	0.0708764	3.2505	9.51694	26.0791	27.5162	24.6	28.9613	30.0436	28.9419		24	24	24	58.6	58.6	58.6	48.443	0	240.71	103	8	14	3	16	21	14	7	16	3	25	31	21	70892000	191960000	25429000	522660000	1106700032	515680000	LmxM.21.1760.1-p1	286	>LmxM.21.1760.1-p1 | transcript=LmxM.21.1760.1 | gene=LmxM.21.1760 | organism=Leishmania_mexicana_MHOM/GT/2001/U1103 | gene_product=PUA domain-containing protein [Source:UniProtKB/TrEMBL;Acc:E9AVH2] | transcript_product=centromere/microtubule binding prote
LmxM.21.1552.1-p1	Putative RNA helicase	LmxM.21.1552	0.000286823	0.0035098	3.9909	15.8994	20	20	20	24.5449	24.0424	23.3853		4	4	4	9.7	9.7	9.7	49.469	0	23.902	8	0	0	0	4	2	2	0	0	0	4	2	2	0	0	0	24477000	17278000	10957000	LmxM.21.1552.1-p1	282	>LmxM.21.1552.1-p1 | transcript=LmxM.21.1552.1 | gene=LmxM.21.1552 | organism=Leishmania_mexicana_MHOM/GT/2001/U1103 | gene_product=Putative RNA helicase [Source:UniProtKB/TrEMBL;Acc:E9AVE1] | transcript_product=ATP-dependent RNA helicase SUB2, putative |
LmxM.25.0080.1-p1	Putative poly(A)-binding protein	LmxM.25.0080	0.000568117	0.00550363	2.55335	5.86997	20	20	20	22.8389	22.7787	22.0424		2	2	2	5.3	5.3	5.3	60.891	0	11.814	1	0	0	0	1	1	1	0	0	0	0	1	0	0	0	0	7502300	7195800	4319500	LmxM.25.0080.1-p1	329	>LmxM.25.0080.1-p1 | transcript=LmxM.25.0080.1 | gene=LmxM.25.0080 | organism=Leishmania_mexicana_MHOM/GT/2001/U1103 | gene_product=Putative poly(A)-binding protein [Source:UniProtKB/TrEMBL;Acc:E9AX84] | transcript_product=poly(A)-binding protein, putative
LmxM.32.3190.1-p1	Small nuclear ribonucleoprotein Sm D2	LmxM.32.3190	0.00300142	0.0182516	4.14695	17.7156	20	20	20	23.3233	25.4175	23.7		3	3	3	38.8	38.8	38.8	11.779	0	18.783	5	1	0	0	1	2	1	1	0	0	1	2	1	0	0	0	10496000	44817000	13627000	LmxM.32.3190.1-p1	504	>LmxM.32.3190.1-p1 | transcript=LmxM.32.3190.1 | gene=LmxM.32.3190 | organism=Leishmania_mexicana_MHOM/GT/2001/U1103 | gene_product=Small nuclear ribonucleoprotein Sm D2 [Source:UniProtKB/TrEMBL;Acc:E9B4F8] | transcript_product=small nuclear ribonucleoprot
LmxM.33.2700.1-p1	RRM domain-containing protein	LmxM.33.2700	5.21152e-09	8.07785e-07	14.8284	29094	20	20	20	34.8608	34.9489	34.6757		15	15	15	53.3	53.3	53.3	28.848	0	323.31	240	0	0	0	14	12	14	0	0	0	84	85	71	0	0	0	31199000576	33162999808	27441999872	LmxM.33.2700.1-p1	517	>LmxM.33.2700.1-p1 | transcript=LmxM.33.2700.1 | gene=LmxM.33.2700 | organism=Leishmania_mexicana_MHOM/GT/2001/U1103 | gene_product=RRM domain-containing protein [Source:UniProtKB/TrEMBL;Acc:E9B560] | transcript_product=eukaryotic translation initiation fa
LmxM.34.5040.1-p1	Polyadenylate-binding protein	LmxM.34.5040	0.00311786	0.0185872	5.14607	35.4098	21.4504	22.5819	20	25.8764	26.8342	26.7599		10	10	10	21.8	21.8	21.8	62.989	0	68.996	27	1	2	0	7	8	8	1	2	0	7	8	9	2865500	6278300	0	61598000	119650000	113640000	LmxM.34.5040.1-p1	562	>LmxM.34.5040.1-p1 | transcript=LmxM.34.5040.1 | gene=LmxM.34.5040 | organism=Leishmania_mexicana_MHOM/GT/2001/U1103 | gene_product=Polyadenylate-binding protein [Source:UniProtKB/TrEMBL;Acc:E9B730] | transcript_product=polyadenylate-binding protein 1, put
LmxM.31.3470.1-p1	RRM domain-containing protein	LmxM.31.3470	0.00339062	0.0194646	6.0786	67.5837	20	22.0065	20	27.2716	27.6309	25.3398		8	8	8	19	19	19	61.819	0	78.933	26	0	1	0	8	7	4	0	1	0	10	12	3	0	4213300	0	162020000	207840000	42467000	LmxM.31.3470.1-p1	481	>LmxM.31.3470.1-p1 | transcript=LmxM.31.3470.1 | gene=LmxM.31.3470 | organism=Leishmania_mexicana_MHOM/GT/2001/U1103 | gene_product=RRM domain-containing protein [Source:UniProtKB/TrEMBL;Acc:E9B3D1] | transcript_product=RNA-binding, protein, putative | loc
LmxM.19.0100.1-p1	Putative fibrillarin	LmxM.19.0100	0.00679655	0.0319198	4.15824	17.8548	22.1521	22.5372	20	25.7579	26.0092	25.397		4	4	4	18.3	18.3	18.3	31.31	0	25.678	14	1	1	0	3	3	3	1	1	0	4	5	3	4660700	6086700	0	56743000	67537000	44182000	LmxM.19.0100.1-p1	247	>LmxM.19.0100.1-p1 | transcript=LmxM.19.0100.1 | gene=LmxM.19.0100 | organism=Leishmania_mexicana_MHOM/GT/2001/U1103 | gene_product=Putative fibrillarin [Source:UniProtKB/TrEMBL;Acc:E9ARW1] | transcript_product=fibrillarin, putative | location=LmxM.19:1760
LmxM.20.1670.1-p1	Brix domain-containing protein	LmxM.20.1670	0.00881277	0.039028	1.91892	3.78139	22.8876	23.8608	22.8521	25.5388	24.7513	25.0672		4	4	4	15.2	15.2	15.2	35.879	0	32.602	10	1	1	1	3	2	2	1	1	1	3	2	2	7759900	15234000	7571400	48745000	28242000	35154000	LmxM.20.1670.1-p1	268	>LmxM.20.1670.1-p1 | transcript=LmxM.20.1670.1 | gene=LmxM.20.1670 | organism=Leishmania_mexicana_MHOM/GT/2001/U1103 | gene_product=Brix domain-containing protein [Source:UniProtKB/TrEMBL;Acc:E9AUU8] | transcript_product=ribosome biogenesis protein, putati
LmxM.30.0080.1-p1	C3H1-type domain-containing protein	LmxM.30.0080	1.04478e-05	0.000485821	6.23312	75.2239	20	20	20	26.2661	26.6087	25.8246		4	4	4	19.6	19.6	19.6	26.719	0	30.08	11	0	0	0	3	3	1	0	0	0	4	4	3	0	0	0	80700000	102330000	59428000	LmxM.30.0080.1-p1	432	>LmxM.30.0080.1-p1 | transcript=LmxM.30.0080.1 | gene=LmxM.30.0080 | organism=Leishmania_mexicana_MHOM/GT/2001/U1103 | gene_product=C3H1-type domain-containing protein [Source:UniProtKB/TrEMBL;Acc:E9B1F6] | transcript_product=hypothetical protein, conserve
Miscellaneous
LmxM.24.0240.1-p1	WD_REPEATS_REGION domain-containing protein	LmxM.24.0240	0.0181491	0.0586063	4.83126	28.4679	22.3336	24.0713	20	26.8611	27.7387	26.2989		7	7	7	16.3	16.3	16.3	51.304	0	50.245	27	1	2	0	5	5	6	0	2	0	8	11	6	5285400	17627000	0	121900000	223960000	82556000	LmxM.24.0240.1-p1	318	>LmxM.24.0240.1-p1 | transcript=LmxM.24.0240.1 | gene=LmxM.24.0240 | organism=Leishmania_mexicana_MHOM/GT/2001/U1103 | gene_product=WD_REPEATS_REGION domain-containing protein [Source:UniProtKB/TrEMBL;Acc:E9AWL3] | transcript_product=WD repeat protein | lo
LmxM.03.0600.1-p1	Methyltranfer_dom domain-containing protein	LmxM.03.0600	0.0312409	0.0844593	5.72353	52.839	25.2828	25.1309	20	28.8065	29.7386	29.0392		14	14	14	35.6	35.6	35.6	43.454	0	138.31	76	5	4	0	12	14	12	5	4	0	20	25	22	40821000	36741000	0	469470016	895800000	551670016	LmxM.03.0600.1-p1	52	>LmxM.03.0600.1-p1 | transcript=LmxM.03.0600.1 | gene=LmxM.03.0600 | organism=Leishmania_mexicana_MHOM/GT/2001/U1103 | gene_product=Methyltranfer_dom domain-containing protein [Source:UniProtKB/TrEMBL;Acc:E9AJU3] | transcript_product=arginine N-methyltrans
LmxM.12.1270.1-p1	Arginine N-methyltransferase-like protein	LmxM.12.1270	0.0459857	0.108545	6.0711	67.2332	26.3588	26.27	20	30.1858	30.8082	29.8483		16	16	16	50.1	50.1	50.1	39.275	0	271.06	79	5	5	0	12	15	12	7	7	0	18	26	21	86060000	80923000	0	1221299968	1880099968	966540032	LmxM.12.1270.1-p1	173	>LmxM.12.1270.1-p1 | transcript=LmxM.12.1270.1 | gene=LmxM.12.1270 | organism=Leishmania_mexicana_MHOM/GT/2001/U1103 | gene_product=Arginine N-methyltransferase-like protein [Source:UniProtKB/TrEMBL;Acc:E9AP27] | transcript_product=arginine N-methyltransfe
LmxM.31.3390.1-p1	MYND-type domain-containing protein	LmxM.31.3390	0.0132203	0.0503889	2.40287	5.28855	28.1104	29.1325	27.4107	30.5896	31.0958	30.1769		25	25	25	51.3	51.3	51.3	65.944	0	323.31	191	12	15	9	19	21	18	22	32	11	41	48	37	289790016	588520000	178420000	1615800064	2294899968	1213799936	LmxM.31.3390.1-p1	480	>LmxM.31.3390.1-p1 | transcript=LmxM.31.3390.1 | gene=LmxM.31.3390 | organism=Leishmania_mexicana_MHOM/GT/2001/U1103 | gene_product=MYND-type domain-containing protein [Source:UniProtKB/TrEMBL;Acc:E9B3C2] | transcript_product=hypothetical protein, conserve
LmxM.22.1460.1-p1	EF-hand domain-containing protein	LmxM.22.1460	0.0219757	0.0664913	8.17267	288.549	27.0714	26.2955	20	32.7102	32.8754	32.2992		26	26	26	88.2	88.2	88.2	22.879	0	323.31	187	5	4	0	21	22	18	4	4	0	59	65	55	141030000	82361000	0	7026899968	7879399936	5284899840	LmxM.22.1460.1-p1	302	>LmxM.22.1460.1-p1 | transcript=LmxM.22.1460.1 | gene=LmxM.22.1460 | organism=Leishmania_mexicana_MHOM/GT/2001/U1103 | gene_product=EF-hand domain-containing protein [Source:UniProtKB/TrEMBL;Acc:E9AVX8] | transcript_product=i/6 autoantigen-like protein | l
LmxM.03.0080.1-p1	PlsC domain-containing protein	LmxM.03.0080	0.000138351	0.00271384	6.60072	97.0542	20	20	20	26.6952	25.759	27.3479		2	2	2	4.3	4.3	4.3	63.249	0	11.542	5	0	0	0	2	1	2	0	0	0	2	1	2	0	0	0	108660000	56785000	170820000	LmxM.03.0080.1-p1	48	>LmxM.03.0080.1-p1 | transcript=LmxM.03.0080.1 | gene=LmxM.03.0080 | organism=Leishmania_mexicana_MHOM/GT/2001/U1103 | gene_product=PlsC domain-containing protein [Source:UniProtKB/TrEMBL;Acc:E9AJP3] | transcript_product=glycerol-3-phosphate acyl transfera
LmxM.19.0250.1-p1	TOG domain-containing protein	LmxM.19.0250	0.000937472	0.00756289	4.60492	24.3343	20	20	20	23.641	25.4512	24.7225		2	2	2	2.9	2.9	2.9	95.016	0	16.464	6	0	0	0	2	2	2	0	0	0	2	2	2	0	0	0	13081000	45876000	27684000	LmxM.19.0250.1-p1	250	>LmxM.19.0250.1-p1 | transcript=LmxM.19.0250.1 | gene=LmxM.19.0250 | organism=Leishmania_mexicana_MHOM/GT/2001/U1103 | gene_product=TOG domain-containing protein [Source:UniProtKB/TrEMBL;Acc:E9ARX6] | transcript_product=centrosomal protein of 104 kDa | loc
LmxM.29.2440.1-p1	TPR_REGION domain-containing protein	LmxM.29.2440	0.00826032	0.0369332	4.24868	19.0099	20	20	21.9501	24.7712	25.9674	23.9576		4	4	4	3.9	3.9	3.9	84.199	0	24.773	7	0	0	1	2	4	1	0	0	1	1	4	1	0	0	4051800	28633000	65611000	16291000	LmxM.29.2440.1-p1	421	>LmxM.29.2440.1-p1 | transcript=LmxM.29.2440.1 | gene=LmxM.29.2440 | organism=Leishmania_mexicana_MHOM/GT/2001/U1103 | gene_product=TPR_REGION domain-containing protein [Source:UniProtKB/TrEMBL;Acc:E9B117] | transcript_product=hypothetical protein, conserv
LmxM.30.0190.1-p1	SAM_MT_RSMB_NOP domain-containing protein	LmxM.30.0190	0.000212999	0.00319499	4.87267	29.2968	20	20	20	24.1756	25.4831	24.9593		4	4	4	7.5	7.5	7.5	69.961	0	26.314	9	0	0	0	2	4	3	0	0	0	2	4	3	0	0	0	18949000	46899000	32622000	LmxM.30.0190.1-p1	433	>LmxM.30.0190.1-p1 | transcript=LmxM.30.0190.1 | gene=LmxM.30.0190 | organism=Leishmania_mexicana_MHOM/GT/2001/U1103 | gene_product=SAM_MT_RSMB_NOP domain-containing protein [Source:UniProtKB/TrEMBL;Acc:E9B1G7] | transcript_product=nucleolar protein, putat
LmxM.11.0100.1-p1	Seryl-tRNA synthetase	LmxM.11.0100	0.00818844	0.0369332	4.87515	29.3472	22.9351	20	20	25.4554	26.1496	25.9555		5	5	5	12	12	12	52.907	0	30.141	11	1	0	0	2	3	5	1	0	0	2	3	5	8019400	0	0	46007000	74443000	65072000	LmxM.11.0100.1-p1	156	>LmxM.11.0100.1-p1 | transcript=LmxM.11.0100.1 | gene=LmxM.11.0100 | organism=Leishmania_mexicana_MHOM/GT/2001/U1103 | gene_product=Seryl-tRNA synthetase [Source:UniProtKB/TrEMBL;Acc:E9ANF6] | transcript_product=seryl-tRNA synthetase | location=LmxM.11:276
LmxM.36.6540.1-p1	DLH domain-containing protein	LmxM.36.6540	1.69211e-05	0.000605254	6.38826	83.7639	20	20	20	26.8415	26.3912	25.9321		7	7	7	35	35	35	26.386	0	73.247	19	0	0	0	6	5	5	0	0	0	7	6	6	0	0	0	120250000	88015000	64022000	LmxM.36.6540.1-p1	621	>LmxM.36.6540.1-p1 | transcript=LmxM.36.6540.1 | gene=LmxM.36.6540 | organism=Leishmania_mexicana_MHOM/GT/2001/U1103 | gene_product=DLH domain-containing protein [Source:UniProtKB/TrEMBL;Acc:E9AU90] | transcript_product=similarity to endo-1-like protein |
LmxM.12.0060.1-p1	Isochorismatase domain-containing protein	LmxM.12.0060	0.012467	0.0495485	4.15729	17.843	25.5715	27.8856	25.0096	30.3806	30.9525	29.6055		9	9	9	30.2	30.2	30.2	21.718	0	77.129	76	2	5	2	9	7	6	3	7	3	27	23	13	49864000	247980000	33778000	1397900032	2077900032	816849984	LmxM.12.0060.1-p1	169	>LmxM.12.0060.1-p1 | transcript=LmxM.12.0060.1 | gene=LmxM.12.0060 | organism=Leishmania_mexicana_MHOM/GT/2001/U1103 | gene_product=Isochorismatase domain-containing protein [Source:UniProtKB/TrEMBL;Acc:E9ANT2] | transcript_product=ribonuclease mar1 | loca
LmxM.26.2000.1-p1	methyltransferase domain containing protein, putative	LmxM.26.2000	0.00686448	0.0319198	4.04039	16.4542	22.1659	22.1783	20	25.3693	26.0787	25.0174		6	6	6	22.7	22.7	22.7	39.328	0	38.341	13	1	1	0	3	6	3	1	0	0	4	5	3	4705400	4746000	0	43343000	70869000	33961000	LmxM.26.2000.1-p1	363	>LmxM.26.2000.1-p1 | transcript=LmxM.26.2000.1 | gene=LmxM.26.2000 | organism=Leishmania_mexicana_MHOM/GT/2001/U1103 | gene_product=methyltransferase domain containing protein, putative | transcript_product=methyltransferase domain containing protein, puta
LmxM.20.0580.1-p1	MORN repeat, putative	LmxM.20.0580	5.30788e-06	0.000344035	6.66538	101.503	20	20	20	26.4141	27.071	26.511		6	6	6	14.4	14.4	14.4	45.095	0	40.862	14	0	0	0	3	5	4	0	0	0	3	7	4	0	0	0	89422000	140990000	95632000	LmxM.20.0580.1-p1	263	>LmxM.20.0580.1-p1 | transcript=LmxM.20.0580.1 | gene=LmxM.20.0580 | organism=Leishmania_mexicana_MHOM/GT/2001/U1103 | gene_product=MORN repeat, putative | transcript_product=MORN repeat, putative | location=LmxM.20:2843562-2844857(+) | protein_length=431
LmxM.17.0400.1-p1	RING-type domain-containing protein	LmxM.17.0400	0.00070329	0.00667407	5.50889	45.5347	20	20	20	24.9712	26.6753	24.8802		8	8	8	8.7	8.7	8.7	113.61	0	56.4	12	0	0	0	5	6	3	0	0	0	5	6	1	0	0	0	32891000	107170000	30880000	LmxM.17.0400.1-p1	228	>LmxM.17.0400.1-p1 | transcript=LmxM.17.0400.1 | gene=LmxM.17.0400 | organism=Leishmania_mexicana_MHOM/GT/2001/U1103 | gene_product=RING-type domain-containing protein [Source:UniProtKB/TrEMBL;Acc:E9AR09] | transcript_product=Ring finger domain containing
LmxM.34.0070.1-p1	Prohibitin	LmxM.34.0070	0.0142694	0.0518382	3.89633	14.8906	24.7189	25.3972	22.6024	27.8956	28.9466	27.5653		13	13	13	49	49	49	32.327	0	145.29	40	4	5	1	9	9	6	5	5	1	11	10	8	27614000	44190000	6367900	249690000	517380000	198600000	LmxM.34.0070.1-p1	528	>LmxM.34.0070.1-p1 | transcript=LmxM.34.0070.1 | gene=LmxM.34.0070 | organism=Leishmania_mexicana_MHOM/GT/2001/U1103 | gene_product=Prohibitin [Source:UniProtKB/TrEMBL;Acc:E9B5P5] | transcript_product=prohibitin, putative | location=LmxM.34:14723-15601(-)
LmxM.16.1610.1-p1	Prohibitin	LmxM.16.1610	0.00639594	0.0309803	4.34022	20.2552	24.5234	24.4679	22.5055	28.1708	29.0378	27.309		10	10	10	36.6	36.6	36.6	30.271	0	69.887	35	2	2	1	7	10	5	2	2	1	11	13	6	24115000	23205000	5954200	302169984	551110016	166270000	LmxM.16.1610.1-p1	225	>LmxM.16.1610.1-p1 | transcript=LmxM.16.1610.1 | gene=LmxM.16.1610 | organism=Leishmania_mexicana_MHOM/GT/2001/U1103 | gene_product=Prohibitin [Source:UniProtKB/TrEMBL;Acc:E9AQX4] | transcript_product=prohibitin, putative | location=LmxM.16:654753-655559(+
LmxM.23.1100.1-p1	Leucine Rich repeats (2 copies), putative	LmxM.23.1100	0.00111165	0.00861532	5.94798	61.7336	20	20	20	25.6363	27.3039	24.9037		11	11	11	31.8	31.8	31.8	53.986	0	100.29	12	0	0	0	3	9	2	0	0	0	2	8	2	0	0	0	52156000	165690000	31388000	LmxM.23.1100.1-p1	313	>LmxM.23.1100.1-p1 | transcript=LmxM.23.1100.1 | gene=LmxM.23.1100 | organism=Leishmania_mexicana_MHOM/GT/2001/U1103 | gene_product=Leucine Rich repeats (2 copies), putative | transcript_product=Leucine Rich repeats (2 copies), putative | location=LmxM.23:
LmxM.30.1650.1-p1	MYND finger, putative	LmxM.30.1650	0.0324972	0.086846	3.32062	9.99096	25.5015	28.6024	26.3927	30.059	31.0053	29.3941		28	28	28	71.1	71.1	71.1	52.241	0	323.31	140	4	13	5	19	27	17	6	23	7	33	47	24	47501000	407550016	88105000	1118599936	2155399936	705510016	LmxM.30.1650.1-p1	446	>LmxM.30.1650.1-p1 | transcript=LmxM.30.1650.1 | gene=LmxM.30.1650 | organism=Leishmania_mexicana_MHOM/GT/2001/U1103 | gene_product=MYND finger, putative | transcript_product=MYND finger, putative | location=LmxM.30:772724-774112(-) | protein_length=463 |
LmxM.29.0870.1-p1	Amastin-like surface protein-like protein	LmxM.29.0870	0.000765601	0.00671707	4.96852	31.3094	20	20	20	24.5246	26.0398	24.3412		2	2	2	10.4	10.4	10.4	24.55	0	15.445	4	0	0	0	1	2	1	0	0	0	1	2	1	0	0	0	24134000	68988000	21253000	LmxM.29.0870.1-p1	413	>LmxM.29.0870.1-p1 | transcript=LmxM.29.0870.1 | gene=LmxM.29.0870 | organism=Leishmania_mexicana_MHOM/GT/2001/U1103 | gene_product=Amastin-like surface protein-like protein [Source:UniProtKB/TrEMBL;Acc:E9B0L6] | transcript_product=amastin-like surface pro
DNA binding
LmxM.04.0770.1-p1;LmxM.04.0760.1-p1	NAC-A/B domain-containing protein	LmxM.04.0770	0.0269827	0.0769752	2.81665	7.04522	22.2799	25.0236	23.1023	25.9975	26.4236	26.4346		3	3	3	32	32	32	18.111	0	48.307	13	1	2	1	2	3	3	1	1	1	3	3	4	5092500	34107000	9004900	66991000	90012000	90703000	LmxM.04.0770.1-p1;LmxM.04.0760.1-p1	61	>LmxM.04.0770.1-p1 | transcript=LmxM.04.0770.1 | gene=LmxM.04.0770 | organism=Leishmania_mexicana_MHOM/GT/2001/U1103 | gene_product=NAC-A/B domain-containing protein [Source:UniProtKB/TrEMBL;Acc:E9AK60] | transcript_product=hypothetical protein | location=
LmxM.36.1060.1-p1	DDT domain-containing protein	LmxM.36.1060	0.0412502	0.100954	3.29202	9.79485	25.9075	28.0459	24.5826	29.5155	30.2464	28.6503		28	28	28	35.1	35.1	35.1	111.43	0	305.92	100	6	15	3	18	22	12	6	20	3	23	33	15	62943000	277120000	25124000	767430016	1273699968	421300000	LmxM.36.1060.1-p1	572	>LmxM.36.1060.1-p1 | transcript=LmxM.36.1060.1 | gene=LmxM.36.1060 | organism=Leishmania_mexicana_MHOM/GT/2001/U1103 | gene_product=DDT domain-containing protein [Source:UniProtKB/TrEMBL;Acc:E9ASM6] | transcript_product=ISWI complex protein | location=LmxM
LmxM.19.1120.1-p1	PCI domain-containing protein	LmxM.19.1120	0.0137084	0.0509953	3.48758	11.2167	20	22.3838	20	23.8073	24.5989	24.4404		3	3	3	10.2	10.2	10.2	46.506	0	21.565	6	0	1	0	1	2	2	0	1	0	1	2	2	0	5472800	0	14679000	25410000	22767000	LmxM.19.1120.1-p1	257	>LmxM.19.1120.1-p1 | transcript=LmxM.19.1120.1 | gene=LmxM.19.1120 | organism=Leishmania_mexicana_MHOM/GT/2001/U1103 | gene_product=PCI domain-containing protein [Source:UniProtKB/TrEMBL;Acc:E9AS63] | transcript_product=proteasome regulatory non-ATP-ase su
LmxM.28.1820.1-p1	Replication protein A subunit	LmxM.28.1820	0.00200931	0.0131596	3.59071	12.0479	20	20	20	22.7376	23.5614	24.4731		3	3	3	7.1	7.1	7.1	52.386	0	16.73	4	1	0	0	1	1	1	1	0	0	1	1	1	0	0	0	6993800	12379000	23288000	LmxM.28.1820.1-p1	394	>LmxM.28.1820.1-p1 | transcript=LmxM.28.1820.1 | gene=LmxM.28.1820 | organism=Leishmania_mexicana_MHOM/GT/2001/U1103 | gene_product=Replication protein A subunit [Source:UniProtKB/TrEMBL;Acc:E9B001] | transcript_product=Replication factor A protein 1 | loc
LmxM.31.0390.1-p1	MPN domain-containing protein	LmxM.31.0390	0.000185377	0.00310021	3.25871	9.57129	20	20	20	22.7949	23.3526	23.6287		3	3	3	9.2	9.2	9.2	40.099	0	16.698	4	0	0	0	1	1	2	0	0	0	1	1	2	0	0	0	7276800	10711000	12970000	LmxM.31.0390.1-p1	458	>LmxM.31.0390.1-p1 | transcript=LmxM.31.0390.1 | gene=LmxM.31.0390 | organism=Leishmania_mexicana_MHOM/GT/2001/U1103 | gene_product=MPN domain-containing protein [Source:UniProtKB/TrEMBL;Acc:E9B2G0] | transcript_product=19S proteasome non-atpase subunit 8
LmxM.21.0760.1-p1	PCI domain-containing protein	LmxM.21.0760	0.00199871	0.0131596	2.65056	6.27912	20	20	20	22.4888	22.1071	23.3558		4	4	4	9.5	9.5	9.5	54.428	0	25.2	5	0	1	0	1	2	1	0	1	0	1	2	1	0	0	0	5885800	4517400	10735000	LmxM.21.0760.1-p1	277	>LmxM.21.0760.1-p1 | transcript=LmxM.21.0760.1 | gene=LmxM.21.0760 | organism=Leishmania_mexicana_MHOM/GT/2001/U1103 | gene_product=PCI domain-containing protein [Source:UniProtKB/TrEMBL;Acc:E9AV44] | transcript_product=proteasome regulatory non-ATP-ase su
LmxM.22.0930.1-p1;LmxM.22.0940.1-p1	AAA domain-containing protein	LmxM.22.0930	1.56382e-05	0.000605254	4.73486	26.6277	20	20	20	24.9132	24.9377	24.3536		6	6	6	10.4	10.4	10.4	78.804	0	51.754	9	0	0	0	4	3	2	0	0	0	4	3	2	0	0	0	31596000	32137000	21437000	LmxM.22.0930.1-p1;LmxM.22.0940.1-p1	299	>LmxM.22.0930.1-p1 | transcript=LmxM.22.0930.1 | gene=LmxM.22.0930 | organism=Leishmania_mexicana_MHOM/GT/2001/U1103 | gene_product=AAA domain-containing protein [Source:UniProtKB/TrEMBL;Acc:E9AVS5] | transcript_product=mitochondrial chaperone, putative |
Cytoskeleton and movement proteins
LmxM.34.4930.1-p1	Putative tubulin tyrosine ligase	LmxM.34.4930	0.0170453	0.0571868	5.59963	48.4904	20	23.9342	20	26.9824	27.8319	25.9188		12	12	12	20.7	20.7	20.7	81.296	0	86.285	25	0	1	0	6	11	4	0	0	0	7	14	4	0	16029000	0	132590000	238910000	63435000	LmxM.34.4930.1-p1	561	>LmxM.34.4930.1-p1 | transcript=LmxM.34.4930.1 | gene=LmxM.34.4930 | organism=Leishmania_mexicana_MHOM/GT/2001/U1103 | gene_product=Putative tubulin tyrosine ligase [Source:UniProtKB/TrEMBL;Acc:E9B720] | transcript_product=tubulin tyrosine ligase, putative
LmxM.08_29.0110.1-p1	C2 DOCK-type domain-containing protein	LmxM.08_29.0110	0.000306363	0.00365279	7.42919	172.349	20	20	20	27.7612	28.3259	26.2005		21	21	21	10.2	10.2	10.2	324.92	0	153	41	0	0	0	14	17	10	0	0	0	13	18	10	0	0	0	227490000	336460000	77114000	LmxM.08_29.0110.1-p1	103	>LmxM.08_29.0110.1-p1 | transcript=LmxM.08_29.0110.1 | gene=LmxM.08_29.0110 | organism=Leishmania_mexicana_MHOM/GT/2001/U1103 | gene_product=C2 DOCK-type domain-containing protein [Source:UniProtKB/TrEMBL;Acc:E9AM68] | transcript_product=C2 domain in Dock1
LmxM.08_29.1760.1-p1;LmxM.08_29.1750.1-p1	Putative paraflagellar rod protein 1D	LmxM.08_29.1760	0.000850903	0.007194	3.34395	10.1538	23.2169	23.4135	22.3401	26.6647	26.2551	26.0826		2	2	2	4.7	4.7	4.7	69.033	0	31.22	12	1	2	1	2	2	2	1	2	1	3	2	3	9749300	11173000	5309500	106380000	80090000	71063000	LmxM.08_29.1760.1-p1;LmxM.08_29.1750.1-p1	121	>LmxM.08_29.1760.1-p1 | transcript=LmxM.08_29.1760.1 | gene=LmxM.08_29.1760 | organism=Leishmania_mexicana_MHOM/GT/2001/U1103 | gene_product=Putative paraflagellar rod protein 1D [Source:UniProtKB/TrEMBL;Acc:E9ALP7] | transcript_product=paraflagellar rod p
LmxM.18.0530.1-p1	C-CAP/cofactor C-like domain-containing protein	LmxM.18.0530	0.000371911	0.00411759	5.26702	38.5062	20	20	20	24.7456	26.2125	24.8429		4	4	4	8.7	8.7	8.7	56.696	0	26.558	9	0	0	0	2	4	2	0	0	0	2	5	2	0	0	0	28130000	77760000	30093000	LmxM.18.0530.1-p1	239	>LmxM.18.0530.1-p1 | transcript=LmxM.18.0530.1 | gene=LmxM.18.0530 | organism=Leishmania_mexicana_MHOM/GT/2001/U1103 | gene_product=C-CAP/cofactor C-like domain-containing protein [Source:UniProtKB/TrEMBL;Acc:E9ARJ0] | transcript_product=tubulin cofactor C
LmxM.29.1450.1-p1	Kinesin motor domain-containing protein	LmxM.29.1450	0.0336745	0.0879699	1.83581	3.56971	28.0051	29.8525	28.6094	30.6123	31.0184	30.3437		15	15	15	14.6	14.6	14.6	133.7	0	174.59	133	9	10	5	13	14	13	14	23	7	30	34	25	269390016	969360000	409540000	1641400064	2175099904	1362599936	LmxM.29.1450.1-p1	418	>LmxM.29.1450.1-p1 | transcript=LmxM.29.1450.1 | gene=LmxM.29.1450 | organism=Leishmania_mexicana_MHOM/GT/2001/U1103 | gene_product=Kinesin motor domain-containing protein [Source:UniProtKB/TrEMBL;Acc:E9B0S3] | transcript_product=kinesin, putative | locati
LmxM.36.2250.1-p1	Developmentally regulated GTP-binding protein 1,putative	LmxM.36.2250	0.00101048	0.00796393	5.00824	32.1832	20	20	20	23.8667	25.3714	25.7866		6	6	6	20.1	20.1	20.1	41.032	0	41.456	8	0	0	0	1	4	3	0	0	0	1	4	3	0	0	0	15296000	43407000	57883000	LmxM.36.2250.1-p1	587	>LmxM.36.2250.1-p1 | transcript=LmxM.36.2250.1 | gene=LmxM.36.2250 | organism=Leishmania_mexicana_MHOM/GT/2001/U1103 | gene_product=Developmentally regulated GTP-binding protein 1,putative [Source:UniProtKB/TrEMBL;Acc:E9AT02] | transcript_product=developme
Cell cycle and Differentiation
LmxM.33.0350.1-p1	W2 domain-containing protein	LmxM.33.0350	0.0329962	0.0871774	3.55074	11.7187	20	22.6237	20	25.2076	23.061	25.0073		4	4	4	14.8	14.8	14.8	43.026	0	27.135	7	0	1	0	2	2	2	0	1	0	2	2	2	0	6462800	0	38748000	8750900	33725000	LmxM.33.0350.1-p1	508	>LmxM.33.0350.1-p1 | transcript=LmxM.33.0350.1 | gene=LmxM.33.0350 | organism=Leishmania_mexicana_MHOM/GT/2001/U1103 | gene_product=W2 domain-containing protein [Source:UniProtKB/TrEMBL;Acc:E9B4K3] | transcript_product=eukaryotic translation initiation fac
LmxM.26.0210.1-p1	NAD-dependent protein deacetylase	LmxM.26.0210	5.91887e-06	0.000344035	6.89692	119.173	20	20	20	26.9076	27.2686	26.5146		7	7	7	25.7	25.7	25.7	40.515	0	67.049	20	0	0	0	7	7	5	0	0	0	8	7	5	0	0	0	125890000	161680000	95871000	LmxM.26.0210.1-p1	354	>LmxM.26.0210.1-p1 | transcript=LmxM.26.0210.1 | gene=LmxM.26.0210 | organism=Leishmania_mexicana_MHOM/GT/2001/U1103 | gene_product=NAD-dependent protein deacetylase [Source:UniProtKB/TrEMBL;Acc:E9AY03] | transcript_product=Silent information regulator 2 r
Nuclear proteins
LmxM.22.0210.1-p1	Nucleolar protein 168, putative	LmxM.22.0210	2.07546e-05	0.00068935	9.91948	968.415	20	20	20	29.9946	30.6224	29.1415		26	26	26	19	19	19	172.01	0	316.65	104	0	0	0	23	25	16	0	0	0	37	46	21	0	0	0	1069699968	1652899968	592209984	LmxM.22.0210.1-p1	295	>LmxM.22.0210.1-p1 | transcript=LmxM.22.0210.1 | gene=LmxM.22.0210 | organism=Leishmania_mexicana_MHOM/GT/2001/U1103 | gene_product=Nucleolar protein 168, putative | transcript_product=Nucleolar protein 168, putative | location=LmxM.22:80644-85257(-) | pro
LmxM.25.0270.1-p1	Nucleoporin NUP110	LmxM.25.0270	0.00209298	0.0135172	6.17471	72.2392	20	20	20	26.6202	27.4109	24.493		14	14	14	17.2	17.2	17.2	126.24	0	114.73	21	0	0	0	9	10	2	0	0	0	8	10	3	0	0	0	103150000	178450000	23612000	LmxM.25.0270.1-p1	330	>LmxM.25.0270.1-p1 | transcript=LmxM.25.0270.1 | gene=LmxM.25.0270 | organism=Leishmania_mexicana_MHOM/GT/2001/U1103 | gene_product=Nucleoporin NUP110 | transcript_product=Nucleoporin NUP110 | location=LmxM.25:79345-82806(-) | protein_length=1153 | sequenc
LmxM.36.4060.1-p1	regulator of chromosome condensation 1-like protein	LmxM.36.4060	0.00577842	0.0298551	3.3258	10.0269	20	20	20	22.8354	24.5544	22.5876		3	3	3	5.1	5.1	5.1	74.312	0	28.497	6	0	0	0	2	3	1	0	0	0	2	3	1	0	0	0	7484000	24639000	6302900	LmxM.36.4060.1-p1	607	>LmxM.36.4060.1-p1 | transcript=LmxM.36.4060.1 | gene=LmxM.36.4060 | organism=Leishmania_mexicana_MHOM/GT/2001/U1103 | gene_product=regulator of chromosome condensation 1-like protein | transcript_product=regulator of chromosome condensation 1-like protein
Mitochondrial Enzyme
LmxM.25.1170.1-p1;LmxM.25.1180.1-p1	ATP synthase subunit beta	LmxM.25.1170	0.0267201	0.0766967	2.73389	6.65248	28.215	28.485	25.9651	30.2997	30.2793	30.2878		21	21	21	56.8	56.8	56.8	56.265	0	323.31	162	14	16	5	20	19	19	20	23	7	35	36	41	311580000	375710016	65505000	1321699968	1303100032	1310800000	LmxM.25.1170.1-p1;LmxM.25.1180.1-p1	339	>LmxM.25.1170.1-p1 | transcript=LmxM.25.1170.1 | gene=LmxM.25.1170 | organism=Leishmania_mexicana_MHOM/GT/2001/U1103 | gene_product=ATP synthase subunit beta [Source:UniProtKB/TrEMBL;Acc:E9AXJ6] | transcript_product=ATP synthase subunit beta, mitochondrial
LmxM.07.0060.1-p1	Putative cytochrome c1, heme protein, mitochondrial	LmxM.07.0060	0.0264189	0.0763029	4.24756	18.9952	23.5048	20	20	25.0632	26.2245	24.9598		4	4	4	22.1	22.1	22.1	29.873	0	25.104	10	1	0	0	2	4	2	1	0	0	2	5	2	11903000	0	0	35057000	78407000	32633000	LmxM.07.0060.1-p1	84	>LmxM.07.0060.1-p1 | transcript=LmxM.07.0060.1 | gene=LmxM.07.0060 | organism=Leishmania_mexicana_MHOM/GT/2001/U1103 | gene_product=Putative cytochrome c1, heme protein, mitochondrial [Source:UniProtKB/TrEMBL;Acc:E9AL16] | transcript_product=cytochrome c1,
LmxM.34.0100.1-p1	ubiquinol-cytochrome c reductase complex 14kD subunit, putative	LmxM.34.0100	9.24482e-05	0.00204707	4.39448	21.0315	20	20	20	24.5835	24.7512	23.8487		2	2	2	12.4	12.4	12.4	24.239	0	13.576	7	0	0	0	1	2	1	0	0	0	3	2	2	0	0	0	25141000	28239000	15107000	LmxM.34.0100.1-p1	529	>LmxM.34.0100.1-p1 | transcript=LmxM.34.0100.1 | gene=LmxM.34.0100 | organism=Leishmania_mexicana_MHOM/GT/2001/U1103 | gene_product=ubiquinol-cytochrome c reductase complex 14kD subunit, putative | transcript_product=ubiquinol-cytochrome c reductase comple
LmxM.32.1200.1-p1	AAA domain-containing protein	LmxM.32.1200	0.0211205	0.0654734	3.81895	14.113	20	22.8356	20	24.7252	25.5196	24.0478		4	4	4	7.6	7.6	7.6	73.187	0	23.623	8	0	1	0	3	4	1	0	1	0	3	3	1	0	7485300	0	27734000	48101000	17342000	LmxM.32.1200.1-p1	492	>LmxM.32.1200.1-p1 | transcript=LmxM.32.1200.1 | gene=LmxM.32.1200 | organism=Leishmania_mexicana_MHOM/GT/2001/U1103 | gene_product=AAA domain-containing protein [Source:UniProtKB/TrEMBL;Acc:E9B3V4] | transcript_product=ATPase family associated with variou
LmxM.12.0670.1-p1	Cytochrome c oxidase subunit IV	LmxM.12.0670	4.24767e-06	0.000344035	5.65312	50.3219	20	20	20	25.3999	25.9608	25.5987		5	5	5	21.5	21.5	21.5	39.012	0	54.136	12	0	0	0	4	4	4	0	0	0	4	4	4	0	0	0	44271000	65311000	50812000	LmxM.12.0670.1-p1	172	>LmxM.12.0670.1-p1 | transcript=LmxM.12.0670.1 | gene=LmxM.12.0670 | organism=Leishmania_mexicana_MHOM/GT/2001/U1103 | gene_product=Cytochrome c oxidase subunit IV [Source:UniProtKB/TrEMBL;Acc:E9ANZ4] | transcript_product=cytochrome oxidase subunit IV, put
LmxM.15.0281.1-p1;LmxM.15.0275.1-p1	Ribonucleoprotein p18, mitochondrial,putative	LmxM.15.0281	0.022166	0.0664981	4.81328	28.1153	23.964	23.8548	20	27.5373	27.7701	26.9513		8	8	8	63.1	63.1	63.1	21.244	0	73.408	18	1	1	0	5	5	4	1	1	0	6	5	5	16364000	15171000	0	194780000	228900000	129760000	LmxM.15.0281.1-p1;LmxM.15.0275.1-p1	201	>LmxM.15.0281.1-p1 | transcript=LmxM.15.0281.1 | gene=LmxM.15.0281 | organism=Leishmania_mexicana_MHOM/GT/2001/U1103 | gene_product=Ribonucleoprotein p18, mitochondrial,putative [Source:UniProtKB/TrEMBL;Acc:E9AQ29] | transcript_product=ribonucleoprotein p1
Redox
LmxM.23.0040.1-p1	Thioredoxin domain-containing protein	LmxM.23.0040	0.029993	0.0825252	3.66161	12.6548	21.954	23.79	20	25.7467	25.7812	25.2009		8	8	8	42.9	42.9	42.9	25.373	0	51.627	18	2	2	0	5	5	4	1	1	0	5	6	5	4062600	14505000	0	56303000	57667000	38568000	LmxM.23.0040.1-p1	305	>LmxM.23.0040.1-p1 | transcript=LmxM.23.0040.1 | gene=LmxM.23.0040 | organism=Leishmania_mexicana_MHOM/GT/2001/U1103 | gene_product=Thioredoxin domain-containing protein [Source:UniProtKB/TrEMBL;Acc:E9AW04] | transcript_product=tryparedoxin peroxidase | lo
LmxM.23.0360.1-p1	PKS_ER domain-containing protein	LmxM.23.0360	0.0156225	0.0545346	3.46395	11.0345	21.7846	22.8966	20	25.3117	24.98	24.7814		4	4	4	15.1	15.1	15.1	38.483	0	25.002	13	1	1	0	4	3	3	1	1	0	4	4	3	3612600	7808400	0	41646000	33093000	28836000	LmxM.23.0360.1-p1	308	>LmxM.23.0360.1-p1 | transcript=LmxM.23.0360.1 | gene=LmxM.23.0360 | organism=Leishmania_mexicana_MHOM/GT/2001/U1103 | gene_product=PKS_ER domain-containing protein [Source:UniProtKB/TrEMBL;Acc:E9AW40] | transcript_product=NADP-dependent alcohol dehydrogen
Transporters and carriers
LmxM.18.1520.1-p1	Plasma membrane ATPase	LmxM.18.1520	0.0173635	0.0576716	5.88732	59.1916	23.4363	24.9644	20	28.4656	29.3394	28.2577		20	20	20	20.2	20.2	20.2	107.51	0	171.07	60	3	6	0	14	15	13	3	7	0	17	18	15	11351000	32737000	0	370680000	679270016	320929984	LmxM.18.1520.1-p1;LmxM.18.1510.1-p1	246	>LmxM.18.1520.1-p1 | transcript=LmxM.18.1520.1 | gene=LmxM.18.1520 | organism=Leishmania_mexicana_MHOM/GT/2001/U1103 | gene_product=Plasma membrane ATPase [Source:UniProtKB/TrEMBL;Acc:E9ART6] | transcript_product=P-type H+-ATPase, putative | location=LmxM.
LmxM.27.0760.1-p1;LmxM.31.0490.1-p1	Putative small GTP-binding protein Rab1	LmxM.27.0760	0.0280984	0.0791864	3.03082	8.17276	22.0486	20	20	23.8384	24.6608	22.6419		2	2	1	11	11	5.5	22.254	0	12.468	7	1	1	0	1	2	2	1	1	0	1	2	2	4337900	0	0	14999000	26524000	6544600	LmxM.27.0760.1-p1;LmxM.31.0490.1-p1	370	>LmxM.27.0760.1-p1 | transcript=LmxM.27.0760.1 | gene=LmxM.27.0760 | organism=Leishmania_mexicana_MHOM/GT/2001/U1103 | gene_product=Putative small GTP-binding protein Rab1 [Source:UniProtKB/TrEMBL;Acc:E9AYX8] | transcript_product=ras-related protein RAB1A,
LmxM.28.2430.1-p1	Vacuolar proton pump subunit B	LmxM.28.2430	0.0144948	0.0522485	2.92316	7.58507	22.2703	21.771	20	24.3994	24.4648	23.9465		5	5	5	13.3	13.3	13.3	55.529	0	36.533	10	1	1	0	2	4	1	1	1	0	3	4	1	5058400	3578700	0	22129000	23154000	16167000	LmxM.28.2430.1-p1	400	>LmxM.28.2430.1-p1 | transcript=LmxM.28.2430.1 | gene=LmxM.28.2430 | organism=Leishmania_mexicana_MHOM/GT/2001/U1103 | gene_product=Vacuolar proton pump subunit B [Source:UniProtKB/TrEMBL;Acc:E9B064] | transcript_product=Vacuolar proton pump subunit B, put
LmxM.36.6760.1-p1	ATP synthase delta (OSCP) subunit, putative	LmxM.36.6760	0.00415255	0.0227169	3.52021	11.4733	20	20	20	22.6447	23.2534	24.6625		3	3	3	13.6	13.6	13.6	29.109	0	17.142	5	0	0	0	1	1	3	0	0	0	1	1	3	0	0	0	6557400	9999400	26556000	LmxM.36.6760.1-p1	623	>LmxM.36.6760.1-p1 | transcript=LmxM.36.6760.1 | gene=LmxM.36.6760 | organism=Leishmania_mexicana_MHOM/GT/2001/U1103 | gene_product=ATP synthase delta (OSCP) subunit, putative | transcript_product=ATP synthase delta (OSCP) subunit, putative | location=LmxM
LmxM.36.5260.1-p1	Adaptin_N domain-containing protein	LmxM.36.5260	9.61998e-06	0.000485821	10.0181	1036.95	20	20	20	30.0398	30.6258	29.3888		32	32	32	42.5	42.5	42.5	92.729	0	323.31	99	0	0	0	25	32	21	0	0	0	33	40	26	0	0	0	1103800064	1656800000	702929984	LmxM.36.5260.1-p1	616	>LmxM.36.5260.1-p1 | transcript=LmxM.36.5260.1 | gene=LmxM.36.5260 | organism=Leishmania_mexicana_MHOM/GT/2001/U1103 | gene_product=Adaptin_N domain-containing protein [Source:UniProtKB/TrEMBL;Acc:E9ATW0] | transcript_product=Adaptor protein complex AP-3 s
LmxM.15.1310.1-p1	Putative cation transporter	LmxM.15.1310	0.0363127	0.0932298	2.7374	6.66867	26.9757	29.078	26.4656	30.261	30.8877	29.5829		26	26	26	41.1	41.1	41.1	90.824	0	311.2	126	8	12	3	19	23	13	10	20	7	29	39	21	131980000	566689984	92672000	1286700032	1986599936	804140032	LmxM.15.1310.1-p1	213	>LmxM.15.1310.1-p1 | transcript=LmxM.15.1310.1 | gene=LmxM.15.1310 | organism=Leishmania_mexicana_MHOM/GT/2001/U1103 | gene_product=Putative cation transporter [Source:UniProtKB/TrEMBL;Acc:E9AQC3] | transcript_product=cation transporter, putative | locatio
LmxM.33.2590.1-p1	MHD domain-containing protein	LmxM.33.2590	0.00435892	0.0235686	5.39604	42.1085	20	20	20	25.6443	26.8653	23.6785		3	3	3	9.4	9.4	9.4	51.19	0	45.672	5	0	0	0	2	3	1	0	0	0	1	3	1	0	0	0	52446000	122250000	13426000	LmxM.33.2590.1-p1	516	>LmxM.33.2590.1-p1 | transcript=LmxM.33.2590.1 | gene=LmxM.33.2590 | organism=Leishmania_mexicana_MHOM/GT/2001/U1103 | gene_product=MHD domain-containing protein [Source:UniProtKB/TrEMBL;Acc:E9B550] | transcript_product=AP-3 complex subunit mu, putative |
LmxM.31.1730.1-p1	Coatomer subunit epsilon	LmxM.31.1730	0.00600165	0.0303344	3.85133	14.4333	21.7115	21.4009	20	24.1593	25.8376	24.6695		5	5	5	24.8	24.8	24.8	34.99	0	45.536	12	1	2	0	2	5	3	1	2	0	2	4	3	3434200	2768900	0	18736000	59966000	26684000	LmxM.31.1730.1-p1	465	>LmxM.31.1730.1-p1 | transcript=LmxM.31.1730.1 | gene=LmxM.31.1730 | organism=Leishmania_mexicana_MHOM/GT/2001/U1103 | gene_product=Coatomer subunit epsilon [Source:UniProtKB/TrEMBL;Acc:E9B2U9] | transcript_product=coatomer subunit epsilon | location=LmxM.
LmxM.08.0090.1-p1	AP-3 complex subunit delta	LmxM.08.0090	0.000224829	0.00326704	7.85415	231.385	20	20	20	27.4898	29.0644	27.0083		19	19	19	20.1	20.1	20.1	124.04	0	171.8	59	0	0	0	12	18	11	0	0	0	17	29	13	0	0	0	188480000	561360000	134990000	LmxM.08.0090.1-p1	95	>LmxM.08.0090.1-p1 | transcript=LmxM.08.0090.1 | gene=LmxM.08.0090 | organism=Leishmania_mexicana_MHOM/GT/2001/U1103 | gene_product=AP-3 complex subunit delta [Source:UniProtKB/TrEMBL;Acc:E9AM87] | transcript_product=adaptor complex protein (AP) 3 delta su
Metabolism
LmxM.14.0670.1-p1	Elongation of fatty acids protein	LmxM.14.0670	0.0151334	0.053311	5.27293	38.6644	20	23.5606	20	25.4434	27.0986	26.8374		6	6	6	21.1	21.1	21.1	32.819	0	43.153	15	0	1	0	4	4	5	0	1	0	5	5	4	0	12372000	0	45628000	143710000	119910000	LmxM.14.0670.1-p1	192	>LmxM.14.0670.1-p1 | transcript=LmxM.14.0670.1 | gene=LmxM.14.0670 | organism=Leishmania_mexicana_MHOM/GT/2001/U1103 | gene_product=Elongation of fatty acids protein [Source:UniProtKB/TrEMBL;Acc:E9APR2] | transcript_product=fatty acid elongase, putative |
LmxM.11.0630.1-p1	CYTOSOL_AP domain-containing protein	LmxM.11.0630	0.048879	0.113078	3.00784	8.04358	23.2264	20	22.8258	25.7239	24.5949	24.7569		3	3	3	8	8	8	56.931	0	35.959	10	1	0	1	3	2	1	1	0	1	3	3	2	9813900	0	7434600	55421000	25339000	28352000	LmxM.11.0630.1-p1;LmxM.11.0620.1-p1	160	>LmxM.11.0630.1-p1 | transcript=LmxM.11.0630.1 | gene=LmxM.11.0630 | organism=Leishmania_mexicana_MHOM/GT/2001/U1103 | gene_product=CYTOSOL_AP domain-containing protein [Source:UniProtKB/TrEMBL;Acc:E9ANK8] | transcript_product=metallo-peptidase, Clan MF, F
LmxM.05.0280.1-p1	Very-long-chain (3R)-3-hydroxyacyl-CoA dehydratase	LmxM.05.0280	0.0245934	0.0723792	2.28356	4.86878	23.2437	23.3483	21.3532	25.0152	24.8571	24.9234		2	2	2	10.7	10.7	10.7	24.998	0	16.051	11	1	1	1	2	2	2	1	1	1	3	2	3	9932400	10679000	2678800	33911000	30391000	31820000	LmxM.05.0280.1-p1	70	>LmxM.05.0280.1-p1 | transcript=LmxM.05.0280.1 | gene=LmxM.05.0280 | organism=Leishmania_mexicana_MHOM/GT/2001/U1103 | gene_product=Very-long-chain (3R)-3-hydroxyacyl-CoA dehydratase [Source:UniProtKB/TrEMBL;Acc:E9AKD3] | transcript_product=protein tyrosin
LmxM.30.2640.1-p1	2-oxoglutarate dehydrogenase, e3 component,lipoamidedehydrogenase-like protein	LmxM.30.2640	0.0319732	0.0859396	4.43349	21.6079	20	21.3307	20	25.1855	26.9567	22.489		9	9	9	19.6	19.6	19.6	69.631	0	70.825	14	0	1	0	3	9	1	0	1	0	3	9	1	0	2637400	0	38158000	130250000	5886400	LmxM.30.2640.1-p1	452	>LmxM.30.2640.1-p1 | transcript=LmxM.30.2640.1 | gene=LmxM.30.2640 | organism=Leishmania_mexicana_MHOM/GT/2001/U1103 | gene_product=2-oxoglutarate dehydrogenase, e3 component,lipoamidedehydrogenase-like protein [Source:UniProtKB/TrEMBL;Acc:E9B263] | transc
LmxM.27.1810.1-p1;LmxM.27.1805.1-p1;LmxM.27.1807.1-p1	Phosphoenolpyruvate carboxykinase (ATP)	LmxM.27.1810	0.00622767	0.0304828	3.96811	15.6503	22.6554	24.104	21.9001	26.8174	27.5425	26.204		10	10	10	20.8	20.8	20.8	58.379	0	77.604	31	2	3	1	9	9	6	2	3	1	10	9	6	6606400	18031000	3913800	118260000	195490000	77301000	LmxM.27.1810.1-p1;LmxM.27.1805.1-p1;LmxM.27.1807.1-p1	379	>LmxM.27.1810.1-p1 | transcript=LmxM.27.1810.1 | gene=LmxM.27.1810 | organism=Leishmania_mexicana_MHOM/GT/2001/U1103 | gene_product=Phosphoenolpyruvate carboxykinase (ATP) [Source:UniProtKB/TrEMBL;Acc:E9AZ83] | transcript_product=Phosphoenolpyruvate carbox
LmxM.29.2980.1-p1	Glyceraldehyde-3-phosphate dehydrogenase	LmxM.29.2980	0.0149529	0.053077	4.267	19.2529	28.2889	28.8158	25.5244	31.5535	32.2342	31.6424		24	24	24	76.2	76.2	76.2	39.123	0	323.31	160	11	14	2	20	22	23	16	21	3	35	45	40	327940000	472510016	48263000	3151699968	5051899904	3352000000	LmxM.29.2980.1-p1;LmxM.36.2350.1-p1	423	>LmxM.29.2980.1-p1 | transcript=LmxM.29.2980.1 | gene=LmxM.29.2980 | organism=Leishmania_mexicana_MHOM/GT/2001/U1103 | gene_product=Glyceraldehyde-3-phosphate dehydrogenase [Source:UniProtKB/TrEMBL;Acc:E9B170] | transcript_product=glyceraldehyde 3-phosphat
LmxM.34.5330.1-p1	Putative isomerase (Isopentenyl-diphosphate delta-isomerase,putative)	LmxM.34.5330	0.0137014	0.0509953	6.59891	96.9326	23.9669	25.1615	20	29.4398	30.0186	29.4667		18	18	18	41.6	41.6	41.6	39.433	0	162.51	76	2	3	0	14	17	13	3	3	0	22	26	22	16397000	37529000	0	728240000	1087699968	741920000	LmxM.34.5330.1-p1	563	>LmxM.34.5330.1-p1 | transcript=LmxM.34.5330.1 | gene=LmxM.34.5330 | organism=Leishmania_mexicana_MHOM/GT/2001/U1103 | gene_product=Putative isomerase (Isopentenyl-diphosphate delta-isomerase,putative) [Source:UniProtKB/TrEMBL;Acc:E9B759] | transcript_prod
LmxM.30.2970.1-p1	Acetyl-CoA carboxylase	LmxM.30.2970	0.0179661	0.0586063	3.91643	15.0995	22.1503	23.1225	20	25.1159	26.4848	25.4214		15	15	15	9.3	9.3	9.3	241.28	0	98.335	18	1	2	0	2	12	4	1	1	0	2	10	4	4654800	9132300	0	36362000	93914000	44936000	LmxM.30.2970.1-p1	455	>LmxM.30.2970.1-p1 | transcript=LmxM.30.2970.1 | gene=LmxM.30.2970 | organism=Leishmania_mexicana_MHOM/GT/2001/U1103 | gene_product=Acetyl-CoA carboxylase [Source:UniProtKB/TrEMBL;Acc:E9B297] | transcript_product=acetyl-CoA carboxylase | location=LmxM.30:1
LmxM.33.0010.1-p1	short chain dehydrogenase, putative	LmxM.33.0010	0.0411834	0.100954	3.84394	14.3596	23.3268	24.1735	20	26.8013	26.0472	26.1836		6	6	6	19.6	19.6	19.6	33.496	0	37.689	17	1	1	0	6	3	4	2	2	0	6	3	4	10521000	18921000	0	116950000	69340000	76215000	LmxM.33.0010.1-p1	507	>LmxM.33.0010.1-p1 | transcript=LmxM.33.0010.1 | gene=LmxM.33.0010 | organism=Leishmania_mexicana_MHOM/GT/2001/U1103 | gene_product=short chain dehydrogenase, putative | transcript_product=short chain dehydrogenase, putative | location=LmxM.33:2928-3848(-)
LmxM.05.0180.1-p1	Dihydrolipoamide acetyltransferase component of pyruvate dehydrogenase complex	LmxM.05.0180	0.042014	0.101111	2.21386	4.63916	28.2083	29.6332	27.6779	30.7163	31.5399	29.9048		13	13	13	28.5	28.5	28.5	50.215	0	236.91	110	8	10	5	11	11	9	12	21	9	25	25	18	310120000	832689984	214730000	1764099968	3122099968	1005200000	LmxM.05.0180.1-p1	69	>LmxM.05.0180.1-p1 | transcript=LmxM.05.0180.1 | gene=LmxM.05.0180 | organism=Leishmania_mexicana_MHOM/GT/2001/U1103 | gene_product=Dihydrolipoamide acetyltransferase component of pyruvate dehydrogenase complex [Source:UniProtKB/TrEMBL;Acc:E9AKC2] | transc
LmxM.25.1710.1-p1	Pyruvate dehydrogenase E1 component subunit beta	LmxM.25.1710	0.0187448	0.0597009	3.33241	10.0729	24.3673	26.1888	23.4425	28.1048	28.5108	27.3802		8	8	8	24.6	24.6	24.6	37.873	0	81.934	35	2	3	1	6	7	4	2	5	2	9	11	6	21641000	76492000	11400000	288660000	382480000	174690000	LmxM.25.1710.1-p1	343	>LmxM.25.1710.1-p1 | transcript=LmxM.25.1710.1 | gene=LmxM.25.1710 | organism=Leishmania_mexicana_MHOM/GT/2001/U1103 | gene_product=Pyruvate dehydrogenase E1 component subunit beta [Source:UniProtKB/TrEMBL;Acc:E9AXQ3] | transcript_product=pyruvate dehydrog
LmxM.34.0980.1-p1	Aldose 1-epimerase-like protein	LmxM.34.0980	0.00199158	0.0131596	5.5587	47.134	21.6215	21.8647	20	26.5258	27.6793	25.9572		7	7	7	25.2	25.2	25.2	41.926	0	89.074	21	1	1	0	5	6	3	1	1	0	6	8	5	3226500	3818800	0	96621000	214930000	65147000	LmxM.34.0980.1-p1;LmxM.34.0970.1-p1	535	>LmxM.34.0980.1-p1 | transcript=LmxM.34.0980.1 | gene=LmxM.34.0980 | organism=Leishmania_mexicana_MHOM/GT/2001/U1103 | gene_product=Aldose 1-epimerase-like protein [Source:UniProtKB/TrEMBL;Acc:E9B5X8] | transcript_product=aldose 1-epimerase-like protein |
LmxM.23.0710.1-p1;LmxM.23.0540.1-p1	Acetyl-coenzyme A synthetase	LmxM.23.0710	0.00271987	0.0168632	5.73429	53.2346	20	22.3134	20	25.8233	26.4902	27.2028		8	8	8	14.5	14.5	14.5	77.449	0	89.197	16	1	1	0	4	4	5	1	0	0	5	5	5	0	5211800	0	59371000	94265000	154470000	LmxM.23.0710.1-p1;LmxM.23.0540.1-p1	311	>LmxM.23.0710.1-p1 | transcript=LmxM.23.0710.1 | gene=LmxM.23.0710 | organism=Leishmania_mexicana_MHOM/GT/2001/U1103 | gene_product=Acetyl-coenzyme A synthetase [Source:UniProtKB/TrEMBL;Acc:E9AW86] | transcript_product=acetyl-CoA synthetase, putative | loc
LmxM.36.2660.1-p1	Dihydrolipoamide acetyltransferase component of pyruvate dehydrogenase complex	LmxM.36.2660	0.00361828	0.0205183	4.00849	16.0944	24.1533	24.7637	22.7322	27.9751	28.2934	27.4062		8	8	8	31.3	31.3	31.3	48.774	0	124.64	46	1	2	1	7	6	5	1	2	1	15	16	11	18658000	28485000	6967400	263840000	328969984	177860000	LmxM.36.2660.1-p1	593	>LmxM.36.2660.1-p1 | transcript=LmxM.36.2660.1 | gene=LmxM.36.2660 | organism=Leishmania_mexicana_MHOM/GT/2001/U1103 | gene_product=Dihydrolipoamide acetyltransferase component of pyruvate dehydrogenase complex [Source:UniProtKB/TrEMBL;Acc:E9AT43] | transc
LmxM.29.3380.1-p1	Phosphoglycerate kinase	LmxM.29.3380	0.000886366	0.00736001	5.42414	42.9367	20	20	20	24.2768	26.3592	25.6365		7	7	7	18.6	18.6	18.6	57.7	0	53.069	13	0	0	0	3	6	6	0	0	0	3	5	5	0	0	0	20325000	86080000	52162000	LmxM.29.3380.1-p1	427	>LmxM.29.3380.1-p1 | transcript=LmxM.29.3380.1 | gene=LmxM.29.3380 | organism=Leishmania_mexicana_MHOM/GT/2001/U1103 | gene_product=Phosphoglycerate kinase [Source:UniProtKB/TrEMBL;Acc:E9B1B3] | transcript_product=PAS-domain containing phosphoglycerate kin
LmxM.27.2050.1-p1;LmxM.22.1290.1-p1	Ribonucleoside-diphosphate reductase small chain,putative	LmxM.27.2050	0.0483881	0.113068	4.68284	25.6848	25.1413	24.842	20	27.8976	28.1187	28.0155		10	10	10	34.5	34.5	34.5	44.037	0	93.118	43	3	2	0	8	9	9	3	2	0	13	12	13	37007000	30074000	0	250050000	291460000	271329984	LmxM.27.2050.1-p1;LmxM.22.1290.1-p1	381	>LmxM.27.2050.1-p1 | transcript=LmxM.27.2050.1 | gene=LmxM.27.2050 | organism=Leishmania_mexicana_MHOM/GT/2001/U1103 | gene_product=Ribonucleoside-diphosphate reductase small chain,putative [Source:UniProtKB/TrEMBL;Acc:E9AZB1] | transcript_product=ribonucl
LmxM.18.1380.1-p1	E1_dh domain-containing protein	LmxM.18.1380	0.0304736	0.0833542	3.74725	13.4287	25.3485	26.8573	23.0819	28.7397	29.4371	28.3527		14	14	14	43.7	43.7	43.7	42.727	0	138.06	69	5	8	1	10	12	12	5	10	1	15	22	16	42723000	121580000	8878600	448249984	726849984	342769984	LmxM.18.1380.1-p1	244	>LmxM.18.1380.1-p1 | transcript=LmxM.18.1380.1 | gene=LmxM.18.1380 | organism=Leishmania_mexicana_MHOM/GT/2001/U1103 | gene_product=E1_dh domain-containing protein [Source:UniProtKB/TrEMBL;Acc:E9ARS2] | transcript_product=pyruvate dehydrogenase E1 componen
LmxM.28.1280.1-p1	BH4_AAA_HYDROXYL_2 domain-containing protein	LmxM.28.1280	0.0258119	0.0750157	6.55152	93.8	25.0203	26.0666	20	30.1017	30.7906	29.8491		18	18	18	59.5	59.5	59.5	51.457	0	281.8	77	2	3	0	12	17	12	3	4	0	19	31	20	34031000	70279000	0	1152199936	1857400064	967110016	LmxM.28.1280.1-p1	391	>LmxM.28.1280.1-p1 | transcript=LmxM.28.1280.1 | gene=LmxM.28.1280 | organism=Leishmania_mexicana_MHOM/GT/2001/U1103 | gene_product=BH4_AAA_HYDROXYL_2 domain-containing protein [Source:UniProtKB/TrEMBL;Acc:E9AZU7] | transcript_product=phenylalanine-4-hydro
LmxM.34.3230.1-p1	Putative cystathione gamma lyase	LmxM.34.3230	0.0138859	0.0512454	6.52965	92.3892	28.4771	27.8775	23.5592	33.012	33.5509	32.94		20	20	20	62	62	62	44.446	0	323.31	204	7	8	2	16	18	18	13	13	1	55	62	60	373660000	246590000	12360000	8661600256	12583999488	8239799808	LmxM.34.3230.1-p1	549	>LmxM.34.3230.1-p1 | transcript=LmxM.34.3230.1 | gene=LmxM.34.3230 | organism=Leishmania_mexicana_MHOM/GT/2001/U1103 | gene_product=Putative cystathione gamma lyase [Source:UniProtKB/TrEMBL;Acc:E9B6K2] | transcript_product=cystathione gamma lyase, putative
LmxM.29.0180.1-p1	Putative 2-hydroxy-3-oxopropionate reductase	LmxM.29.0180	0.000943329	0.00756289	4.05449	16.6159	20	20	20	23.5793	24.9819	23.6022		2	2	2	11.7	11.7	11.7	31.026	0	13.49	5	0	0	0	1	2	1	0	0	0	1	2	2	0	0	0	12534000	33137000	12734000	LmxM.29.0180.1-p1	408	>LmxM.29.0180.1-p1 | transcript=LmxM.29.0180.1 | gene=LmxM.29.0180 | organism=Leishmania_mexicana_MHOM/GT/2001/U1103 | gene_product=Putative 2-hydroxy-3-oxopropionate reductase [Source:UniProtKB/TrEMBL;Acc:E9B0E2] | transcript_product=2-hydroxy-3-oxopropio
LmxM.12.0280.1-p1	Putative ornithine decarboxylase	LmxM.12.0280	0.000146122	0.00271788	5.10314	34.3716	20	20	20	25.6178	25.2855	24.4061		2	2	2	3.3	3.3	3.3	78.307	0	19.462	4	0	0	0	2	1	1	0	0	0	2	1	1	0	0	0	51492000	40896000	22232000	LmxM.12.0280.1-p1	171	>LmxM.12.0280.1-p1 | transcript=LmxM.12.0280.1 | gene=LmxM.12.0280 | organism=Leishmania_mexicana_MHOM/GT/2001/U1103 | gene_product=Putative ornithine decarboxylase [Source:UniProtKB/TrEMBL;Acc:E9ANV5] | transcript_product=ornithine decarboxylase, putative
LmxM.13.1060.1-p1	NADH-cytochrome b5 reductase	LmxM.13.1060	0.00324901	0.0188849	4.14407	17.6803	20	20	20	23.4875	23.4846	25.4601		2	2	2	11.7	11.7	11.7	34.818	0	17.237	4	0	0	0	1	1	2	0	0	0	1	1	2	0	0	0	11761000	11737000	46160000	LmxM.13.1060.1-p1	183	>LmxM.13.1060.1-p1 | transcript=LmxM.13.1060.1 | gene=LmxM.13.1060 | organism=Leishmania_mexicana_MHOM/GT/2001/U1103 | gene_product=NADH-cytochrome b5 reductase [Source:UniProtKB/TrEMBL;Acc:E9APD0] | transcript_product=NADH-cytochrome b5 reductase, putativ
LmxM.26.2240.1-p1	Kynureninase	LmxM.26.2240	2.29404e-05	0.000711152	4.20528	18.4465	20	20	20	23.8544	24.2707	24.4907		2	2	2	4.9	4.9	4.9	50.725	0	19.918	4	0	0	0	1	1	2	0	0	0	1	1	2	0	0	0	15167000	20240000	23574000	LmxM.26.2240.1-p1	365	>LmxM.26.2240.1-p1 | transcript=LmxM.26.2240.1 | gene=LmxM.26.2240 | organism=Leishmania_mexicana_MHOM/GT/2001/U1103 | gene_product=Kynureninase [Source:UniProtKB/TrEMBL;Acc:E9AYK4] | transcript_product=kynureninase, putative | location=LmxM.26:847130-8485
LmxM.31.3310.1-p1	Dihydrolipoyl dehydrogenase	LmxM.31.3310	0.000762792	0.00671707	4.06706	16.7613	20	20	20	23.954	24.8797	23.3675		4	4	4	10.7	10.7	10.7	50.487	0	59.134	4	0	1	0	1	1	1	0	1	0	1	1	1	0	0	0	16251000	30870000	10822000	LmxM.31.3310.1-p1	479	>LmxM.31.3310.1-p1 | transcript=LmxM.31.3310.1 | gene=LmxM.31.3310 | organism=Leishmania_mexicana_MHOM/GT/2001/U1103 | gene_product=Dihydrolipoyl dehydrogenase [Source:UniProtKB/TrEMBL;Acc:E9B3B4] | transcript_product=dihydrolipoamide dehydrogenase, putati
LmxM.12.0670.1-p1	Cytochrome c oxidase subunit IV	LmxM.12.0670	4.24767e-06	0.000344035	5.65312	50.3219	20	20	20	25.3999	25.9608	25.5987		5	5	5	21.5	21.5	21.5	39.012	0	54.136	12	0	0	0	4	4	4	0	0	0	4	4	4	0	0	0	44271000	65311000	50812000	LmxM.12.0670.1-p1	172	>LmxM.12.0670.1-p1 | transcript=LmxM.12.0670.1 | gene=LmxM.12.0670 | organism=Leishmania_mexicana_MHOM/GT/2001/U1103 | gene_product=Cytochrome c oxidase subunit IV [Source:UniProtKB/TrEMBL;Acc:E9ANZ4] | transcript_product=cytochrome oxidase subunit IV, put
LmxM.36.2580.1-p1	GP-PDE domain-containing protein	LmxM.36.2580	0.000370941	0.00411759	5.37827	41.5932	20	20	20	26.0656	25.623	24.4461		7	7	7	13.9	13.9	13.9	107.83	0	51.56	13	0	0	0	5	5	3	0	0	0	5	5	3	0	0	0	70233000	51678000	22857000	LmxM.36.2580.1-p1	592	>LmxM.36.2580.1-p1 | transcript=LmxM.36.2580.1 | gene=LmxM.36.2580 | organism=Leishmania_mexicana_MHOM/GT/2001/U1103 | gene_product=GP-PDE domain-containing protein [Source:UniProtKB/TrEMBL;Acc:E9AT35] | transcript_product=related to multifunctional cyclin
LmxM.15.0040.1-p1	Possible lysine decarboxylase, putative	LmxM.15.0040	0.00180163	0.0125518	4.47834	22.2902	20	20	20	24.4428	25.5474	23.4448		6	6	6	23.8	23.8	23.8	37.838	0	41.996	7	0	0	0	3	4	1	0	0	0	2	4	1	0	0	0	22804000	49039000	11418000	LmxM.15.0040.1-p1	197	>LmxM.15.0040.1-p1 | transcript=LmxM.15.0040.1 | gene=LmxM.15.0040 | organism=Leishmania_mexicana_MHOM/GT/2001/U1103 | gene_product=Possible lysine decarboxylase, putative | transcript_product=Possible lysine decarboxylase, putative | location=LmxM.15:7053
Hypothetical proteins
LmxM.19.0620.1-p1	hypothetical protein, conserved	LmxM.19.0620	0.000485024	0.00490296	3.16434	8.96521	20	20	20	22.6826	23.7283	23.0821		2	2	2	3.4	3.4	3.4	81.109	0	13.515	4	0	0	0	1	1	2	0	0	0	1	1	2	0	0	0	6732200	13897000	8879800	LmxM.19.0620.1-p1	254	>LmxM.19.0620.1-p1 | transcript=LmxM.19.0620.1 | gene=LmxM.19.0620 | organism=Leishmania_mexicana_MHOM/GT/2001/U1103 | gene_product=hypothetical protein, conserved | transcript_product=hypothetical protein, conserved | location=LmxM.19:261762-263990(+) | p
LmxM.36.6520.1-p1	hypothetical protein, conserved	LmxM.36.6520	3.43817e-05	0.000999218	3.76793	13.6226	20	20	20	23.4232	23.8236	24.0571		2	2	2	4.2	4.2	4.2	69.317	0	13.366	4	0	0	0	1	1	2	0	0	0	1	2	1	0	0	0	11248000	14846000	17454000	LmxM.36.6520.1-p1	620	>LmxM.36.6520.1-p1 | transcript=LmxM.36.6520.1 | gene=LmxM.36.6520 | organism=Leishmania_mexicana_MHOM/GT/2001/U1103 | gene_product=hypothetical protein, conserved | transcript_product=hypothetical protein, conserved | location=LmxM.20:2478642-2480504(-) |
LmxM.20.0340.1-p1	hypothetical protein, conserved	LmxM.20.0340	0.00968254	0.0424753	4.57884	23.8984	20	21.4253	20	25.0246	26.5635	23.5737		3	3	3	14.4	14.4	14.4	41.732	0	40.101	10	0	1	0	2	3	1	0	1	0	3	4	2	0	2816100	0	34131000	99178000	12485000	LmxM.20.0340.1-p1	261	>LmxM.20.0340.1-p1 | transcript=LmxM.20.0340.1 | gene=LmxM.20.0340 | organism=Leishmania_mexicana_MHOM/GT/2001/U1103 | gene_product=hypothetical protein, conserved | transcript_product=hypothetical protein, conserved | location=LmxM.20:2755495-2756664(+) |
LmxM.22.1610.1-p1	hypothetical protein, conserved	LmxM.22.1610	0.00180854	0.0125518	3.87114	14.6328	20	20	20	23.2319	24.9131	23.4684		3	3	3	4.4	4.4	4.4	77.259	0	17.915	7	0	0	0	2	3	2	0	0	0	2	3	2	0	0	0	9851700	31593000	11606000	LmxM.22.1610.1-p1	304	>LmxM.22.1610.1-p1 | transcript=LmxM.22.1610.1 | gene=LmxM.22.1610 | organism=Leishmania_mexicana_MHOM/GT/2001/U1103 | gene_product=hypothetical protein, conserved | transcript_product=hypothetical protein, conserved | location=LmxM.22:650022-652214(+) | p
LmxM.26.0540.1-p1	hypothetical protein, conserved	LmxM.26.0540	0.00169771	0.0121452	3.80477	13.975	20	20	20	23.8979	24.6341	22.8823		3	3	3	2.5	2.5	2.5	119.92	0	17.598	6	0	0	0	2	2	2	0	0	0	2	2	2	0	0	0	15631000	26038000	7731400	LmxM.26.0540.1-p1	356	>LmxM.26.0540.1-p1 | transcript=LmxM.26.0540.1 | gene=LmxM.26.0540 | organism=Leishmania_mexicana_MHOM/GT/2001/U1103 | gene_product=hypothetical protein, conserved | transcript_product=hypothetical protein, conserved | location=LmxM.26:135467-138925(-) | p
LmxM.30.0690.1-p1	hypothetical protein, conserved	LmxM.30.0690	6.1013e-11	2.83711e-08	5.33155	40.2678	20	20	20	25.3419	25.3402	25.3125		3	3	3	8.5	8.5	8.5	49.781	0	23.713	9	0	0	0	2	2	2	0	0	0	4	3	2	0	0	0	42529000	42477000	41671000	LmxM.30.0690.1-p1	437	>LmxM.30.0690.1-p1 | transcript=LmxM.30.0690.1 | gene=LmxM.30.0690 | organism=Leishmania_mexicana_MHOM/GT/2001/U1103 | gene_product=hypothetical protein, conserved | transcript_product=hypothetical protein, conserved | location=LmxM.30:262429-263871(-) | p
LmxM.29.0490.1-p1	hypothetical protein, conserved	LmxM.29.0490	0.00135193	0.009838	3.93011	15.2434	20	20	20	22.957	24.5643	24.2691		4	4	4	6.9	6.9	6.9	74.883	0	26.912	6	0	0	0	2	3	2	0	0	0	2	3	1	0	0	0	8142100	24808000	20217000	LmxM.29.0490.1-p1	409	>LmxM.29.0490.1-p1 | transcript=LmxM.29.0490.1 | gene=LmxM.29.0490 | organism=Leishmania_mexicana_MHOM/GT/2001/U1103 | gene_product=hypothetical protein, conserved | transcript_product=hypothetical protein, conserved | location=LmxM.29:156481-158568(-) | p
LmxM.36.4460.1-p1	hypothetical protein, conserved	LmxM.36.4460	0.0120373	0.0488608	3.75411	13.4928	22.7061	22.2161	20	25.2603	25.8211	25.1032		4	4	4	33.1	33.1	33.1	17.317	0	27.59	10	1	1	0	3	4	2	1	1	0	2	4	2	6842500	4872200	0	40190000	59281000	36042000	LmxM.36.4460.1-p1	610	>LmxM.36.4460.1-p1 | transcript=LmxM.36.4460.1 | gene=LmxM.36.4460 | organism=Leishmania_mexicana_MHOM/GT/2001/U1103 | gene_product=hypothetical protein, conserved | transcript_product=hypothetical protein, conserved | location=LmxM.20:1704706-1705188(+) |
LmxM.16.0510.1-p1	hypothetical protein, conserved	LmxM.16.0510	0.00023873	0.00336393	5.4991	45.2266	20	20	20	25.0194	26.3808	25.0972		5	5	5	4.7	4.7	4.7	129.01	0	33.325	10	0	0	0	2	5	3	0	0	0	2	5	3	0	0	0	34008000	87378000	35892000	LmxM.16.0510.1-p1	222	>LmxM.16.0510.1-p1 | transcript=LmxM.16.0510.1 | gene=LmxM.16.0510 | organism=Leishmania_mexicana_MHOM/GT/2001/U1103 | gene_product=hypothetical protein, conserved | transcript_product=hypothetical protein, conserved | location=LmxM.16:177139-180750(-) | p
LmxM.23.1470.1-p1	hypothetical protein, conserved	LmxM.23.1470	0.00621436	0.0304828	4.95779	31.0773	22.3591	25.0278	22.8032	28.6131	28.974	27.4764		5	5	5	41.1	41.1	41.1	23.818	0	87.935	23	1	2	1	3	4	3	1	2	1	8	7	4	5379800	34208000	7318800	410580000	527289984	186730000	LmxM.23.1470.1-p1	314	>LmxM.23.1470.1-p1 | transcript=LmxM.23.1470.1 | gene=LmxM.23.1470 | organism=Leishmania_mexicana_MHOM/GT/2001/U1103 | gene_product=hypothetical protein, conserved | transcript_product=hypothetical protein, conserved | location=LmxM.23:705422-706081(+) | p
LmxM.11.1030.1-p1	hypothetical protein, conserved	LmxM.11.1030	0.000781409	0.0067288	5.93178	61.044	21.7617	20	20	26.7689	26.8073	25.9808		6	6	6	37.3	37.3	37.3	27.617	0	74.5	16	1	1	0	3	4	3	1	1	0	4	5	5	3555600	0	0	114350000	117440000	66220000	LmxM.11.1030.1-p1	165	>LmxM.11.1030.1-p1 | transcript=LmxM.11.1030.1 | gene=LmxM.11.1030 | organism=Leishmania_mexicana_MHOM/GT/2001/U1103 | gene_product=hypothetical protein, conserved | transcript_product=hypothetical protein, conserved | location=LmxM.11:405366-406172(+) | p
LmxM.31.2310.1-p1	hypothetical protein, conserved	LmxM.31.2310	0.011438	0.0479159	5.05383	33.2166	20	20	20	24.7218	27.1756	23.2641		6	6	6	5.8	5.8	5.8	128.53	0	63.164	11	0	0	0	4	6	2	0	0	0	4	5	2	0	0	0	27669000	151590000	10074000	LmxM.31.2310.1-p1	472	>LmxM.31.2310.1-p1 | transcript=LmxM.31.2310.1 | gene=LmxM.31.2310 | organism=Leishmania_mexicana_MHOM/GT/2001/U1103 | gene_product=hypothetical protein, conserved | transcript_product=hypothetical protein, conserved | location=LmxM.31:901466-905149(-) | p
LmxM.34.4380.1-p1	hypothetical protein, conserved	LmxM.34.4380	0.00123487	0.00941338	2.73791	6.67103	27.1848	27.9211	28.1837	30.3605	30.8076	30.3352		7	7	7	20.4	20.4	20.4	58.182	0	83.142	108	4	6	2	7	7	7	8	12	9	29	29	21	152560000	254150000	304880000	1378499968	1879399936	1354599936	LmxM.34.4380.1-p1	558	>LmxM.34.4380.1-p1 | transcript=LmxM.34.4380.1 | gene=LmxM.34.4380 | organism=Leishmania_mexicana_MHOM/GT/2001/U1103 | gene_product=hypothetical protein, conserved | transcript_product=hypothetical protein, conserved | location=LmxM.34:1649224-1650885(+) |
LmxM.25.1930.1-p1	hypothetical protein, conserved	LmxM.25.1930	0.000187932	0.00310021	6.92732	121.711	20	20	20	26.2664	27.9602	26.5554		8	8	8	43.1	43.1	43.1	23.278	0	59.151	21	0	0	0	5	7	5	0	0	0	6	10	5	0	0	0	80718000	261130000	98620000	LmxM.25.1930.1-p1	346	>LmxM.25.1930.1-p1 | transcript=LmxM.25.1930.1 | gene=LmxM.25.1930 | organism=Leishmania_mexicana_MHOM/GT/2001/U1103 | gene_product=hypothetical protein, conserved | transcript_product=hypothetical protein, conserved | location=LmxM.25:730580-731236(-) | p
LmxM.08.1100.1-p1	hypothetical protein, conserved	LmxM.08.1100	0.000193347	0.00310021	3.71397	13.1225	22.7547	22.0443	21.9231	25.9983	26.1232	25.7426		9	9	9	29.3	29.3	29.3	42.21	0	59.136	17	1	1	1	5	5	5	1	1	1	4	5	5	7076800	4325200	3976700	67031000	73090000	56141000	LmxM.08.1100.1-p1	99	>LmxM.08.1100.1-p1 | transcript=LmxM.08.1100.1 | gene=LmxM.08.1100 | organism=Leishmania_mexicana_MHOM/GT/2001/U1103 | gene_product=hypothetical protein, conserved | transcript_product=hypothetical protein, conserved | location=LmxM.08:1606778-1607875(+) |
LmxM.23.0310.1-p1	hypothetical protein, conserved	LmxM.23.0310	0.000534695	0.00529006	6.19022	73.0202	20	20	20	25.714	27.4032	25.4535		9	9	9	7	7	7	139.75	0	57.473	20	0	0	0	4	9	3	0	0	0	4	12	4	0	0	0	55040000	177490000	45949000	LmxM.23.0310.1-p1	307	>LmxM.23.0310.1-p1 | transcript=LmxM.23.0310.1 | gene=LmxM.23.0310 | organism=Leishmania_mexicana_MHOM/GT/2001/U1103 | gene_product=hypothetical protein, conserved | transcript_product=hypothetical protein, conserved | location=LmxM.23:109337-113254(+) | p
LmxM.30.2080.1-p1	hypothetical protein, conserved	LmxM.30.2080	0.0117449	0.0487624	5.21172	37.058	22.8368	23.6112	20	27.3925	28.1231	26.5677		9	9	9	15.7	15.7	15.7	87.109	0	62.882	27	2	2	0	6	8	6	1	2	0	7	10	7	7491600	12814000	0	176180000	292340000	99463000	LmxM.30.2080.1-p1	450	>LmxM.30.2080.1-p1 | transcript=LmxM.30.2080.1 | gene=LmxM.30.2080 | organism=Leishmania_mexicana_MHOM/GT/2001/U1103 | gene_product=hypothetical protein, conserved | transcript_product=hypothetical protein, conserved | location=LmxM.30:985777-988200(-) | p
LmxM.04.0990.1-p1	hypothetical protein, conserved	LmxM.04.0990	0.00660486	0.0316625	6.99026	127.139	20	20	24.0058	28.2233	28.702	28.0513		10	10	10	35.6	35.6	35.6	31.795	0	127.23	22	0	0	2	4	8	5	0	0	2	6	8	6	0	0	16845000	313380000	436670016	278150016	LmxM.04.0990.1-p1	64	>LmxM.04.0990.1-p1 | transcript=LmxM.04.0990.1 | gene=LmxM.04.0990 | organism=Leishmania_mexicana_MHOM/GT/2001/U1103 | gene_product=hypothetical protein, conserved | transcript_product=hypothetical protein, conserved | location=LmxM.04:352061-352939(-) | p
LmxM.24.0970.1-p1	hypothetical protein, conserved	LmxM.24.0970	0.00723689	0.0331545	5.37849	41.5992	20	20	20	26.2417	26.6338	23.26		10	10	10	14.6	14.6	14.6	78.592	0	63.749	15	0	0	0	6	6	3	0	0	0	6	6	3	0	0	0	79347000	104130000	10045000	LmxM.24.0970.1-p1	321	>LmxM.24.0970.1-p1 | transcript=LmxM.24.0970.1 | gene=LmxM.24.0970 | organism=Leishmania_mexicana_MHOM/GT/2001/U1103 | gene_product=hypothetical protein, conserved | transcript_product=hypothetical protein, conserved | location=LmxM.24:335454-337709(+) | p
LmxM.14.1420.1-p1	hypothetical protein, conserved	LmxM.14.1420	0.00323849	0.0188849	6.71961	105.391	20	22.678	20	27.7578	28.541	26.538		11	11	11	18.5	18.5	18.5	73.054	0	117.49	38	1	1	0	9	10	6	1	1	0	13	14	9	0	6710600	0	226950000	390580000	97439000	LmxM.14.1420.1-p1	196	>LmxM.14.1420.1-p1 | transcript=LmxM.14.1420.1 | gene=LmxM.14.1420 | organism=Leishmania_mexicana_MHOM/GT/2001/U1103 | gene_product=hypothetical protein, conserved | transcript_product=hypothetical protein, conserved | location=LmxM.14:580496-582508(+) | p
LmxM.15.0800.1-p1	hypothetical protein, conserved	LmxM.15.0800	0.000200487	0.00310755	7.43769	173.367	20	20	20	27.717	28.257	26.3391		17	17	17	11	11	11	224.42	0	155.17	33	0	0	0	11	14	7	0	0	0	11	15	7	0	0	0	220620000	320780000	84888000	LmxM.15.0800.1-p1	204	>LmxM.15.0800.1-p1 | transcript=LmxM.15.0800.1 | gene=LmxM.15.0800 | organism=Leishmania_mexicana_MHOM/GT/2001/U1103 | gene_product=hypothetical protein, conserved | transcript_product=hypothetical protein, conserved | location=LmxM.15:322178-328405(-) | p
LmxM.19.1160.1-p1	hypothetical protein, conserved	LmxM.19.1160	0.000431828	0.00456364	6.67756	102.363	28.2496	27.8563	26.2399	34.0625	34.3322	33.9837		24	24	24	56.6	56.6	56.6	41.311	0	323.31	244	10	5	1	22	22	21	12	6	1	75	78	72	319129984	242990000	79248000	17941000192	21628000256	16986999808	LmxM.19.1160.1-p1	258	>LmxM.19.1160.1-p1 | transcript=LmxM.19.1160.1 | gene=LmxM.19.1160 | organism=Leishmania_mexicana_MHOM/GT/2001/U1103 | gene_product=hypothetical protein, conserved | transcript_product=hypothetical protein, conserved | location=LmxM.19:483107-484216(+) | p
LmxM.09.1180.1-p1	hypothetical protein, conserved	LmxM.09.1180	0.0220208	0.0664913	5.69363	51.7553	20	24.4939	20	27.5082	27.7715	26.2951		5	5	5	6.5	6.5	6.5	99.639	0	40.003	19	0	2	0	4	5	4	0	2	0	6	7	4	0	23626000	0	190890000	229110000	82343000	LmxM.09.1180.1-p1	141	>LmxM.09.1180.1-p1 | transcript=LmxM.09.1180.1 | gene=LmxM.09.1180 | organism=Leishmania_mexicana_MHOM/GT/2001/U1103 | gene_product=hypothetical protein, conserved | transcript_product=hypothetical protein, conserved | location=LmxM.09:433244-436174(-) | p
LmxM.15.1570.1-p1	hypothetical protein, conserved	LmxM.15.1570	0.0219579	0.0664913	4.31304	19.8772	20	22.9779	23.8592	26.2858	26.9715	26.5189		8	8	8	17.3	17.3	17.3	62.385	0	58.343	22	1	1	2	4	5	4	1	1	2	6	6	6	0	8260900	15217000	81809000	131590000	96161000	LmxM.15.1570.1-p1	218	>LmxM.15.1570.1-p1 | transcript=LmxM.15.1570.1 | gene=LmxM.15.1570 | organism=Leishmania_mexicana_MHOM/GT/2001/U1103 | gene_product=hypothetical protein, conserved | transcript_product=hypothetical protein, conserved | location=LmxM.15:571116-572747(+) | p
LmxM.25.0310.1-p1	hypothetical protein, conserved	LmxM.25.0310	0.0180994	0.0586063	5.88452	59.0766	20	24.2715	20	27.3556	28.2214	26.348		15	15	15	20.9	20.9	20.9	116.45	0	126.42	30	0	3	0	10	11	5	0	2	0	11	12	5	0	20251000	0	171730000	312969984	85417000	LmxM.25.0310.1-p1	331	>LmxM.25.0310.1-p1 | transcript=LmxM.25.0310.1 | gene=LmxM.25.0310 | organism=Leishmania_mexicana_MHOM/GT/2001/U1103 | gene_product=hypothetical protein, conserved | transcript_product=hypothetical protein, conserved | location=LmxM.25:94447-97695(-) | pro
LmxM.15.1500.1-p1	hypothetical protein, conserved	LmxM.15.1500	0.0195776	0.0610979	2.83736	7.14711	30.086	29.6791	27.7296	31.7461	31.881	32.3798		18	18	18	73.3	73.3	73.3	33.853	0	323.31	167	12	12	6	14	14	16	20	24	9	35	38	41	1139699968	859619968	222560000	3601900032	3954800128	5588299776	LmxM.15.1500.1-p1	217	>LmxM.15.1500.1-p1 | transcript=LmxM.15.1500.1 | gene=LmxM.15.1500 | organism=Leishmania_mexicana_MHOM/GT/2001/U1103 | gene_product=hypothetical protein, conserved | transcript_product=hypothetical protein, conserved | location=LmxM.15:551920-552798(-) | p
LmxM.11.0830.1-p1	hypothetical protein, conserved	LmxM.11.0830	0.038998	0.0974325	1.78994	3.458	29.2689	30.8199	29.3308	31.4339	32.1875	31.168		35	35	35	29.9	29.9	29.9	145.5	0	323.31	262	14	22	13	25	30	26	25	43	19	57	69	49	646860032	1895500032	675240000	2900999936	4891200000	2412699904	LmxM.11.0830.1-p1	162	>LmxM.11.0830.1-p1 | transcript=LmxM.11.0830.1 | gene=LmxM.11.0830 | organism=Leishmania_mexicana_MHOM/GT/2001/U1103 | gene_product=hypothetical protein, conserved | transcript_product=hypothetical protein, conserved | location=LmxM.11:309988-314229(+) | p

## Sheet: Legend
			Supplemental Table 2. Identified interacting proteins enriched in the mNeonGreen-LeishIF3d pull down – manual categorization. The mNeonGreen-LeishIF3d associated proteins were enriched by myc-immuno precipitation analysis over myc-agarose beads. The proteomic content was examined by LC-MS/MS. Proteins were identified using MaxQuant software and their enrichment, as compared to the myc-mNeo contro…
