# Supplementary material for: LeishIF3d is a non-canonical cap-binding protein in Leishmania
Source: Front Mol Biosci. 2023 May 30;10:1191934. doi: 10.3389/fmolb.2023.1191934 (PMC10266417; doi:10.3389/fmolb.2023.1191934)
Supplement: Supplementary file 2 [file Table3.XLSX]

## Sheet: Proteome Coverage
																									Log2 of LFQ intensity
Majority protein IDs	Protein names	Student's T-test p-value cas9-T7_IF3d-KO	Student's T-test q-value cas9-T7_IF3d-KO	Student's T-test Difference cas9-T7_IF3d-KO	Student's T-test Significant cas9-T7_IF3d-KO	Razor + unique peptides	Sequence coverage [%]	Unique + razor sequence coverage [%]	Unique sequence coverage [%]	Mol. weight [kDa]	Q-value	Score	Razor + unique peptides cas9-T7_1	Razor + unique peptides cas9-T7_2	Razor + unique peptides cas9-T7_3	Razor + unique peptides IF3d-KO_1	Razor + unique peptides IF3d-KO_2	Razor + unique peptides IF3d-KO_3	LFQ intensity cas9-T7_4	LFQ intensity cas9-T7_5	LFQ intensity cas9-T7_6	LFQ intensity IF3d-KO_4	LFQ intensity IF3d-KO_5	LFQ intensity IF3d-KO_6	LFQ intensity cas9-T7_1	LFQ intensity cas9-T7_2	LFQ intensity cas9-T7_3	LFQ intensity IF3d-KO_1	LFQ intensity IF3d-KO_2	LFQ intensity IF3d-KO_3	Protein IDs	Gene names	id	Fasta headers
LmxM.17.1130.1-p1	NOL1/NOP2/sun family, putative	1.09509e-06	9.55565e-05	-7.16955	+	6	7.5	7.5	7.5	123.35	0.00022376	4.3971	1	1	0	2	1	2	0	0	0	62400000	88800000	77600000	19	19	19	25.895	26.4041	26.2096	LmxM.17.1130.1-p1	LmxM.17.1130	1548	LmxM.17.1130.1-p1 | transcript=LmxM.17.1130.1 | gene=LmxM.17.1130 | organism=Leishmania_mexicana_MHOM/GT/2001/U1103 | gene_product=NOL1/NOP2/sun family, putative | transcript_product=NOL1/NOP2/sun family, putative | location=LmxM.17:530256-533762(+) | prot
LmxM.20.1120.1-p1	phosphatidylinositol 3-kinase, putative	5.79547e-08	1.70677e-05	-7.03118	+	11	4.1	4.1	4.1	357.88	0.00022158	4.1348	1	0	0	2	3	4	0	0	0	73200000	62400000	70600000	19	19	19	26.1253	25.895	26.0732	LmxM.20.1120.1-p1	LmxM.20.1120	1852	LmxM.20.1120.1-p1 | transcript=LmxM.20.1120.1 | gene=LmxM.20.1120 | organism=Leishmania_mexicana_MHOM/GT/2001/U1103 | gene_product=phosphatidylinositol 3-kinase, putative | transcript_product=phosphatidylinositol 3-kinase, putative | location=LmxM.20:31058
LmxM.08_29.2480.1-p1	hypothetical protein, conserved	5.52345e-06	0.000290592	-6.93866	+	5	12.3	12.3	12.3	90.362	0	12.676	0	0	0	2	1	2	0	0	0	70100000	48100000	78900000	19	19	19	26.0629	25.5195	26.2335	LmxM.08_29.2480.1-p1	LmxM.08_29.2480	743	LmxM.08_29.2480.1-p1 | transcript=LmxM.08_29.2480.1 | gene=LmxM.08_29.2480 | organism=Leishmania_mexicana_MHOM/GT/2001/U1103 | gene_product=hypothetical protein, conserved | transcript_product=hypothetical protein, conserved | location=LmxM.08:124867-12742
LmxM.12.0450.1-p1	hypothetical protein, unknown function	2.7497e-08	9.2547e-06	-6.89591	+	22	30.5	30.5	30.5	116.55	0	102.85	0	0	0	15	13	12	0	0	0	63600000	57900000	66100000	19	19	19	25.9225	25.7871	25.9781	LmxM.12.0450.1-p1	LmxM.12.0450	1067	LmxM.12.0450.1-p1 | transcript=LmxM.12.0450.1 | gene=LmxM.12.0450 | organism=Leishmania_mexicana_MHOM/GT/2001/U1103 | gene_product=hypothetical protein, unknown function | transcript_product=hypothetical protein, unknown function | location=LmxM.12:185824-
LmxM.13.1530.1-p1	phospholipid-transporting ATPase 1-like protein	0.00781811	0.0392321	-6.72131	+	16	18	18	18	125.38	0	44.891	0	1	0	10	9	13	0	8820000	0	125000000	147000000	155000000	19	23.0723	19	26.8974	27.1312	27.2077	LmxM.13.1530.1-p1	LmxM.13.1530	1185	LmxM.13.1530.1-p1 | transcript=LmxM.13.1530.1 | gene=LmxM.13.1530 | organism=Leishmania_mexicana_MHOM/GT/2001/U1103 | gene_product=phospholipid-transporting ATPase 1-like protein | transcript_product=phospholipid-transporting ATPase 1-like protein | locati
LmxM.34.2380.1-p1	hypothetical protein, unknown function	6.99999e-06	0.000340041	-6.67842	+	8	7.2	7.2	7.2	146.1	0	11.551	0	1	1	3	2	2	0	0	0	68600000	55600000	40600000	19	19	19	26.0317	25.7286	25.275	LmxM.34.2380.1-p1	LmxM.34.2380	4405	LmxM.34.2380.1-p1 | transcript=LmxM.34.2380.1 | gene=LmxM.34.2380 | organism=Leishmania_mexicana_MHOM/GT/2001/U1103 | gene_product=hypothetical protein, unknown function | transcript_product=hypothetical protein, unknown function | location=LmxM.34:888026-
LmxM.33.0970.1-p1	amastin-like protein	9.58709e-06	0.000430232	-6.52376	+	3	13.8	13.8	13.8	22.681	0	36.322	0	0	0	2	3	2	0	0	0	42100000	66500000	40100000	19	19	19	25.3273	25.9869	25.2571	LmxM.33.0970.1-p1	LmxM.33.0970	4073	LmxM.33.0970.1-p1 | transcript=LmxM.33.0970.1 | gene=LmxM.33.0970 | organism=Leishmania_mexicana_MHOM/GT/2001/U1103 | gene_product=amastin-like protein | transcript_product=amastin-like protein | location=LmxM.33:403467-404078(+) | protein_length=203 | seq
LmxM.33.2560.1-p1	hypothetical protein, conserved	0.0110922	0.0490799	-6.5061	+	13	51.1	51.1	51.1	165.66	0	158.33	2	0	0	10	7	6	10600000	0	0	157000000	134000000	104000000	23.3376	19	19	27.2262	26.9977	26.632	LmxM.33.2560.1-p1	LmxM.33.2560	4148	LmxM.33.2560.1-p1 | transcript=LmxM.33.2560.1 | gene=LmxM.33.2560 | organism=Leishmania_mexicana_MHOM/GT/2001/U1103 | gene_product=hypothetical protein, conserved | transcript_product=hypothetical protein, conserved | location=LmxM.33:975902-980572(+) | pr
LmxM.26.0280.1-p1	hypothetical protein, conserved	2.16107e-06	0.00015219	-6.44888	+	3	27.8	27.8	27.8	22.264	0	15.123	0	0	0	1	1	3	0	0	0	36800000	51700000	50500000	19	19	19	25.1332	25.6237	25.5898	LmxM.26.0280.1-p1	LmxM.26.0280	2595	LmxM.26.0280.1-p1 | transcript=LmxM.26.0280.1 | gene=LmxM.26.0280 | organism=Leishmania_mexicana_MHOM/GT/2001/U1103 | gene_product=hypothetical protein, conserved | transcript_product=hypothetical protein, conserved | location=LmxM.26:67572-68168(-) | prot
LmxM.18.0440.1-p1	phosphatidic acid phosphatase, putative	2.26094e-07	3.80484e-05	-6.42967	+	6	22.6	22.6	22.6	42.747	0	15.207	0	0	0	4	3	4	0	0	0	40000000	49000000	47100000	19	19	19	25.2535	25.5463	25.4892	LmxM.18.0440.1-p1	LmxM.18.0440	1591	LmxM.18.0440.1-p1 | transcript=LmxM.18.0440.1 | gene=LmxM.18.0440 | organism=Leishmania_mexicana_MHOM/GT/2001/U1103 | gene_product=phosphatidic acid phosphatase, putative | transcript_product=phosphatidic acid phosphatase, putative | location=LmxM.18:17540
LmxM.21.0270.1-p1	protein kinase, putative	0.0238131	0.0819031	-6.40177		10	12.8	12.8	12.8	119.62	0	50.577	1	0	0	6	7	6	20000000	0	0	97600000	266000000	128000000	24.2535	19	19	26.5404	27.9869	26.9316	LmxM.21.0270.1-p1	LmxM.21.0270	1914	LmxM.21.0270.1-p1 | transcript=LmxM.21.0270.1 | gene=LmxM.21.0270 | organism=Leishmania_mexicana_MHOM/GT/2001/U1103 | gene_product=protein kinase, putative | transcript_product=protein kinase, putative | location=LmxM.21:84653-88069(+) | protein_length=113
LmxM.17.1470.1-p1	hypothetical protein, conserved	2.16399e-06	0.00015219	-6.38984	+	3	17.8	17.8	17.8	30.795	0	61.927	0	0	0	2	2	2	0	0	0	35400000	48300000	49700000	19	19	19	25.0772	25.5255	25.5667	LmxM.17.1470.1-p1	LmxM.17.1470	1569	LmxM.17.1470.1-p1 | transcript=LmxM.17.1470.1 | gene=LmxM.17.1470 | organism=Leishmania_mexicana_MHOM/GT/2001/U1103 | gene_product=hypothetical protein, conserved | transcript_product=hypothetical protein, conserved | location=LmxM.17:661510-662388(+) | pr
LmxM.36.0630.1-p1	Protein of unknown function (DUF3592), putative	5.25032e-07	6.21632e-05	-6.16264	+	4	23.4	23.4	23.4	21.327	0.00022701	4.8435	1	0	0	2	1	1	0	0	0	34700000	35100000	43500000	19	19	19	25.0484	25.065	25.3745	LmxM.36.0630.1-p1	LmxM.36.0630	4626	LmxM.36.0630.1-p1 | transcript=LmxM.36.0630.1 | gene=LmxM.36.0630 | organism=Leishmania_mexicana_MHOM/GT/2001/U1103 | gene_product=Protein of unknown function (DUF3592), putative | transcript_product=Protein of unknown function (DUF3592), putative | locati
LmxM.30.3140.1-p1	hypothetical protein, conserved	1.47438e-06	0.00011775	-6.1548	+	10	38.4	38.4	38.4	43.194	0	19.623	1	0	0	2	4	4	0	0	0	32500000	44800000	35800000	19	19	19	24.9539	25.417	25.0935	LmxM.30.3140.1-p1	LmxM.30.3140	3546	LmxM.30.3140.1-p1 | transcript=LmxM.30.3140.1 | gene=LmxM.30.3140 | organism=Leishmania_mexicana_MHOM/GT/2001/U1103 | gene_product=hypothetical protein, conserved | transcript_product=hypothetical protein, conserved | location=LmxM.30:1418921-1420078(-) |
LmxM.16.1340.1-p1	hypothetical protein, conserved	0.000103474	0.00217939	-6.13687	+	5	2.5	2.5	2.5	399.74	0	15.941	0	0	0	3	1	1	0	0	0	56500000	40400000	22000000	19	19	19	25.7517	25.2679	24.391	LmxM.16.1340.1-p1	LmxM.16.1340	1463	LmxM.16.1340.1-p1 | transcript=LmxM.16.1340.1 | gene=LmxM.16.1340 | organism=Leishmania_mexicana_MHOM/GT/2001/U1103 | gene_product=hypothetical protein, conserved | transcript_product=hypothetical protein, conserved | location=LmxM.16:526073-537322(-) | pr
LmxM.33.2520.1-p1	Guanine nucleotide exchange factor in Golgi transport N-terminal/Sec7 domain/Domain of unknown function (DUF1981), putative	8.35051e-07	8.19742e-05	-6.11826	+	7	3.1	3.1	3.1	263.09	0.00065288	3.6583	0	1	0	4	2	4	0	0	0	36200000	31700000	42100000	19	19	19	25.1095	24.918	25.3273	LmxM.33.2520.1-p1	LmxM.33.2520	4145	LmxM.33.2520.1-p1 | transcript=LmxM.33.2520.1 | gene=LmxM.33.2520 | organism=Leishmania_mexicana_MHOM/GT/2001/U1103 | gene_product=Guanine nucleotide exchange factor in Golgi transport N-terminal/Sec7 domain/Domain of unknown function (DUF1981), putative |
LmxM.06.0420.1-p1	hypothetical protein, conserved	1.95367e-06	0.000143839	-6.08009	+	6	16.2	16.2	16.2	58.564	0	8.4034	0	0	0	4	2	2	0	0	0	42500000	30000000	35000000	19	19	19	25.341	24.8385	25.0609	LmxM.06.0420.1-p1	LmxM.06.0420	371	LmxM.06.0420.1-p1 | transcript=LmxM.06.0420.1 | gene=LmxM.06.0420 | organism=Leishmania_mexicana_MHOM/GT/2001/U1103 | gene_product=hypothetical protein, conserved | transcript_product=hypothetical protein, conserved | location=LmxM.06:142401-144083(+) | pr
LmxM.34.5370.1-p1	diacylglycerol kinase-like protein	0.000338142	0.00499476	-6.05462	+	4	10.6	10.6	10.6	43.086	0	6.0636	0	1	0	3	2	3	0	0	0	18800000	33500000	67200000	19	19	19	24.1642	24.9977	26.002	LmxM.34.5370.1-p1	LmxM.34.5370	4576	LmxM.34.5370.1-p1 | transcript=LmxM.34.5370.1 | gene=LmxM.34.5370 | organism=Leishmania_mexicana_MHOM/GT/2001/U1103 | gene_product=diacylglycerol kinase-like protein | transcript_product=diacylglycerol kinase-like protein | location=LmxM.34:1940050-1941213
LmxM.28.0230.1-p1	hypothetical protein, unknown function	0.0002015	0.00342768	-6.0304	+	4	16.8	16.8	16.8	35.697	0	9.5541	0	0	0	1	2	4	0	0	0	23400000	26500000	64900000	19	19	19	24.48	24.6595	25.9517	LmxM.28.0230.1-p1	LmxM.28.0230	2932	LmxM.28.0230.1-p1 | transcript=LmxM.28.0230.1 | gene=LmxM.28.0230 | organism=Leishmania_mexicana_MHOM/GT/2001/U1103 | gene_product=hypothetical protein, unknown function | transcript_product=hypothetical protein, unknown function | location=LmxM.28:68899-6
LmxM.19.0750.1-p1	hypothetical protein, conserved	2.52657e-08	9.15786e-06	-6.00034	+	4	13	13	13	56.653	0	17.283	0	0	0	3	3	3	0	0	0	31700000	33500000	35600000	19	19	19	24.918	24.9977	25.0854	LmxM.19.0750.1-p1	LmxM.19.0750	1741	LmxM.19.0750.1-p1 | transcript=LmxM.19.0750.1 | gene=LmxM.19.0750 | organism=Leishmania_mexicana_MHOM/GT/2001/U1103 | gene_product=hypothetical protein, conserved | transcript_product=hypothetical protein, conserved | location=LmxM.19:319930-321504(+) | pr
LmxM.29.2210.1-p1	endosomal trafficking protein RME-8, putative	0.0276553	0.0907854	-5.98616		21	10.1	10.1	10.1	273.22	0	17.434	1	2	0	10	6	11	13500000	0	0	162000000	31200000	187000000	23.6865	19	19	27.2714	24.895	27.4785	LmxM.29.2210.1-p1	LmxM.29.2210	3264	LmxM.29.2210.1-p1 | transcript=LmxM.29.2210.1 | gene=LmxM.29.2210 | organism=Leishmania_mexicana_MHOM/GT/2001/U1103 | gene_product=endosomal trafficking protein RME-8, putative | transcript_product=endosomal trafficking protein RME-8, putative | location=L
LmxM.34.1040.1-p1	zinc finger CCCH domain containing protein 11	3.41473e-06	0.000214536	-5.96687	+	2	10.3	10.3	10.3	35.752	0	8.5789	0	0	0	2	2	2	0	0	0	28600000	41100000	30000000	19	19	19	24.7695	25.2926	24.8385	LmxM.34.1040.1-p1	LmxM.34.1040	4322	LmxM.34.1040.1-p1 | transcript=LmxM.34.1040.1 | gene=LmxM.34.1040 | organism=Leishmania_mexicana_MHOM/GT/2001/U1103 | gene_product=zinc finger CCCH domain containing protein 11 | transcript_product=zinc finger CCCH domain containing protein 11 | location=L
LmxM.36.4660.1-p1	Vacuolar sorting protein 9 (VPS9) domain containing protein, putative	1.19307e-06	0.000100388	-5.89363	+	7	11.5	11.5	11.5	101.21	0	9.1234	0	0	0	3	2	3	0	0	0	26600000	31800000	35800000	19	19	19	24.6649	24.9225	25.0935	LmxM.36.4660.1-p1	LmxM.36.4660	4896	LmxM.36.4660.1-p1 | transcript=LmxM.36.4660.1 | gene=LmxM.36.4660 | organism=Leishmania_mexicana_MHOM/GT/2001/U1103 | gene_product=Vacuolar sorting protein 9 (VPS9) domain containing protein, putative | transcript_product=Vacuolar sorting protein 9 (VPS9)
LmxM.36.2820.1-p1	hypothetical protein, conserved	5.14376e-07	6.21632e-05	-5.88785	+	6	15.7	15.7	15.7	67.082	0	11.854	0	1	0	2	2	3	0	0	0	28900000	35700000	29000000	19	19	19	24.7846	25.0894	24.7895	LmxM.36.2820.1-p1	LmxM.36.2820	4767	LmxM.36.2820.1-p1 | transcript=LmxM.36.2820.1 | gene=LmxM.36.2820 | organism=Leishmania_mexicana_MHOM/GT/2001/U1103 | gene_product=hypothetical protein, conserved | transcript_product=hypothetical protein, conserved | location=LmxM.20:1134867-1136666(-) |
LmxM.18.0540.1-p1	hypothetical protein, conserved	2.6066e-07	4.18741e-05	-5.84466	+	9	19.8	19.8	19.8	57.664	0	8.7781	0	0	0	2	2	6	0	0	0	27500000	33600000	29600000	19	19	19	24.7129	25.002	24.8191	LmxM.18.0540.1-p1	LmxM.18.0540	1600	LmxM.18.0540.1-p1 | transcript=LmxM.18.0540.1 | gene=LmxM.18.0540 | organism=Leishmania_mexicana_MHOM/GT/2001/U1103 | gene_product=hypothetical protein, conserved | transcript_product=hypothetical protein, conserved | location=LmxM.18:210041-211576(-) | pr
LmxM.36.5640.1-p1	Cyclin 12, L-type	1.29095e-06	0.000104878	-5.80686	+	4	14.8	14.8	14.8	54.214	0	8.1697	0	0	0	2	2	2	0	0	0	30800000	33100000	24800000	19	19	19	24.8764	24.9803	24.5638	LmxM.36.5640.1-p1	LmxM.36.5640	4954	LmxM.36.5640.1-p1 | transcript=LmxM.36.5640.1 | gene=LmxM.36.5640 | organism=Leishmania_mexicana_MHOM/GT/2001/U1103 | gene_product=Cyclin 12, L-type | transcript_product=Cyclin 12, L-type | location=LmxM.20:2140691-2142175(-) | protein_length=494 | sequenc
LmxM.04.0130.1-p1	hypothetical protein	3.45882e-05	0.00105523	-5.75364	+	8	27.9	27.9	27.9	63.193	0	323.31	0	0	0	1	3	2	0	0	0	20400000	40200000	27600000	19	19	19	24.2821	25.2607	24.7182	LmxM.04.0130.1-p1	LmxM.04.0130	189	LmxM.04.0130.1-p1 | transcript=LmxM.04.0130.1 | gene=LmxM.04.0130 | organism=Leishmania_mexicana_MHOM/GT/2001/U1103 | gene_product=hypothetical protein | transcript_product=hypothetical protein | location=LmxM.04:47882-49723(+) | protein_length=613 | seque
LmxM.18.0850.1-p1	hypothetical protein, conserved	1.29093e-05	0.000519902	-5.70578	+	16	7.9	7.9	7.9	298.85	0	17.907	0	0	0	7	7	6	0	0	0	32100000	31600000	20200000	19	19	19	24.9361	24.9134	24.2679	LmxM.18.0850.1-p1	LmxM.18.0850	1622	LmxM.18.0850.1-p1 | transcript=LmxM.18.0850.1 | gene=LmxM.18.0850 | organism=Leishmania_mexicana_MHOM/GT/2001/U1103 | gene_product=hypothetical protein, conserved | transcript_product=hypothetical protein, conserved | location=LmxM.18:343663-352149(+) | pr
LmxM.26.1420.1-p1	FYVE zinc finger, putative	0.000429395	0.0058141	-5.67954	+	14	8.3	8.3	8.3	255.93	0	17.837	0	0	0	6	6	3	0	0	0	48500000	29200000	13700000	19	19	19	25.5315	24.7995	23.7077	LmxM.26.1420.1-p1	LmxM.26.1420	2661	LmxM.26.1420.1-p1 | transcript=LmxM.26.1420.1 | gene=LmxM.26.1420 | organism=Leishmania_mexicana_MHOM/GT/2001/U1103 | gene_product=FYVE zinc finger, putative | transcript_product=FYVE zinc finger, putative | location=LmxM.26:465083-472309(+) | protein_leng
LmxM.36.3720.1-p1	Protein of unknown function (DUF498/DUF598), putative	1.16864e-05	0.000487312	-5.63735	+	7	16.6	16.6	16.6	72.584	0	7.6314	0	0	1	1	4	4	0	0	0	20600000	25300000	34100000	19	19	19	24.2961	24.5926	25.0233	LmxM.36.3720.1-p1	LmxM.36.3720	4833	LmxM.36.3720.1-p1 | transcript=LmxM.36.3720.1 | gene=LmxM.36.3720 | organism=Leishmania_mexicana_MHOM/GT/2001/U1103 | gene_product=Protein of unknown function (DUF498/DUF598), putative | transcript_product=Protein of unknown function (DUF498/DUF598), putat
LmxM.18.1430.1-p1	chaperone DNAJ protein, putative	2.01158e-07	3.79143e-05	-5.63347	+	7	8.5	8.5	8.5	122.6	0	5.6899	1	0	0	1	3	3	0	0	0	24100000	25400000	28800000	19	19	19	24.5225	24.5983	24.7796	LmxM.18.1430.1-p1	LmxM.18.1430	1661	LmxM.18.1430.1-p1 | transcript=LmxM.18.1430.1 | gene=LmxM.18.1430 | organism=Leishmania_mexicana_MHOM/GT/2001/U1103 | gene_product=chaperone DNAJ protein, putative | transcript_product=chaperone DNAJ protein, putative | location=LmxM.18:596256-599627(+) |
LmxM.15.0440a.1-p1;LmxM.15.0440b.1-p1	hypothetical protein	0.00287366	0.0206409	-5.62878	+	20	44.8	44.8	38.8	93.542	0	65.21	2	2	0	16	15	13	3410000	2800000	0	89900000	93300000	72300000	21.7013	21.417	19	26.4218	26.4754	26.1075	LmxM.15.0440a.1-p1;LmxM.15.0440b.1-p1	LmxM.15.0440a	1317	LmxM.15.0440a.1-p1 | transcript=LmxM.15.0440a.1 | gene=LmxM.15.0440a | organism=Leishmania_mexicana_MHOM/GT/2001/U1103 | gene_product=hypothetical protein | transcript_product=hypothetical protein | location=1036_mexFOS1_13k16.p1kpIBF_73:401-2929(+) | prot
LmxM.34.5150.1-p1	biopterin transporter, putative	6.37632e-06	0.000313588	-5.62508	+	6	12	12	12	69.214	0	60.489	0	1	0	3	3	5	0	0	0	23400000	22300000	33200000	19	19	19	24.48	24.4105	24.9847	LmxM.34.5150.1-p1	LmxM.34.5150	4559	LmxM.34.5150.1-p1 | transcript=LmxM.34.5150.1 | gene=LmxM.34.5150 | organism=Leishmania_mexicana_MHOM/GT/2001/U1103 | gene_product=biopterin transporter, putative | transcript_product=biopterin transporter, putative | location=LmxM.34:1880229-1882124(+) |
LmxM.32.2835.1-p1	Proteophosphoglycan PPG2	3.29543e-08	1.03521e-05	-5.62112	+	3	8.2	8.2	8.2	63.235	0	6.5525	0	0	0	1	1	1	0	0	0	27100000	24200000	26200000	19	19	19	24.6918	24.5285	24.6431	LmxM.32.2835.1-p1	LmxM.32.2835	3983	LmxM.32.2835.1-p1 | transcript=LmxM.32.2835.1 | gene=LmxM.32.2835 | organism=Leishmania_mexicana_MHOM/GT/2001/U1103 | gene_product=Proteophosphoglycan PPG2 | transcript_product=Proteophosphoglycan PPG2 | location=LmxM.32:1155661-1157529(+) | protein_length
LmxM.22.1530.1-p1	dephospho-CoA kinase, putative	2.45886e-06	0.000167915	-5.61654	+	2	10.2	10.2	10.2	26.843	0.0099463	1.6558	0	0	1	2	1	2	0	0	0	21200000	27400000	29300000	19	19	19	24.3376	24.7077	24.8044	LmxM.22.1530.1-p1	LmxM.22.1530	2147	LmxM.22.1530.1-p1 | transcript=LmxM.22.1530.1 | gene=LmxM.22.1530 | organism=Leishmania_mexicana_MHOM/GT/2001/U1103 | gene_product=dephospho-CoA kinase, putative | transcript_product=dephospho-CoA kinase, putative | location=LmxM.22:613705-614439(+) | prot
LmxM.05.0240.1-p1;LmxM.05.0241.1-p1	viscerotropic leishmaniasis antigen, putative	0.0336795	0.103063	-5.60103		5	32.3	32.3	32.3	123.24	0	6.8069	1	2	0	2	2	4	0	20400000	0	78800000	81700000	99600000	19	24.2821	19	26.2317	26.2838	26.5696	LmxM.05.0240.1-p1;LmxM.05.0241.1-p1	LmxM.05.0240	272	LmxM.05.0240.1-p1 | transcript=LmxM.05.0240.1 | gene=LmxM.05.0240 | organism=Leishmania_mexicana_MHOM/GT/2001/U1103 | gene_product=viscerotropic leishmaniasis antigen, putative | transcript_product=viscerotropic leishmaniasis antigen, putative | location=L
LmxM.34.1020.1-p1	hypothetical protein, unknown function	6.59716e-05	0.00153776	-5.60092	+	2	7.5	7.5	7.5	44.919	0	6.912	0	0	0	2	2	2	0	0	0	38900000	23400000	18100000	19	19	19	25.2133	24.48	24.1095	LmxM.34.1020.1-p1	LmxM.34.1020	4320	LmxM.34.1020.1-p1 | transcript=LmxM.34.1020.1 | gene=LmxM.34.1020 | organism=Leishmania_mexicana_MHOM/GT/2001/U1103 | gene_product=hypothetical protein, unknown function | transcript_product=hypothetical protein, unknown function | location=LmxM.34:379674-
LmxM.10.0440.1-p1	Zinc finger, C3HC4 type (RING finger), putative	3.12266e-06	0.000208452	-5.5888	+	4	32.1	32.1	32.1	17.582	0	8.148	1	0	0	2	1	2	0	0	0	20600000	29100000	26800000	19	19	19	24.2961	24.7945	24.6757	LmxM.10.0440.1-p1	LmxM.10.0440	903	LmxM.10.0440.1-p1 | transcript=LmxM.10.0440.1 | gene=LmxM.10.0440 | organism=Leishmania_mexicana_MHOM/GT/2001/U1103 | gene_product=Zinc finger, C3HC4 type (RING finger), putative | transcript_product=Zinc finger, C3HC4 type (RING finger), putative | locati
LmxM.36.4850.1-p1	hypothetical protein, conserved	4.15694e-06	0.000241821	-5.50694	+	5	15.8	15.8	15.8	66.914	0	18.688	0	0	0	1	1	1	0	0	0	29000000	19800000	23600000	19	19	19	24.7895	24.239	24.4923	LmxM.36.4850.1-p1	LmxM.36.4850	4906	LmxM.36.4850.1-p1 | transcript=LmxM.36.4850.1 | gene=LmxM.36.4850 | organism=Leishmania_mexicana_MHOM/GT/2001/U1103 | gene_product=hypothetical protein, conserved | transcript_product=hypothetical protein, conserved | location=LmxM.20:1852087-1853916(+) |
LmxM.33.3060.1-p1	mitochondrial carrier protein-like protein	4.93448e-06	0.000267256	-5.487	+	2	11.5	11.5	11.5	39.573	0.00023207	5.4415	0	0	0	2	1	1	0	0	0	22000000	29400000	20100000	19	19	19	24.391	24.8093	24.2607	LmxM.33.3060.1-p1	LmxM.33.3060	4181	LmxM.33.3060.1-p1 | transcript=LmxM.33.3060.1 | gene=LmxM.33.3060 | organism=Leishmania_mexicana_MHOM/GT/2001/U1103 | gene_product=mitochondrial carrier protein-like protein | transcript_product=mitochondrial carrier protein-like protein | location=LmxM.33
LmxM.28.0850.1-p1	minichromosome maintenance (MCM) complex subunit, putative	1.02056e-06	9.41292e-05	-5.48584	+	6	9.4	9.4	9.4	110.71	0	8.7021	0	0	1	1	4	2	0	0	0	20300000	26400000	24200000	19	19	19	24.275	24.654	24.5285	LmxM.28.0850.1-p1	LmxM.28.0850	2983	LmxM.28.0850.1-p1 | transcript=LmxM.28.0850.1 | gene=LmxM.28.0850 | organism=Leishmania_mexicana_MHOM/GT/2001/U1103 | gene_product=minichromosome maintenance (MCM) complex subunit, putative | transcript_product=minichromosome maintenance (MCM) complex subu
LmxM.26.0060.1-p1	hypothetical protein, conserved	4.62531e-05	0.00126712	-5.4851	+	3	44.2	44.2	44.2	8.9536	0.0010616	2.9615	0	0	0	1	1	1	0	0	0	16400000	32900000	24000000	19	19	19	23.9672	24.9716	24.5165	LmxM.26.0060.1-p1	LmxM.26.0060	2586	LmxM.26.0060.1-p1 | transcript=LmxM.26.0060.1 | gene=LmxM.26.0060 | organism=Leishmania_mexicana_MHOM/GT/2001/U1103 | gene_product=hypothetical protein, conserved | transcript_product=hypothetical protein, conserved | location=LmxM.26:19207-19440(-) | prot
LmxM.13.0910.1-p1	hypothetical protein, conserved	5.67278e-07	6.21632e-05	-5.47985	+	12	22.1	22.1	22.1	86.413	0	13.012	0	2	0	6	5	3	0	0	0	24100000	20600000	25800000	19	19	19	24.5225	24.2961	24.6209	LmxM.13.0910.1-p1	LmxM.13.0910	1144	LmxM.13.0910.1-p1 | transcript=LmxM.13.0910.1 | gene=LmxM.13.0910 | organism=Leishmania_mexicana_MHOM/GT/2001/U1103 | gene_product=hypothetical protein, conserved | transcript_product=hypothetical protein, conserved | location=LmxM.13:285848-288310(-) | pr
LmxM.34.5050.1-p1	hypothetical protein, conserved	5.06902e-06	0.000271423	-5.46506	+	3	7.7	7.7	7.7	67.289	0.00023256	5.5396	0	0	0	2	1	1	0	0	0	19000000	28300000	23100000	19	19	19	24.1795	24.7543	24.4614	LmxM.34.5050.1-p1	LmxM.34.5050	4552	LmxM.34.5050.1-p1 | transcript=LmxM.34.5050.1 | gene=LmxM.34.5050 | organism=Leishmania_mexicana_MHOM/GT/2001/U1103 | gene_product=hypothetical protein, conserved | transcript_product=hypothetical protein, conserved | location=LmxM.34:1851308-1853254(+) |
LmxM.18.0670.1-p1	citrate synthase, putative	8.18336e-05	0.00180187	-5.42826	+	5	72	12.6	12.6	50.193	0	33.893	2	3	3	2	2	1	0	0	0	14300000	27000000	29800000	19	19	19	23.7695	24.6865	24.8288	LmxM.18.0670.1-p1	LmxM.18.0670	1610	LmxM.18.0670.1-p1 | transcript=LmxM.18.0670.1 | gene=LmxM.18.0670 | organism=Leishmania_mexicana_MHOM/GT/2001/U1103 | gene_product=citrate synthase, putative | transcript_product=citrate synthase, putative | location=LmxM.18:279136-280500(+) | protein_leng
LmxM.32.0580.1-p1	Ras-induced vulval development antagonist, putative	2.25273e-07	3.80484e-05	-5.39367	+	5	17.9	17.9	17.9	41.308	0	10.597	3	0	1	2	2	2	0	0	0	20000000	23900000	22400000	19	19	19	24.2535	24.5105	24.417	LmxM.32.0580.1-p1	LmxM.32.0580	3845	LmxM.32.0580.1-p1 | transcript=LmxM.32.0580.1 | gene=LmxM.32.0580 | organism=Leishmania_mexicana_MHOM/GT/2001/U1103 | gene_product=Ras-induced vulval development antagonist, putative | transcript_product=Ras-induced vulval development antagonist, putative
LmxM.33.0320.1-p1	hypothetical protein, conserved	0.0359721	0.107688	-5.38549		18	65.6	65.6	65.6	40.494	0	42.512	0	1	0	12	14	13	0	19100000	0	62700000	72900000	83900000	19	24.1871	19	25.902	26.1194	26.3222	LmxM.33.0320.1-p1	LmxM.33.0320	4028	LmxM.33.0320.1-p1 | transcript=LmxM.33.0320.1 | gene=LmxM.33.0320 | organism=Leishmania_mexicana_MHOM/GT/2001/U1103 | gene_product=hypothetical protein, conserved | transcript_product=hypothetical protein, conserved | location=LmxM.33:111908-112984(+) | pr
LmxM.33.1350.1-p1	hypothetical protein, conserved	4.73445e-07	6.19687e-05	-5.37452	+	5	12.3	12.3	12.3	61.705	0	10.748	0	0	0	2	2	3	0	0	0	23300000	23000000	19200000	19	19	19	24.4738	24.4551	24.1946	LmxM.33.1350.1-p1	LmxM.33.1350	4098	LmxM.33.1350.1-p1 | transcript=LmxM.33.1350.1 | gene=LmxM.33.1350 | organism=Leishmania_mexicana_MHOM/GT/2001/U1103 | gene_product=hypothetical protein, conserved | transcript_product=hypothetical protein, conserved | location=LmxM.33:576610-578349(-) | pr
LmxM.02.0540.1-p1	hypothetical protein, conserved	4.33887e-06	0.000246322	-5.34827	+	2	10.8	10.8	10.8	35.209	0.00022619	4.7028	0	0	0	1	1	1	0	0	0	23800000	17200000	23800000	19	19	19	24.5045	24.0359	24.5045	LmxM.02.0540.1-p1	LmxM.02.0540	110	LmxM.02.0540.1-p1 | transcript=LmxM.02.0540.1 | gene=LmxM.02.0540 | organism=Leishmania_mexicana_MHOM/GT/2001/U1103 | gene_product=hypothetical protein, conserved | transcript_product=hypothetical protein, conserved | location=LmxM.02:215088-216065(-) | pr
LmxM.18.1570.1-p1	Zinc finger, C3HC4 type (RING finger), putative	5.3145e-05	0.00133334	-5.31241	+	4	55.2	55.2	55.2	16.87	0	24.04	0	0	0	2	2	3	0	0	0	18700000	30800000	15700000	19	19	19	24.1565	24.8764	23.9043	LmxM.18.1570.1-p1	LmxM.18.1570	1672	LmxM.18.1570.1-p1 | transcript=LmxM.18.1570.1 | gene=LmxM.18.1570 | organism=Leishmania_mexicana_MHOM/GT/2001/U1103 | gene_product=Zinc finger, C3HC4 type (RING finger), putative | transcript_product=Zinc finger, C3HC4 type (RING finger), putative | locati
LmxM.36.2930.1-p1	predicted zinc finger protein	1.14467e-08	6.7421e-06	-5.29762	+	3	6.7	6.7	6.7	59.416	0.00022447	4.4677	0	0	0	1	2	2	0	0	0	21600000	19900000	20400000	19	19	19	24.3645	24.2463	24.2821	LmxM.36.2930.1-p1	LmxM.36.2930	4777	LmxM.36.2930.1-p1 | transcript=LmxM.36.2930.1 | gene=LmxM.36.2930 | organism=Leishmania_mexicana_MHOM/GT/2001/U1103 | gene_product=predicted zinc finger protein | transcript_product=predicted zinc finger protein | location=LmxM.20:1173852-1175459(-) | prot
LmxM.19.0070.1-p1	peroxin 13, putative	3.70171e-05	0.00108338	-5.29655	+	4	15.7	15.7	15.7	45.774	0	9.3044	0	0	0	3	1	3	0	0	0	23900000	14300000	25600000	19	19	19	24.5105	23.7695	24.6096	LmxM.19.0070.1-p1	LmxM.19.0070	1684	LmxM.19.0070.1-p1 | transcript=LmxM.19.0070.1 | gene=LmxM.19.0070 | organism=Leishmania_mexicana_MHOM/GT/2001/U1103 | gene_product=peroxin 13, putative | transcript_product=peroxin 13, putative | location=LmxM.19:10149-11432(-) | protein_length=427 | seque
LmxM.31.0510.1-p1	LEM3 (ligand-effect modulator 3) family / CDC50 family, putative	0.00894792	0.0426709	-5.29378	+	6	20.4	20.4	20.4	40.311	0	22.155	1	1	0	2	4	6	0	5210000	0	38000000	42600000	53400000	19	22.3129	19	25.1795	25.3444	25.6703	LmxM.31.0510.1-p1	LmxM.31.0510	3590	LmxM.31.0510.1-p1 | transcript=LmxM.31.0510.1 | gene=LmxM.31.0510 | organism=Leishmania_mexicana_MHOM/GT/2001/U1103 | gene_product=LEM3 (ligand-effect modulator 3) family / CDC50 family, putative | transcript_product=LEM3 (ligand-effect modulator 3) family
LmxM.29.0890.1-p1	adenosine kinase-like protein	3.91724e-07	5.59334e-05	-5.28191	+	5	40.2	40.2	40.2	29.416	0	12.565	0	0	0	2	2	1	0	0	0	21100000	22100000	18200000	19	19	19	24.3307	24.3975	24.1174	LmxM.29.0890.1-p1	LmxM.29.0890	3194	LmxM.29.0890.1-p1 | transcript=LmxM.29.0890.1 | gene=LmxM.29.0890 | organism=Leishmania_mexicana_MHOM/GT/2001/U1103 | gene_product=adenosine kinase-like protein | transcript_product=adenosine kinase-like protein | location=LmxM.29:281550-282380(+) | protei
LmxM.08.0270.1-p1	hypothetical protein	2.35038e-05	0.00081345	-5.25917	+	5	9	9	9	87.85	0	9.0635	0	0	0	3	2	3	0	0	0	25800000	21200000	14800000	19	19	19	24.6209	24.3376	23.8191	LmxM.08.0270.1-p1	LmxM.08.0270	532	LmxM.08.0270.1-p1 | transcript=LmxM.08.0270.1 | gene=LmxM.08.0270 | organism=Leishmania_mexicana_MHOM/GT/2001/U1103 | gene_product=hypothetical protein | transcript_product=hypothetical protein | location=LmxM.08:1252145-1254646(+) | protein_length=833 | s
LmxM.18.0480.1-p1	uracil-DNA-glycosylase, putative	4.28063e-06	0.00024598	-5.24658	+	5	18	18	18	40.92	0.00022676	4.7991	1	0	0	2	1	2	0	0	0	24400000	18900000	17100000	19	19	19	24.5404	24.1719	24.0275	LmxM.18.0480.1-p1	LmxM.18.0480	1595	LmxM.18.0480.1-p1 | transcript=LmxM.18.0480.1 | gene=LmxM.18.0480 | organism=Leishmania_mexicana_MHOM/GT/2001/U1103 | gene_product=uracil-DNA-glycosylase, putative | transcript_product=uracil-DNA-glycosylase, putative | location=LmxM.18:187569-188690(-) |
LmxM.10.0060.1-p1	thymidylate kinase-like protein	2.1264e-05	0.00076893	-5.21963	+	6	28.5	28.5	28.5	39.721	0	9.9634	0	0	0	1	2	1	0	0	0	14300000	22000000	23700000	19	19	19	23.7695	24.391	24.4984	LmxM.10.0060.1-p1	LmxM.10.0060	875	LmxM.10.0060.1-p1 | transcript=LmxM.10.0060.1 | gene=LmxM.10.0060 | organism=Leishmania_mexicana_MHOM/GT/2001/U1103 | gene_product=thymidylate kinase-like protein | transcript_product=thymidylate kinase-like protein | location=LmxM.10:16942-18030(+) | prot
LmxM.22.0950.1-p1	protein kinase, putative	5.55035e-06	0.000290592	-5.21908	+	4	19.8	17.6	17.6	40.132	0	7.6045	0	0	0	1	1	2	0	0	0	15600000	22000000	21700000	19	19	19	23.895	24.391	24.3712	LmxM.22.0950.1-p1	LmxM.22.0950	2100	LmxM.22.0950.1-p1 | transcript=LmxM.22.0950.1 | gene=LmxM.22.0950 | organism=Leishmania_mexicana_MHOM/GT/2001/U1103 | gene_product=protein kinase, putative | transcript_product=protein kinase, putative | location=LmxM.22:371415-372491(+) | protein_length=3
LmxM.23.1710.1-p1	Meckel syndrome type 1 protein, putative	1.68564e-07	3.55211e-05	-5.20885	+	2	3.6	3.6	3.6	70.746	0.0082164	1.7599	1	0	0	1	1	1	0	0	0	21200000	18100000	19000000	19	19	19	24.3376	24.1095	24.1795	LmxM.23.1710.1-p1	LmxM.23.1710	2270	LmxM.23.1710.1-p1 | transcript=LmxM.23.1710.1 | gene=LmxM.23.1710 | organism=Leishmania_mexicana_MHOM/GT/2001/U1103 | gene_product=Meckel syndrome type 1 protein, putative | transcript_product=Meckel syndrome type 1 protein, putative | location=LmxM.23:676
LmxM.34.0720.1-p1	hypothetical protein, conserved	2.64333e-05	0.000882939	-5.15329	+	2	9.8	9.8	9.8	55.052	0.00022401	4.4158	0	0	0	1	2	1	0	0	0	14100000	24900000	18500000	19	19	19	23.7492	24.5696	24.141	LmxM.34.0720.1-p1	LmxM.34.0720	4300	LmxM.34.0720.1-p1 | transcript=LmxM.34.0720.1 | gene=LmxM.34.0720 | organism=Leishmania_mexicana_MHOM/GT/2001/U1103 | gene_product=hypothetical protein, conserved | transcript_product=hypothetical protein, conserved | location=LmxM.34:266048-267553(+) | pr
LmxM.33.0180.1-p1	hypothetical protein, conserved	6.02944e-06	0.000308812	-5.15027	+	2	4.8	4.8	4.8	83.764	0	21.701	0	0	0	2	2	2	0	0	0	17100000	23300000	16200000	19	19	19	24.0275	24.4738	23.9495	LmxM.33.0180.1-p1	LmxM.33.0180	4017	LmxM.33.0180.1-p1 | transcript=LmxM.33.0180.1 | gene=LmxM.33.0180 | organism=Leishmania_mexicana_MHOM/GT/2001/U1103 | gene_product=hypothetical protein, conserved | transcript_product=hypothetical protein, conserved | location=LmxM.33:62665-64968(+) | prot
LmxM.18.0880.1-p1	hypothetical protein, conserved	1.10115e-05	0.000474385	-5.13465	+	8	12.4	12.4	12.4	107.23	0	11.724	1	0	0	6	4	7	0	0	0	18900000	14500000	22800000	19	19	19	24.1719	23.7895	24.4425	LmxM.18.0880.1-p1	LmxM.18.0880	1625	LmxM.18.0880.1-p1 | transcript=LmxM.18.0880.1 | gene=LmxM.18.0880 | organism=Leishmania_mexicana_MHOM/GT/2001/U1103 | gene_product=hypothetical protein, conserved | transcript_product=hypothetical protein, conserved | location=LmxM.18:361938-364967(+) | pr
LmxM.13.1690.1-p1	Protein Associated with Differentiation, putative	1.38249e-05	0.00054742	-5.11014	+	4	8.8	8.8	8.8	67.11	0.002892	2.3634	0	0	0	4	1	1	0	0	0	17000000	23600000	14800000	19	19	19	24.019	24.4923	23.8191	LmxM.13.1690.1-p1	LmxM.13.1690	1198	LmxM.13.1690.1-p1 | transcript=LmxM.13.1690.1 | gene=LmxM.13.1690 | organism=Leishmania_mexicana_MHOM/GT/2001/U1103 | gene_product=Protein Associated with Differentiation, putative | transcript_product=Protein Associated with Differentiation, putative | lo
LmxM.25.2030.1-p1	dullard-like phosphatase domain containing protein, putative	5.95873e-06	0.000308544	-5.10213	+	2	11.1	11.1	11.1	39.904	0	5.8765	0	0	0	2	2	2	0	0	0	21800000	18100000	14800000	19	19	19	24.3778	24.1095	23.8191	LmxM.25.2030.1-p1	LmxM.25.2030	2549	LmxM.25.2030.1-p1 | transcript=LmxM.25.2030.1 | gene=LmxM.25.2030 | organism=Leishmania_mexicana_MHOM/GT/2001/U1103 | gene_product=dullard-like phosphatase domain containing protein, putative | transcript_product=dullard-like phosphatase domain containing
LmxM.36.5550.1-p1	hypothetical protein, conserved	0.000555167	0.00705107	-5.06749	+	8	7.8	7.8	7.8	145.61	0	9.1188	0	1	0	2	2	3	0	0	0	35100000	13700000	11300000	19	19	19	25.065	23.7077	23.4298	LmxM.36.5550.1-p1	LmxM.36.5550	4949	LmxM.36.5550.1-p1 | transcript=LmxM.36.5550.1 | gene=LmxM.36.5550 | organism=Leishmania_mexicana_MHOM/GT/2001/U1103 | gene_product=hypothetical protein, conserved | transcript_product=hypothetical protein, conserved | location=LmxM.20:2114130-2118035(-) |
LmxM.03.0890.1-p1	NLI interacting factor-like phosphatase, putative	6.47344e-07	6.93246e-05	-5.05788	+	4	10.9	10.9	10.9	67.22	0	12.526	0	0	0	2	3	1	0	0	0	15400000	18300000	18900000	19	19	19	23.8764	24.1253	24.1719	LmxM.03.0890.1-p1	LmxM.03.0890	171	LmxM.03.0890.1-p1 | transcript=LmxM.03.0890.1 | gene=LmxM.03.0890 | organism=Leishmania_mexicana_MHOM/GT/2001/U1103 | gene_product=NLI interacting factor-like phosphatase, putative | transcript_product=NLI interacting factor-like phosphatase, putative | lo
LmxM.31.0770.1-p1	RIC1, putative	8.18484e-06	0.000389565	-5.03947	+	10	8	8	8	175.52	0	10.222	1	1	2	5	4	2	0	0	0	15400000	21900000	15200000	19	19	19	23.8764	24.3844	23.8576	LmxM.31.0770.1-p1	LmxM.31.0770	3608	LmxM.31.0770.1-p1 | transcript=LmxM.31.0770.1 | gene=LmxM.31.0770 | organism=Leishmania_mexicana_MHOM/GT/2001/U1103 | gene_product=RIC1, putative | transcript_product=RIC1, putative | location=LmxM.31:262484-267415(+) | protein_length=1643 | sequence_SO=ch
LmxM.34.2960.1-p1	denn domain-containing protein	2.36014e-06	0.000163544	-5.03848	+	4	8.9	8.9	8.9	62.588	0	5.6625	1	0	1	1	1	3	0	0	0	16100000	15500000	20500000	19	19	19	23.9406	23.8858	24.2891	LmxM.34.2960.1-p1	LmxM.34.2960	4433	LmxM.34.2960.1-p1 | transcript=LmxM.34.2960.1 | gene=LmxM.34.2960 | organism=Leishmania_mexicana_MHOM/GT/2001/U1103 | gene_product=denn domain-containing protein | transcript_product=denn domain-containing protein | location=LmxM.34:1125101-1126780(-) | pr
LmxM.33.1380.1-p1	hypothetical protein, unknown function	3.26482e-06	0.000213664	-5.02541	+	5	9.7	9.7	9.7	138.23	0	8.1748	0	0	0	2	3	2	0	0	0	20600000	15900000	15200000	19	19	19	24.2961	23.9225	23.8576	LmxM.33.1380.1-p1	LmxM.33.1380	4100	LmxM.33.1380.1-p1 | transcript=LmxM.33.1380.1 | gene=LmxM.33.1380 | organism=Leishmania_mexicana_MHOM/GT/2001/U1103 | gene_product=hypothetical protein, unknown function | transcript_product=hypothetical protein, unknown function | location=LmxM.33:591085-
LmxM.01.0500.1-p1	fatty acyl CoA synthetase 2, putative	5.12307e-05	0.00132637	-5.00883	+	13	30.1	30.1	30.1	78.351	0	39.143	0	0	0	4	2	4	0	0	0	23900000	12500000	16100000	19	19	19	24.5105	23.5754	23.9406	LmxM.01.0500.1-p1	LmxM.01.0500	63	LmxM.01.0500.1-p1 | transcript=LmxM.01.0500.1 | gene=LmxM.01.0500 | organism=Leishmania_mexicana_MHOM/GT/2001/U1103 | gene_product=fatty acyl CoA synthetase 2, putative | transcript_product=fatty acyl CoA synthetase 2, putative | location=LmxM.01:130906-13
LmxM.36.4990.1-p1	tubulin delta chain	0.000373406	0.0053643	-5.00657	+	4	13.3	13.3	13.3	60.522	0	6.3492	0	0	0	2	1	1	0	0	0	31300000	13300000	11500000	19	19	19	24.8997	23.6649	23.4551	LmxM.36.4990.1-p1	LmxM.36.4990	4915	LmxM.36.4990.1-p1 | transcript=LmxM.36.4990.1 | gene=LmxM.36.4990 | organism=Leishmania_mexicana_MHOM/GT/2001/U1103 | gene_product=tubulin delta chain | transcript_product=tubulin delta chain | location=LmxM.20:1908809-1910503(-) | protein_length=564 | seq
LmxM.28.1150.1-p1	long-chain-fatty-acid-CoA ligase, putative	7.29044e-06	0.000350536	-5.00481	+	3	4.2	4.2	4.2	81.79	0	6.1874	2	2	2	3	3	3	0	0	0	21200000	14900000	15100000	19	19	19	24.3376	23.8288	23.848	LmxM.28.1150.1-p1	LmxM.28.1150	3001	LmxM.28.1150.1-p1 | transcript=LmxM.28.1150.1 | gene=LmxM.28.1150 | organism=Leishmania_mexicana_MHOM/GT/2001/U1103 | gene_product=long-chain-fatty-acid-CoA ligase, putative | transcript_product=long-chain-fatty-acid-CoA ligase, putative | location=LmxM.28
LmxM.29.3210.1-p1	hypothetical protein, conserved	5.66462e-07	6.21632e-05	-4.9994	+	7	11	11	11	97.035	0	7.4464	2	2	1	4	3	2	0	0	0	16100000	18900000	15500000	19	19	19	23.9406	24.1719	23.8858	LmxM.29.3210.1-p1	LmxM.29.3210	3328	LmxM.29.3210.1-p1 | transcript=LmxM.29.3210.1 | gene=LmxM.29.3210 | organism=Leishmania_mexicana_MHOM/GT/2001/U1103 | gene_product=hypothetical protein, conserved | transcript_product=hypothetical protein, conserved | location=LmxM.29:1148490-1151144(-) |
LmxM.27.1930.1-p1	hypothetical protein, unknown function	2.67955e-05	0.000882939	-4.99463	+	5	23.7	23.7	23.7	39.308	0	12.833	0	0	0	2	1	3	0	0	0	14100000	14400000	23000000	19	19	19	23.7492	23.7796	24.4551	LmxM.27.1930.1-p1	LmxM.27.1930	2878	LmxM.27.1930.1-p1 | transcript=LmxM.27.1930.1 | gene=LmxM.27.1930 | organism=Leishmania_mexicana_MHOM/GT/2001/U1103 | gene_product=hypothetical protein, unknown function | transcript_product=hypothetical protein, unknown function | location=LmxM.27:809028-
LmxM.33.1500.1-p1	Protein of unknown function (DUF3808), putative	0.0213161	0.0762374	-4.97587		24	37.5	37.5	37.5	89.841	0	37.496	1	0	2	10	11	12	6540000	0	10500000	81600000	110000000	125000000	22.6409	19	23.3239	26.2821	26.7129	26.8974	LmxM.33.1500.1-p1	LmxM.33.1500	4105	LmxM.33.1500.1-p1 | transcript=LmxM.33.1500.1 | gene=LmxM.33.1500 | organism=Leishmania_mexicana_MHOM/GT/2001/U1103 | gene_product=Protein of unknown function (DUF3808), putative | transcript_product=Protein of unknown function (DUF3808), putative | locati
LmxM.33.2380.1-p1	hypothetical protein, unknown function	1.70783e-05	0.000648975	-4.96886	+	7	33.2	33.2	33.2	39.084	0	8.6572	0	0	1	1	2	1	0	0	0	14100000	21800000	14400000	19	19	19	23.7492	24.3778	23.7796	LmxM.33.2380.1-p1	LmxM.33.2380	4134	LmxM.33.2380.1-p1 | transcript=LmxM.33.2380.1 | gene=LmxM.33.2380 | organism=Leishmania_mexicana_MHOM/GT/2001/U1103 | gene_product=hypothetical protein, unknown function | transcript_product=hypothetical protein, unknown function | location=LmxM.33:866120-
LmxM.24.1040.1-p1	hypothetical protein, unknown function	6.47508e-05	0.00153319	-4.94607	+	5	7.7	7.7	7.7	110.99	0.0016786	2.7657	0	0	0	2	2	1	0	0	0	11500000	22800000	16100000	19	19	19	23.4551	24.4425	23.9406	LmxM.24.1040.1-p1	LmxM.24.1040	2332	LmxM.24.1040.1-p1 | transcript=LmxM.24.1040.1 | gene=LmxM.24.1040 | organism=Leishmania_mexicana_MHOM/GT/2001/U1103 | gene_product=hypothetical protein, unknown function | transcript_product=hypothetical protein, unknown function | location=LmxM.24:357242-
LmxM.29.1580.1-p1	hypothetical protein, conserved	1.17021e-06	0.000100255	-4.93319	+	4	7.6	7.6	7.6	92.759	0	7.0246	0	0	0	3	3	2	0	0	0	17900000	16400000	14000000	19	19	19	24.0935	23.9672	23.7389	LmxM.29.1580.1-p1	LmxM.29.1580	3235	LmxM.29.1580.1-p1 | transcript=LmxM.29.1580.1 | gene=LmxM.29.1580 | organism=Leishmania_mexicana_MHOM/GT/2001/U1103 | gene_product=hypothetical protein, conserved | transcript_product=hypothetical protein, conserved | location=LmxM.29:531096-533627(+) | pr
LmxM.16.1300.1-p1	Present in the outer mitochondrial membrane proteome 41	6.3889e-06	0.000313588	-4.9315	+	8	14	14	14	103.61	0	8.5073	0	0	0	2	2	2	0	0	0	19900000	14700000	14000000	19	19	19	24.2463	23.8093	23.7389	LmxM.16.1300.1-p1	LmxM.16.1300	1461	LmxM.16.1300.1-p1 | transcript=LmxM.16.1300.1 | gene=LmxM.16.1300 | organism=Leishmania_mexicana_MHOM/GT/2001/U1103 | gene_product=Present in the outer mitochondrial membrane proteome 41 | transcript_product=Present in the outer mitochondrial membrane prot
LmxM.30.1380.1-p1	hypothetical protein, unknown function	0.0154314	0.0616845	-4.93126		27	30.5	30.5	30.5	129.52	0	61.995	0	1	0	11	12	13	0	6560000	0	34500000	37300000	39800000	19	22.6453	19	25.0401	25.1527	25.2463	LmxM.30.1380.1-p1	LmxM.30.1380	3448	LmxM.30.1380.1-p1 | transcript=LmxM.30.1380.1 | gene=LmxM.30.1380 | organism=Leishmania_mexicana_MHOM/GT/2001/U1103 | gene_product=hypothetical protein, unknown function | transcript_product=hypothetical protein, unknown function | location=LmxM.30:596441-
LmxM.03.0530.1-p1	hypothetical protein, conserved	1.20514e-05	0.000498125	-4.92943	+	3	1.8	1.8	1.8	219.21	0.00021858	3.7991	0	0	0	2	1	1	0	0	0	18900000	12400000	17400000	19	19	19	24.1719	23.5638	24.0526	LmxM.03.0530.1-p1	LmxM.03.0530	152	LmxM.03.0530.1-p1 | transcript=LmxM.03.0530.1 | gene=LmxM.03.0530 | organism=Leishmania_mexicana_MHOM/GT/2001/U1103 | gene_product=hypothetical protein, conserved | transcript_product=hypothetical protein, conserved | location=LmxM.03:186031-192171(+) | pr
LmxM.33.1150.1-p1	hypothetical protein, conserved	3.63728e-05	0.00107118	-4.9193	+	4	12.4	12.4	12.4	40.944	0.00064669	3.4218	1	0	0	1	3	1	0	0	0	11300000	19100000	18500000	19	19	19	23.4298	24.1871	24.141	LmxM.33.1150.1-p1	LmxM.33.1150	4086	LmxM.33.1150.1-p1 | transcript=LmxM.33.1150.1 | gene=LmxM.33.1150 | organism=Leishmania_mexicana_MHOM/GT/2001/U1103 | gene_product=hypothetical protein, conserved | transcript_product=hypothetical protein, conserved | location=LmxM.33:489632-490771(-) | pr
LmxM.34.5220.1-p1	hypothetical protein, conserved	6.1055e-06	0.000309345	-4.91456	+	10	45.9	45.9	42.1	35.445	0	20.681	0	0	0	1	2	2	0	0	0	19200000	15600000	13200000	19	19	19	24.1946	23.895	23.654	LmxM.34.5220.1-p1	LmxM.34.5220	4563	LmxM.34.5220.1-p1 | transcript=LmxM.34.5220.1 | gene=LmxM.34.5220 | organism=Leishmania_mexicana_MHOM/GT/2001/U1103 | gene_product=hypothetical protein, conserved | transcript_product=hypothetical protein, conserved | location=LmxM.34:1908209-1909165(+) |
LmxM.23.1110.1-p1	hypothetical protein, unknown function	0.0108986	0.0487692	-4.91236	+	14	30.4	30.4	30.4	79.475	0	16.793	1	1	0	6	8	5	0	4730000	0	44300000	35000000	22900000	19	22.1734	19	25.4008	25.0609	24.4488	LmxM.23.1110.1-p1;LmxM.23.1120.1-p1	LmxM.23.1110	2235	LmxM.23.1110.1-p1 | transcript=LmxM.23.1110.1 | gene=LmxM.23.1110 | organism=Leishmania_mexicana_MHOM/GT/2001/U1103 | gene_product=hypothetical protein, unknown function | transcript_product=hypothetical protein, unknown function | location=LmxM.23:507639-
LmxM.09.0020.1-p1	hypothetical protein, conserved	7.87325e-08	2.06104e-05	-4.89316	+	8	22.8	22.8	22.8	68.971	0	13.943	0	2	3	1	2	2	0	0	0	16000000	16300000	14500000	19	19	19	23.9316	23.9584	23.7895	LmxM.09.0020.1-p1	LmxM.09.0020	772	LmxM.09.0020.1-p1 | transcript=LmxM.09.0020.1 | gene=LmxM.09.0020 | organism=Leishmania_mexicana_MHOM/GT/2001/U1103 | gene_product=hypothetical protein, conserved | transcript_product=hypothetical protein, conserved | location=LmxM.09:6536-8395(+) | protei
LmxM.27.2440.1-p1	3-oxoacyl-ACP reductase, putative	3.46265e-10	6.76588e-07	-4.88874	+	3	15.5	15.5	15.5	34.152	0.003872	2.0666	0	0	0	1	1	1	0	0	0	15800000	15300000	15500000	19	19	19	23.9134	23.867	23.8858	LmxM.27.2440.1-p1	LmxM.27.2440	2910	LmxM.27.2440.1-p1 | transcript=LmxM.27.2440.1 | gene=LmxM.27.2440 | organism=Leishmania_mexicana_MHOM/GT/2001/U1103 | gene_product=3-oxoacyl-ACP reductase, putative | transcript_product=3-oxoacyl-ACP reductase, putative | location=LmxM.27:1011243-1012214(+
LmxM.21.1380.1-p1	hypothetical protein, conserved	1.92285e-05	0.000713422	-4.87908	+	2	9.6	9.6	9.6	38.623	0.0006502	3.5809	0	0	0	1	1	1	0	0	0	11600000	18300000	17300000	19	19	19	23.4676	24.1253	24.0443	LmxM.21.1380.1-p1	LmxM.21.1380	2002	LmxM.21.1380.1-p1 | transcript=LmxM.21.1380.1 | gene=LmxM.21.1380 | organism=Leishmania_mexicana_MHOM/GT/2001/U1103 | gene_product=hypothetical protein, conserved | transcript_product=hypothetical protein, conserved | location=LmxM.21:549544-550605(-) | pr
LmxM.19.0810.1-p1	vps53-like domain protein	9.30158e-07	8.76581e-05	-4.87296	+	6	12.1	12.1	12.1	96.74	0	8.2911	0	1	0	2	3	2	0	0	0	14000000	17500000	14800000	19	19	19	23.7389	24.0609	23.8191	LmxM.19.0810.1-p1	LmxM.19.0810	1746	LmxM.19.0810.1-p1 | transcript=LmxM.19.0810.1 | gene=LmxM.19.0810 | organism=Leishmania_mexicana_MHOM/GT/2001/U1103 | gene_product=vps53-like domain protein | transcript_product=vps53-like domain protein | location=LmxM.19:335726-338350(+) | protein_length
LmxM.32.2960.1-p1	hypothetical protein, conserved	1.07145e-06	9.52583e-05	-4.86339	+	6	11.6	11.6	11.6	68.605	0	17.36	1	0	0	3	2	3	0	0	0	16100000	16600000	13300000	19	19	19	23.9406	23.9847	23.6649	LmxM.32.2960.1-p1	LmxM.32.2960	3987	LmxM.32.2960.1-p1 | transcript=LmxM.32.2960.1 | gene=LmxM.32.2960 | organism=Leishmania_mexicana_MHOM/GT/2001/U1103 | gene_product=hypothetical protein, conserved | transcript_product=hypothetical protein, conserved | location=LmxM.32:1262671-1264611(+) |
LmxM.16.1110.1-p1	Polyketide cyclase / dehydrase and lipid transport, putative	6.4378e-05	0.00153207	-4.84945	+	3	14.3	14.3	14.3	38.961	0.00022366	4.3584	0	0	0	1	2	1	0	0	0	20300000	16200000	10500000	19	19	19	24.275	23.9495	23.3239	LmxM.16.1110.1-p1;LmxM.16.1111.1-p1	LmxM.16.1110	1448	LmxM.16.1110.1-p1 | transcript=LmxM.16.1110.1 | gene=LmxM.16.1110 | organism=Leishmania_mexicana_MHOM/GT/2001/U1103 | gene_product=Polyketide cyclase / dehydrase and lipid transport, putative | transcript_product=Polyketide cyclase / dehydrase and lipid tr
LmxM.09.0700.1-p1	hypothetical protein, conserved	1.78582e-05	0.000673183	-4.83854	+	3	9.9	9.9	9.9	55.686	0	5.8275	0	0	0	1	1	1	0	0	0	14500000	19400000	12000000	19	19	19	23.7895	24.2096	23.5165	LmxM.09.0700.1-p1	LmxM.09.0700	810	LmxM.09.0700.1-p1 | transcript=LmxM.09.0700.1 | gene=LmxM.09.0700 | organism=Leishmania_mexicana_MHOM/GT/2001/U1103 | gene_product=hypothetical protein, conserved | transcript_product=hypothetical protein, conserved | location=LmxM.09:253431-254975(-) | pr
LmxM.33.2490.1-p1	hypothetical protein, conserved	5.10278e-05	0.00132637	-4.83439	+	2	9.1	9.1	9.1	56.82	0	5.6176	0	0	0	2	2	1	0	0	0	16600000	19200000	10500000	19	19	19	23.9847	24.1946	23.3239	LmxM.33.2490.1-p1	LmxM.33.2490	4143	LmxM.33.2490.1-p1 | transcript=LmxM.33.2490.1 | gene=LmxM.33.2490 | organism=Leishmania_mexicana_MHOM/GT/2001/U1103 | gene_product=hypothetical protein, conserved | transcript_product=hypothetical protein, conserved | location=LmxM.33:921332-922942(-) | pr
LmxM.33.3940.1-p1	target of rapamycin kinase 3, putative	0.0196505	0.072057	-4.82349		24	12	12	12	296.15	0	41.963	0	2	0	14	17	13	0	7310000	0	32300000	46000000	30700000	19	22.8014	19	24.945	25.4551	24.8717	LmxM.33.3940.1-p1	LmxM.33.3940	4229	LmxM.33.3940.1-p1 | transcript=LmxM.33.3940.1 | gene=LmxM.33.3940 | organism=Leishmania_mexicana_MHOM/GT/2001/U1103 | gene_product=target of rapamycin kinase 3, putative | transcript_product=target of rapamycin kinase 3, putative | location=LmxM.33:1486371
LmxM.26.2650.1-p1	hypothetical protein, conserved	2.59061e-05	0.000871926	-4.81712	+	3	5.8	5.8	5.8	63.546	0.00023052	5.2522	0	0	1	3	3	2	0	0	0	11600000	19600000	14200000	19	19	19	23.4676	24.2243	23.7594	LmxM.26.2650.1-p1	LmxM.26.2650	2743	LmxM.26.2650.1-p1 | transcript=LmxM.26.2650.1 | gene=LmxM.26.2650 | organism=Leishmania_mexicana_MHOM/GT/2001/U1103 | gene_product=hypothetical protein, conserved | transcript_product=hypothetical protein, conserved | location=LmxM.26:1000482-1002230(+) |
LmxM.33.2180.1-p1	hypothetical protein, conserved	0.000132487	0.00253771	-4.81135	+	6	8.4	8.4	8.4	166.45	0	11.715	1	0	0	4	3	4	0	0	0	23200000	11000000	12500000	19	19	19	24.4676	23.391	23.5754	LmxM.33.2180.1-p1	LmxM.33.2180	4119	LmxM.33.2180.1-p1 | transcript=LmxM.33.2180.1 | gene=LmxM.33.2180 | organism=Leishmania_mexicana_MHOM/GT/2001/U1103 | gene_product=hypothetical protein, conserved | transcript_product=hypothetical protein, conserved | location=LmxM.33:778578-783215(-) | pr
LmxM.03.0880.1-p1	hypothetical protein, conserved	5.27375e-05	0.00133334	-4.79075	+	8	6.9	6.9	6.9	190.56	0	8.6406	0	0	0	4	1	2	0	0	0	17000000	17800000	10100000	19	19	19	24.019	24.0854	23.2679	LmxM.03.0880.1-p1	LmxM.03.0880	170	LmxM.03.0880.1-p1 | transcript=LmxM.03.0880.1 | gene=LmxM.03.0880 | organism=Leishmania_mexicana_MHOM/GT/2001/U1103 | gene_product=hypothetical protein, conserved | transcript_product=hypothetical protein, conserved | location=LmxM.03:345036-350399(-) | pr
LmxM.04.0430.1-p1	hypothetical protein, conserved	2.43515e-05	0.000831479	-4.7588	+	7	3.1	3.1	3.1	436.2	0	12.544	0	0	0	5	2	4	0	0	0	17700000	10700000	15100000	19	19	19	24.0772	23.3511	23.848	LmxM.04.0430.1-p1	LmxM.04.0430	206	LmxM.04.0430.1-p1 | transcript=LmxM.04.0430.1 | gene=LmxM.04.0430 | organism=Leishmania_mexicana_MHOM/GT/2001/U1103 | gene_product=hypothetical protein, conserved | transcript_product=hypothetical protein, conserved | location=LmxM.04:134501-146953(-) | pr
LmxM.09.0105.1-p1	hypothetical protein, conserved	0.0379542	0.111566	-4.73293		3	19.9	19.9	19.9	25.098	0	17.002	1	0	1	1	1	1	8530000	0	0	47600000	74700000	12400000	23.0241	19	19	25.5045	26.1546	23.5638	LmxM.09.0105.1-p1	LmxM.09.0105	779	LmxM.09.0105.1-p1 | transcript=LmxM.09.0105.1 | gene=LmxM.09.0105 | organism=Leishmania_mexicana_MHOM/GT/2001/U1103 | gene_product=hypothetical protein, conserved | transcript_product=hypothetical protein, conserved | location=LmxM.09:50648-51313(+) | prot
LmxM.21.0855.1-p1	hypothetical protein, conserved	6.80659e-07	7.12725e-05	-4.72679	+	5	22.5	22.5	22.5	31.319	0	7.8867	0	0	0	1	2	3	0	0	0	15500000	12600000	13700000	19	19	19	23.8858	23.5869	23.7077	LmxM.21.0855.1-p1	LmxM.21.0855	1965	LmxM.21.0855.1-p1 | transcript=LmxM.21.0855.1 | gene=LmxM.21.0855 | organism=Leishmania_mexicana_MHOM/GT/2001/U1103 | gene_product=hypothetical protein, conserved | transcript_product=hypothetical protein, conserved | location=LmxM.21:313661-314542(+) | pr
LmxM.32.1420.1-p1	amino acid permease-like protein	2.66601e-07	4.18741e-05	-4.69384	+	2	3.7	3.7	3.7	53.603	0.0038752	2.0731	0	0	0	2	1	2	0	0	0	13100000	12800000	14900000	19	19	19	23.6431	23.6096	23.8288	LmxM.32.1420.1-p1	LmxM.32.1420	3895	LmxM.32.1420.1-p1 | transcript=LmxM.32.1420.1 | gene=LmxM.32.1420 | organism=Leishmania_mexicana_MHOM/GT/2001/U1103 | gene_product=amino acid permease-like protein | transcript_product=amino acid permease-like protein | location=LmxM.32:525848-527314(+) |
LmxM.16.0700.1-p1	hypothetical protein, conserved	3.02668e-05	0.000950782	-4.68916	+	2	3.1	3.1	3.1	88.32	0.0010622	2.9732	0	0	0	1	1	1	0	0	0	11900000	18400000	11300000	19	19	19	23.5045	24.1332	23.4298	LmxM.16.0700.1-p1	LmxM.16.0700	1423	LmxM.16.0700.1-p1 | transcript=LmxM.16.0700.1 | gene=LmxM.16.0700 | organism=Leishmania_mexicana_MHOM/GT/2001/U1103 | gene_product=hypothetical protein, conserved | transcript_product=hypothetical protein, conserved | location=LmxM.16:237926-240463(-) | pr
LmxM.26.2590.1-p1	Paraquat-inducible protein A, putative	1.66144e-06	0.000128339	-4.67864	+	2	3.6	3.6	3.6	88.549	0.00022114	4.0673	0	0	0	1	1	2	0	0	0	14800000	14100000	11600000	19	19	19	23.8191	23.7492	23.4676	LmxM.26.2590.1-p1	LmxM.26.2590	2738	LmxM.26.2590.1-p1 | transcript=LmxM.26.2590.1 | gene=LmxM.26.2590 | organism=Leishmania_mexicana_MHOM/GT/2001/U1103 | gene_product=Paraquat-inducible protein A, putative | transcript_product=Paraquat-inducible protein A, putative | location=LmxM.26:981289-
LmxM.08_29.1460.1-p1	hypothetical protein, conserved	0.000329159	0.00490822	-4.66243	+	14	12.6	12.6	12.6	150.72	0	15.548	2	4	0	8	2	5	0	0	0	21100000	7980000	13900000	19	19	19	24.3307	22.928	23.7286	LmxM.08_29.1460.1-p1	LmxM.08_29.1460	681	LmxM.08_29.1460.1-p1 | transcript=LmxM.08_29.1460.1 | gene=LmxM.08_29.1460 | organism=Leishmania_mexicana_MHOM/GT/2001/U1103 | gene_product=hypothetical protein, conserved | transcript_product=hypothetical protein, conserved | location=LmxM.08:504722-50884
LmxM.27.1800.1-p1	protein kinase-like protein	2.36508e-05	0.00081345	-4.65887	+	6	5.3	5.3	5.3	180.98	0	6.09	0	0	0	2	3	2	0	0	0	12000000	17600000	11000000	19	19	19	23.5165	24.0691	23.391	LmxM.27.1800.1-p1	LmxM.27.1800	2868	LmxM.27.1800.1-p1 | transcript=LmxM.27.1800.1 | gene=LmxM.27.1800 | organism=Leishmania_mexicana_MHOM/GT/2001/U1103 | gene_product=protein kinase-like protein | transcript_product=protein kinase-like protein | location=LmxM.27:738340-743523(-) | protein_le
LmxM.26.0710.1-p1	Sphingosine kinase	0.03137	0.0986751	-4.62873		12	18.1	18.1	18.1	99.304	0	14.825	1	1	0	5	3	3	9970000	0	0	42500000	30800000	31700000	23.2492	19	19	25.341	24.8764	24.918	LmxM.26.0710.1-p1	LmxM.26.0710	2618	LmxM.26.0710.1-p1 | transcript=LmxM.26.0710.1 | gene=LmxM.26.0710 | organism=Leishmania_mexicana_MHOM/GT/2001/U1103 | gene_product=Sphingosine kinase | transcript_product=Sphingosine kinase | location=LmxM.26:184072-186822(-) | protein_length=916 | sequenc
LmxM.05.0550.1-p1	protein kinase, putative	4.70412e-05	0.00127378	-4.58045	+	4	22	22	22	36.293	0	14.019	0	0	0	2	1	1	0	0	0	14800000	8950000	14900000	19	19	19	23.8191	23.0935	23.8288	LmxM.05.0550.1-p1	LmxM.05.0550	295	LmxM.05.0550.1-p1 | transcript=LmxM.05.0550.1 | gene=LmxM.05.0550 | organism=Leishmania_mexicana_MHOM/GT/2001/U1103 | gene_product=protein kinase, putative | transcript_product=protein kinase, putative | location=LmxM.05:187016-187972(+) | protein_length=3
LmxM.33.3340.1-p1	hypothetical protein, conserved	9.52744e-06	0.000430232	-4.57159	+	6	12.2	12.2	12.2	86.526	0.00022467	4.4786	0	1	0	1	1	1	0	0	0	9960000	14200000	13700000	19	19	19	23.2477	23.7594	23.7077	LmxM.33.3340.1-p1	LmxM.33.3340	4194	LmxM.33.3340.1-p1 | transcript=LmxM.33.3340.1 | gene=LmxM.33.3340 | organism=Leishmania_mexicana_MHOM/GT/2001/U1103 | gene_product=hypothetical protein, conserved | transcript_product=hypothetical protein, conserved | location=LmxM.33:1278359-1280818(+) |
LmxM.21.1730.1-p1	hypothetical protein, conserved	3.69912e-06	0.000223465	-4.56387	+	2	11.1	11.1	11.1	20.062	0.0036772	2.0937	0	0	0	2	1	1	0	0	0	11900000	10900000	14700000	19	19	19	23.5045	23.3778	23.8093	LmxM.21.1730.1-p1	LmxM.21.1730	2030	LmxM.21.1730.1-p1 | transcript=LmxM.21.1730.1 | gene=LmxM.21.1730 | organism=Leishmania_mexicana_MHOM/GT/2001/U1103 | gene_product=hypothetical protein, conserved | transcript_product=hypothetical protein, conserved | location=LmxM.21:700381-700896(+) | pr
LmxM.33.3960.1-p1	HECT E3 ligase, putative	0.0234174	0.0810749	-4.52397		20	20.9	20.9	20.9	149.27	0	24.214	1	1	0	6	6	12	0	7150000	0	26300000	25000000	36400000	19	22.7695	19	24.6486	24.5754	25.1174	LmxM.33.3960.1-p1	LmxM.33.3960	4230	LmxM.33.3960.1-p1 | transcript=LmxM.33.3960.1 | gene=LmxM.33.3960 | organism=Leishmania_mexicana_MHOM/GT/2001/U1103 | gene_product=HECT E3 ligase, putative | transcript_product=HECT E3 ligase, putative | location=LmxM.33:1508917-1513026(+) | protein_length
LmxM.34.1770.1-p1	hypothetical protein, conserved	3.35705e-06	0.000213762	-4.52184	+	4	19.9	19.9	19.9	24.209	0.0012658	2.8752	2	1	0	1	1	3	0	0	0	10400000	12000000	14000000	19	19	19	23.3101	23.5165	23.7389	LmxM.34.1770.1-p1	LmxM.34.1770	4369	LmxM.34.1770.1-p1 | transcript=LmxM.34.1770.1 | gene=LmxM.34.1770 | organism=Leishmania_mexicana_MHOM/GT/2001/U1103 | gene_product=hypothetical protein, conserved | transcript_product=hypothetical protein, conserved | location=LmxM.34:654514-655149(+) | pr
LmxM.33.0950.1-p1	selenoprotein, putative	3.25512e-05	0.00101577	-4.51666	+	11	23.4	23.4	23.4	97.829	0	20.857	0	1	0	3	1	1	0	0	0	11300000	16000000	9560000	19	19	19	23.4298	23.9316	23.1886	LmxM.33.0950.1-p1	LmxM.33.0950	4071	LmxM.33.0950.1-p1 | transcript=LmxM.33.0950.1 | gene=LmxM.33.0950 | organism=Leishmania_mexicana_MHOM/GT/2001/U1103 | gene_product=selenoprotein, putative | transcript_product=selenoprotein, putative | location=LmxM.33:389059-391764(+) | protein_length=901
LmxM.17.0235.1-p1	receptor-type adenylate cyclase b	7.7423e-05	0.00171407	-4.50491	+	8	18.6	7.9	1.1	152.32	0	14.722	0	0	0	4	2	2	0	0	0	15200000	13500000	8220000	19	19	19	23.8576	23.6865	22.9707	LmxM.17.0235.1-p1;LmxM.17.0236.1-p1	LmxM.17.0235	1497	LmxM.17.0235.1-p1 | transcript=LmxM.17.0235.1 | gene=LmxM.17.0235 | organism=Leishmania_mexicana_MHOM/GT/2001/U1103 | gene_product=receptor-type adenylate cyclase b | transcript_product=receptor-type adenylate cyclase b | location=LmxM.17:73331-77533(-) |
LmxM.26.0740.1-p1	Regulator of chromosome condensation (RCC1) repeat, putative	2.15219e-05	0.00076893	-4.50467	+	4	5.9	5.9	5.9	90.387	0	6.5927	0	0	0	2	2	2	0	0	0	15600000	10700000	10100000	19	19	19	23.895	23.3511	23.2679	LmxM.26.0740.1-p1	LmxM.26.0740	2620	LmxM.26.0740.1-p1 | transcript=LmxM.26.0740.1 | gene=LmxM.26.0740 | organism=Leishmania_mexicana_MHOM/GT/2001/U1103 | gene_product=Regulator of chromosome condensation (RCC1) repeat, putative | transcript_product=Regulator of chromosome condensation (RCC1)
LmxM.13.0080.1-p1	mitochondrial DNA polymerase I protein B, putative	0.0331029	0.102149	-4.48221		13	14	14	14	159.17	0	12.962	0	3	0	5	6	4	0	9310000	0	27700000	42100000	24500000	19	23.1504	19	24.7234	25.3273	24.5463	LmxM.13.0080.1-p1	LmxM.13.0080	1098	LmxM.13.0080.1-p1 | transcript=LmxM.13.0080.1 | gene=LmxM.13.0080 | organism=Leishmania_mexicana_MHOM/GT/2001/U1103 | gene_product=mitochondrial DNA polymerase I protein B, putative | transcript_product=mitochondrial DNA polymerase I protein B, putative |
LmxM.12.0300.1-p1	hypothetical protein, conserved	8.68461e-05	0.00189467	-4.47998	+	7	5.2	5.2	5.2	202.58	0	6.9063	0	0	0	2	1	2	0	0	0	9750000	17200000	9550000	19	19	19	23.217	24.0359	23.1871	LmxM.12.0300.1-p1	LmxM.12.0300	1057	LmxM.12.0300.1-p1 | transcript=LmxM.12.0300.1 | gene=LmxM.12.0300 | organism=Leishmania_mexicana_MHOM/GT/2001/U1103 | gene_product=hypothetical protein, conserved | transcript_product=hypothetical protein, conserved | location=LmxM.12:114451-120111(+) | pr
LmxM.34.0730.1-p1	hypothetical protein, conserved	0.0406731	0.116647	-4.47258		6	14.6	14.6	14.6	81.273	0	9.5357	0	1	0	3	2	5	0	11200000	0	27800000	25300000	47900000	19	23.417	19	24.7286	24.5926	25.5135	LmxM.34.0730.1-p1	LmxM.34.0730	4301	LmxM.34.0730.1-p1 | transcript=LmxM.34.0730.1 | gene=LmxM.34.0730 | organism=Leishmania_mexicana_MHOM/GT/2001/U1103 | gene_product=hypothetical protein, conserved | transcript_product=hypothetical protein, conserved | location=LmxM.34:268198-270399(+) | pr
LmxM.32.1490.1-p1	hypothetical protein, conserved	0.0447806	0.123984	-4.43305		23	9.2	9.2	9.2	357.04	0	30.457	1	0	0	8	7	10	12500000	0	0	28300000	42200000	29000000	23.5754	19	19	24.7543	25.3307	24.7895	LmxM.32.1490.1-p1	LmxM.32.1490	3897	LmxM.32.1490.1-p1 | transcript=LmxM.32.1490.1 | gene=LmxM.32.1490 | organism=Leishmania_mexicana_MHOM/GT/2001/U1103 | gene_product=hypothetical protein, conserved | transcript_product=hypothetical protein, conserved | location=LmxM.32:587506-597819(+) | pr
LmxM.31.3410.1-p1	Dopey, N-terminal, putative	0.000111166	0.00224328	-4.41394	+	9	4.9	4.9	4.9	295.21	0	8.1421	0	1	0	3	2	3	0	0	0	11400000	15700000	7800000	19	19	19	23.4425	23.9043	22.895	LmxM.31.3410.1-p1	LmxM.31.3410	3782	LmxM.31.3410.1-p1 | transcript=LmxM.31.3410.1 | gene=LmxM.31.3410 | organism=Leishmania_mexicana_MHOM/GT/2001/U1103 | gene_product=Dopey, N-terminal, putative | transcript_product=Dopey, N-terminal, putative | location=LmxM.31:1354051-1362396(+) | protein_
LmxM.31.3050.1-p1	Ras family, putative	0.0265118	0.088223	-4.40289		13	20.1	20.1	20.1	93.205	0	15.716	1	2	2	5	8	10	0	0	5460000	10400000	33900000	40300000	19	19	22.3805	23.3101	25.0148	25.2643	LmxM.31.3050.1-p1	LmxM.31.3050	3761	LmxM.31.3050.1-p1 | transcript=LmxM.31.3050.1 | gene=LmxM.31.3050 | organism=Leishmania_mexicana_MHOM/GT/2001/U1103 | gene_product=Ras family, putative | transcript_product=Ras family, putative | location=LmxM.31:1190172-1192649(+) | protein_length=825 | s
LmxM.36.5030.1-p1	hypothetical protein, conserved	1.03878e-06	9.41292e-05	-4.3872	+	3	11.6	11.6	11.6	43.057	0.0010611	2.9584	0	0	0	2	1	2	0	0	0	11000000	12200000	9840000	19	19	19	23.391	23.5404	23.2302	LmxM.36.5030.1-p1	LmxM.36.5030	4918	LmxM.36.5030.1-p1 | transcript=LmxM.36.5030.1 | gene=LmxM.36.5030 | organism=Leishmania_mexicana_MHOM/GT/2001/U1103 | gene_product=hypothetical protein, conserved | transcript_product=hypothetical protein, conserved | location=LmxM.20:1921302-1922468(-) |
LmxM.06.1140.1-p1	hypothetical protein, conserved	7.17413e-05	0.00161744	-4.3855	+	3	8.2	8.2	8.2	90.061	0.0085845	1.7174	1	0	0	1	1	1	0	0	0	15700000	9140000	9170000	19	19	19	23.9043	23.1238	23.1285	LmxM.06.1140.1-p1	LmxM.06.1140	419	LmxM.06.1140.1-p1 | transcript=LmxM.06.1140.1 | gene=LmxM.06.1140 | organism=Leishmania_mexicana_MHOM/GT/2001/U1103 | gene_product=hypothetical protein, conserved | transcript_product=hypothetical protein, conserved | location=LmxM.06:435131-437653(+) | pr
LmxM.25.0830.1-p1	hypothetical protein, conserved	0.0257675	0.0867259	-4.37559		13	18.2	18.2	18.2	109.36	0	13.561	1	1	0	7	6	5	6810000	0	0	18300000	35600000	25700000	22.6992	19	19	24.1253	25.0854	24.6153	LmxM.25.0830.1-p1	LmxM.25.0830	2461	LmxM.25.0830.1-p1 | transcript=LmxM.25.0830.1 | gene=LmxM.25.0830 | organism=Leishmania_mexicana_MHOM/GT/2001/U1103 | gene_product=hypothetical protein, conserved | transcript_product=hypothetical protein, conserved | location=LmxM.25:301674-304766(+) | pr
LmxM.29.3550.1-p1	cytochrome p450-like protein	5.15767e-07	6.21632e-05	-4.36338	+	4	12.6	12.6	12.6	58.365	0	7.6759	0	0	0	2	2	2	0	0	0	11600000	11100000	9760000	19	19	19	23.4676	23.4041	23.2185	LmxM.29.3550.1-p1	LmxM.29.3550	3352	LmxM.29.3550.1-p1 | transcript=LmxM.29.3550.1 | gene=LmxM.29.3550 | organism=Leishmania_mexicana_MHOM/GT/2001/U1103 | gene_product=cytochrome p450-like protein | transcript_product=cytochrome p450-like protein | location=LmxM.29:1268314-1269843(+) | protei
LmxM.26.2660.1-p1	Nucleoporin NUP92	0.00728908	0.0374141	-4.348	+	16	21.8	21.8	21.8	93.063	0	13.138	0	0	0	2	4	2	0	0	0	3900000	30900000	10100000	19	19	19	21.895	24.8811	23.2679	LmxM.26.2660.1-p1	LmxM.26.2660	2744	LmxM.26.2660.1-p1 | transcript=LmxM.26.2660.1 | gene=LmxM.26.2660 | organism=Leishmania_mexicana_MHOM/GT/2001/U1103 | gene_product=Nucleoporin NUP92 | transcript_product=Nucleoporin NUP92 | location=LmxM.26:1004371-1006854(+) | protein_length=827 | sequenc
LmxM.32.1730.1-p1	hypothetical protein, conserved	0.0377384	0.111247	-4.3477		6	15.9	15.9	15.9	97.3	0	54.176	0	2	0	1	1	1	0	8910000	0	24300000	47000000	18100000	19	23.087	19	24.5345	25.4862	24.1095	LmxM.32.1730.1-p1	LmxM.32.1730	3912	LmxM.32.1730.1-p1 | transcript=LmxM.32.1730.1 | gene=LmxM.32.1730 | organism=Leishmania_mexicana_MHOM/GT/2001/U1103 | gene_product=hypothetical protein, conserved | transcript_product=hypothetical protein, conserved | location=LmxM.32:674393-677074(+) | pr
LmxM.36.5450.1-p1	hypothetical protein, conserved	2.47342e-08	9.15786e-06	-4.30925	+	4	15	15	15	48.576	0.00022738	4.8938	0	0	0	1	1	2	0	0	0	10900000	10200000	10100000	19	19	19	23.3778	23.2821	23.2679	LmxM.36.5450.1-p1	LmxM.36.5450	4947	LmxM.36.5450.1-p1 | transcript=LmxM.36.5450.1 | gene=LmxM.36.5450 | organism=Leishmania_mexicana_MHOM/GT/2001/U1103 | gene_product=hypothetical protein, conserved | transcript_product=hypothetical protein, conserved | location=LmxM.20:2071933-2073237(-) |
LmxM.27.0270.1-p1	hypothetical protein, conserved	0.0383235	0.112198	-4.30027		8	10.5	10.5	10.5	118.25	0	17.156	0	1	0	2	3	5	0	9490000	0	19700000	29100000	34800000	19	23.178	19	24.2317	24.7945	25.0526	LmxM.27.0270.1-p1	LmxM.27.0270	2767	LmxM.27.0270.1-p1 | transcript=LmxM.27.0270.1 | gene=LmxM.27.0270 | organism=Leishmania_mexicana_MHOM/GT/2001/U1103 | gene_product=hypothetical protein, conserved | transcript_product=hypothetical protein, conserved | location=LmxM.27:65593-68808(-) | prot
LmxM.09.0400.1-p1;LmxM.09.0410.1-p1	kinetoplastid kinetochore protein 10, putative	0.000210711	0.00355868	-4.29651	+	12	33.9	33.9	33.9	48.703	0	86.054	2	1	2	7	5	6	3410000	3210000	6510000	75500000	89300000	80200000	21.7013	21.6141	22.6342	26.17	26.4122	26.2571	LmxM.09.0400.1-p1;LmxM.09.0410.1-p1	LmxM.09.0400	794	LmxM.09.0400.1-p1 | transcript=LmxM.09.0400.1 | gene=LmxM.09.0400 | organism=Leishmania_mexicana_MHOM/GT/2001/U1103 | gene_product=kinetoplastid kinetochore protein 10, putative | transcript_product=kinetoplastid kinetochore protein 10, putative | location
LmxM.28.1090.1-p1	ATP-grasp domain containing protein, putative	1.5076e-05	0.000587094	-4.29015	+	5	6.9	6.9	6.9	95.171	0.0010625	2.9899	0	1	1	2	2	1	0	0	0	8090000	11600000	11500000	19	19	19	22.9477	23.4676	23.4551	LmxM.28.1090.1-p1	LmxM.28.1090	2997	LmxM.28.1090.1-p1 | transcript=LmxM.28.1090.1 | gene=LmxM.28.1090 | organism=Leishmania_mexicana_MHOM/GT/2001/U1103 | gene_product=ATP-grasp domain containing protein, putative | transcript_product=ATP-grasp domain containing protein, putative | location=L
LmxM.27.0530.1-p1	hypothetical protein, conserved	1.26048e-07	2.82827e-05	-4.21767	+	5	10.6	10.6	10.6	65.144	0.0012629	2.8336	0	1	0	2	1	1	0	0	0	10200000	10000000	9100000	19	19	19	23.2821	23.2535	23.1174	LmxM.27.0530.1-p1	LmxM.27.0530	2785	LmxM.27.0530.1-p1 | transcript=LmxM.27.0530.1 | gene=LmxM.27.0530 | organism=Leishmania_mexicana_MHOM/GT/2001/U1103 | gene_product=hypothetical protein, conserved | transcript_product=hypothetical protein, conserved | location=LmxM.27:207469-209253(+) | pr
LmxM.28.2450.1-p1	hypothetical protein, conserved	0.0450741	0.124496	-4.17542		8	15.6	15.6	15.6	87.215	0	20.357	1	1	0	5	2	3	10500000	0	0	32200000	22500000	23500000	23.3239	19	19	24.9406	24.4234	24.4862	LmxM.28.2450.1-p1	LmxM.28.2450	3087	LmxM.28.2450.1-p1 | transcript=LmxM.28.2450.1 | gene=LmxM.28.2450 | organism=Leishmania_mexicana_MHOM/GT/2001/U1103 | gene_product=hypothetical protein, conserved | transcript_product=hypothetical protein, conserved | location=LmxM.28:944082-946526(+) | pr
LmxM.33.3570.1-p1	hypothetical protein, conserved	0.0278978	0.0911612	-4.13233		21	26.4	26.4	26.4	108.72	0	82.341	0	1	2	10	9	11	0	4480000	8370000	61000000	42500000	40900000	19	22.0951	22.9968	25.8623	25.341	25.2856	LmxM.33.3570.1-p1	LmxM.33.3570	4210	LmxM.33.3570.1-p1 | transcript=LmxM.33.3570.1 | gene=LmxM.33.3570 | organism=Leishmania_mexicana_MHOM/GT/2001/U1103 | gene_product=hypothetical protein, conserved | transcript_product=hypothetical protein, conserved | location=LmxM.33:1351811-1354843(+) |
LmxM.05.0050.1-p1	hypothetical protein, conserved	2.67271e-05	0.000882939	-4.11359	+	8	13.7	13.7	13.7	94.986	0	8.2017	0	1	0	4	1	1	0	0	0	11400000	7230000	9070000	19	19	19	23.4425	22.7856	23.1127	LmxM.05.0050.1-p1	LmxM.05.0050	258	LmxM.05.0050.1-p1 | transcript=LmxM.05.0050.1 | gene=LmxM.05.0050 | organism=Leishmania_mexicana_MHOM/GT/2001/U1103 | gene_product=hypothetical protein, conserved | transcript_product=hypothetical protein, conserved | location=LmxM.05:14863-17388(+) | prot
LmxM.18.0860.1-p1	hypothetical protein, conserved	0.000221117	0.0036496	-4.10288	+	2	4.1	4.1	4.1	92.343	0	6.0526	0	1	0	2	1	1	0	0	0	13100000	9240000	6040000	19	19	19	23.6431	23.1395	22.5261	LmxM.18.0860.1-p1	LmxM.18.0860	1623	LmxM.18.0860.1-p1 | transcript=LmxM.18.0860.1 | gene=LmxM.18.0860 | organism=Leishmania_mexicana_MHOM/GT/2001/U1103 | gene_product=hypothetical protein, conserved | transcript_product=hypothetical protein, conserved | location=LmxM.18:355259-357895(+) | pr
LmxM.34.4125.1-p1	hypothetical protein, conserved	4.12316e-07	5.71422e-05	-4.09789	+	9	25.1	25.1	25.1	59.896	0	15.093	0	1	0	1	1	1	0	0	0	8340000	9770000	8880000	19	19	19	22.9916	23.2199	23.0821	LmxM.34.4125.1-p1	LmxM.34.4125	4502	LmxM.34.4125.1-p1 | transcript=LmxM.34.4125.1 | gene=LmxM.34.4125 | organism=Leishmania_mexicana_MHOM/GT/2001/U1103 | gene_product=hypothetical protein, conserved | transcript_product=hypothetical protein, conserved | location=LmxM.34:1539720-1541477(+) |
LmxM.34.5180.1-p1	hypothetical protein, conserved	0.0392682	0.113866	-4.03344		13	27.8	27.8	27.8	67.575	0	85.124	2	3	0	7	8	8	11900000	4660000	0	45200000	53900000	52400000	23.5045	22.1519	19	25.4298	25.6838	25.6431	LmxM.34.5180.1-p1	LmxM.34.5180	4561	LmxM.34.5180.1-p1 | transcript=LmxM.34.5180.1 | gene=LmxM.34.5180 | organism=Leishmania_mexicana_MHOM/GT/2001/U1103 | gene_product=hypothetical protein, conserved | transcript_product=hypothetical protein, conserved | location=LmxM.34:1889911-1891725(+) |
LmxM.32.3050.1-p1	tyrosyl-DNA phosphodiesterase-like protein	0.048145	0.130454	-4.02185		8	17.6	17.6	17.6	73.709	0	12.37	0	0	1	4	5	3	0	0	9900000	16800000	26300000	26400000	19	19	23.239	24.002	24.6486	24.654	LmxM.32.3050.1-p1	LmxM.32.3050	3989	LmxM.32.3050.1-p1 | transcript=LmxM.32.3050.1 | gene=LmxM.32.3050 | organism=Leishmania_mexicana_MHOM/GT/2001/U1103 | gene_product=tyrosyl-DNA phosphodiesterase-like protein | transcript_product=tyrosyl-DNA phosphodiesterase-like protein | location=LmxM.32
LmxM.19.0770.1-p1	SNARE protein, putative	0.0476486	0.129481	-3.97375		10	52.8	52.8	52.8	25.971	0	28.535	1	1	2	6	5	7	0	9630000	9450000	46600000	55000000	72200000	19	23.1991	23.1719	25.4738	25.7129	26.1055	LmxM.19.0770.1-p1	LmxM.19.0770	1743	LmxM.19.0770.1-p1 | transcript=LmxM.19.0770.1 | gene=LmxM.19.0770 | organism=Leishmania_mexicana_MHOM/GT/2001/U1103 | gene_product=SNARE protein, putative | transcript_product=SNARE protein, putative | location=LmxM.19:325746-326453(+) | protein_length=235
LmxM.18.0380.1-p1	hypothetical protein, conserved	0.000167297	0.00299736	-3.88246	+	6	8.2	8.2	8.2	125.47	0	7.4155	0	0	0	3	3	2	0	0	0	6770000	11400000	5990000	19	19	19	22.6907	23.4425	22.5141	LmxM.18.0380.1-p1	LmxM.18.0380	1590	LmxM.18.0380.1-p1 | transcript=LmxM.18.0380.1 | gene=LmxM.18.0380 | organism=Leishmania_mexicana_MHOM/GT/2001/U1103 | gene_product=hypothetical protein, conserved | transcript_product=hypothetical protein, conserved | location=LmxM.18:149172-152561(-) | pr
LmxM.36.0260.1-p1	xylulokinase, putative	0.0206119	0.0745288	-3.84425		10	28.5	28.5	28.5	53.708	0	21.516	1	1	0	5	4	5	3820000	5150000	0	30600000	29900000	33400000	21.8651	22.2961	19	24.867	24.8336	24.9933	LmxM.36.0260.1-p1	LmxM.36.0260	4596	LmxM.36.0260.1-p1 | transcript=LmxM.36.0260.1 | gene=LmxM.36.0260 | organism=Leishmania_mexicana_MHOM/GT/2001/U1103 | gene_product=xylulokinase, putative | transcript_product=xylulokinase, putative | location=LmxM.20:71757-73220(-) | protein_length=487 | s
LmxM.12.0100.1-p1	Plus-3 domain/Zinc finger, C3HC4 type (RING finger), putative	0.0429563	0.120411	-3.84318		8	34.5	34.5	34.5	32.016	0	11.403	1	0	0	3	4	6	6990000	0	0	10300000	20200000	27300000	22.7369	19	19	23.2961	24.2679	24.7024	LmxM.12.0100.1-p1	LmxM.12.0100	1048	LmxM.12.0100.1-p1 | transcript=LmxM.12.0100.1 | gene=LmxM.12.0100 | organism=Leishmania_mexicana_MHOM/GT/2001/U1103 | gene_product=Plus-3 domain/Zinc finger, C3HC4 type (RING finger), putative | transcript_product=Plus-3 domain/Zinc finger, C3HC4 type (RIN
LmxM.28.0490.1-p1	propionyl-coa carboxylase beta chain, putative	0.00650612	0.0347978	-3.8081	+	13	37.9	37.9	37.9	56.911	0	24.545	1	1	1	7	8	7	8720000	1720000	6790000	61400000	72700000	62700000	23.0559	20.714	22.695	25.8717	26.1155	25.902	LmxM.28.0490.1-p1	LmxM.28.0490	2954	LmxM.28.0490.1-p1 | transcript=LmxM.28.0490.1 | gene=LmxM.28.0490 | organism=Leishmania_mexicana_MHOM/GT/2001/U1103 | gene_product=propionyl-coa carboxylase beta chain, putative | transcript_product=propionyl-coa carboxylase beta chain, putative | location
LmxM.31.3760.1-p1	enolase, putative	0.0397613	0.114801	-3.7213		8	21.4	21.4	21.4	63.828	0	19.554	1	1	0	2	4	3	5250000	8380000	0	34700000	41900000	36400000	22.3239	22.9985	19	25.0484	25.3204	25.1174	LmxM.31.3760.1-p1	LmxM.31.3760	3797	LmxM.31.3760.1-p1 | transcript=LmxM.31.3760.1 | gene=LmxM.31.3760 | organism=Leishmania_mexicana_MHOM/GT/2001/U1103 | gene_product=enolase, putative | transcript_product=enolase, putative | location=LmxM.31:1439950-1441776(+) | protein_length=608 | sequenc
LmxM.24.1480.1-p1	hypothetical protein, conserved	0.0341714	0.103814	-3.71165		6	17.3	17.3	17.3	66.577	0	9.9045	2	0	0	4	1	3	5860000	0	0	19500000	12900000	14400000	22.4825	19	19	24.217	23.6209	23.7796	LmxM.24.1480.1-p1	LmxM.24.1480	2356	LmxM.24.1480.1-p1 | transcript=LmxM.24.1480.1 | gene=LmxM.24.1480 | organism=Leishmania_mexicana_MHOM/GT/2001/U1103 | gene_product=hypothetical protein, conserved | transcript_product=hypothetical protein, conserved | location=LmxM.24:561689-563569(+) | pr
LmxM.18.1510.1-p1	P-type H+-ATPase, putative	0.0295357	0.0945462	-3.66108		6	58.2	14.3	14.3	59.16	0	30.993	0	1	0	2	1	2	0	4780000	0	15100000	9320000	18900000	19	22.1886	19	23.848	23.1519	24.1719	LmxM.18.1510.1-p1	LmxM.18.1510	1668	LmxM.18.1510.1-p1 | transcript=LmxM.18.1510.1 | gene=LmxM.18.1510 | organism=Leishmania_mexicana_MHOM/GT/2001/U1103 | gene_product=P-type H+-ATPase, putative | transcript_product=P-type H+-ATPase, putative | location=LmxM.18:633573-635276(+) | protein_leng
LmxM.01.0690.1-p1	PLAC8 family, putative	1.44778e-05	0.000568494	-3.34062	+	6	41	41	41	24.589	0	88.938	1	1	1	4	3	4	8710000	11600000	11000000	104000000	110000000	101000000	23.0542	23.4676	23.391	26.632	26.7129	26.5898	LmxM.01.0690.1-p1	LmxM.01.0690	75	LmxM.01.0690.1-p1 | transcript=LmxM.01.0690.1 | gene=LmxM.01.0690 | organism=Leishmania_mexicana_MHOM/GT/2001/U1103 | gene_product=PLAC8 family, putative | transcript_product=PLAC8 family, putative | location=LmxM.01:200878-201567(+) | protein_length=229 |
LmxM.30.2170.1-p1	ARM-like helical domain-containing protein	0.00115044	0.0114364	-3.33822	+	28	30.8	30.8	30.8	139.73	0	113.9	2	3	2	18	21	18	6310000	9580000	3840000	66700000	69100000	52100000	22.5892	23.1916	21.8727	25.9912	26.0422	25.6348	LmxM.30.2170.1-p1	LmxM.30.2170	3487	LmxM.30.2170.1-p1 | transcript=LmxM.30.2170.1 | gene=LmxM.30.2170 | organism=Leishmania_mexicana_MHOM/GT/2001/U1103 | gene_product=ARM-like helical domain-containing protein | transcript_product=ARM-like helical domain-containing protein | location=LmxM.30
LmxM.13.0810.1-p1	hypothetical protein, conserved	0.000238305	0.00386578	-3.24286	+	38	21.2	21.2	21.2	275.12	0	91.211	3	2	2	15	19	23	7200000	5180000	4350000	42000000	56600000	57900000	22.7796	22.3045	22.0526	25.3239	25.7543	25.7871	LmxM.13.0810.1-p1	LmxM.13.0810	1138	LmxM.13.0810.1-p1 | transcript=LmxM.13.0810.1 | gene=LmxM.13.0810 | organism=Leishmania_mexicana_MHOM/GT/2001/U1103 | gene_product=hypothetical protein, conserved | transcript_product=hypothetical protein, conserved | location=LmxM.13:243469-251400(-) | pr
LmxM.36.1010.1-p1	hypothetical protein, conserved	0.000310744	0.00472331	-3.23171	+	2	1.6	1.6	1.6	183.58	0.00022311	4.2962	0	1	0	1	2	2	0	0	0	4870000	6910000	3550000	19	19	19	22.2155	22.7203	21.7594	LmxM.36.1010.1-p1	LmxM.36.1010	4647	LmxM.36.1010.1-p1 | transcript=LmxM.36.1010.1 | gene=LmxM.36.1010 | organism=Leishmania_mexicana_MHOM/GT/2001/U1103 | gene_product=hypothetical protein, conserved | transcript_product=hypothetical protein, conserved | location=LmxM.20:384194-389131(+) | pr
LmxM.05.0400.1-p1	structural maintenance of chromosome (SMC), putative	0.00313084	0.0217349	-2.89847	+	17	19.2	19.2	19.2	136.55	0	34.242	0	1	0	3	4	3	0	1270000	0	4740000	6580000	4640000	19	20.2764	19	22.1765	22.6497	22.1457	LmxM.05.0400.1-p1	LmxM.05.0400	284	LmxM.05.0400.1-p1 | transcript=LmxM.05.0400.1 | gene=LmxM.05.0400 | organism=Leishmania_mexicana_MHOM/GT/2001/U1103 | gene_product=structural maintenance of chromosome (SMC), putative | transcript_product=structural maintenance of chromosome (SMC), putativ
LmxM.19.1630.1-p1	ATG8/AUT7/APG8/PAZ2, putative	0.000386473	0.00546865	-2.89313	+	7	41.6	41.6	41.6	14.101	0	23.145	1	1	1	5	3	4	28900000	17800000	16000000	150000000	152000000	148000000	24.7846	24.0854	23.9316	27.1604	27.1795	27.141	LmxM.19.1630.1-p1	LmxM.19.1630	1788	LmxM.19.1630.1-p1 | transcript=LmxM.19.1630.1 | gene=LmxM.19.1630 | organism=Leishmania_mexicana_MHOM/GT/2001/U1103 | gene_product=ATG8/AUT7/APG8/PAZ2, putative | transcript_product=ATG8/AUT7/APG8/PAZ2, putative | location=LmxM.19:641056-641433(+) | protei
LmxM.19.1420.1-p1	cysteine peptidase A (CPA)	2.22653e-07	3.80484e-05	-2.87354	+	16	38.1	38.1	38.1	38.745	0	95.724	5	5	5	13	12	12	139000000	143000000	133000000	999000000	1050000000	992000000	27.0505	27.0914	26.9869	29.8959	29.9677	29.8858	LmxM.19.1420.1-p1	LmxM.19.1420	1776	LmxM.19.1420.1-p1 | transcript=LmxM.19.1420.1 | gene=LmxM.19.1420 | organism=Leishmania_mexicana_MHOM/GT/2001/U1103 | gene_product=cysteine peptidase A (CPA) | transcript_product=cysteine peptidase A (CPA) | location=LmxM.19:585383-586447(+) | protein_leng
LmxM.30.2130.1-p1	hypothetical protein, conserved	0.00577895	0.0324171	-2.87188	+	16	27.3	27.3	27.3	102.75	0	50.855	2	2	1	10	9	10	14000000	10100000	4080000	64000000	61600000	57400000	23.7389	23.2679	21.9601	25.9316	25.8764	25.7745	LmxM.30.2130.1-p1	LmxM.30.2130	3485	LmxM.30.2130.1-p1 | transcript=LmxM.30.2130.1 | gene=LmxM.30.2130 | organism=Leishmania_mexicana_MHOM/GT/2001/U1103 | gene_product=hypothetical protein, conserved | transcript_product=hypothetical protein, conserved | location=LmxM.30:1015145-1017931(-) |
LmxM.08_29.1490.1-p1	asparagine synthase, putative	0.00377292	0.0244468	-2.81034	+	17	19.3	19.3	19.3	132.32	0	23.82	2	3	1	6	7	9	4880000	10100000	3420000	35500000	41700000	39300000	22.2185	23.2679	21.7056	25.0813	25.3135	25.228	LmxM.08_29.1490.1-p1	LmxM.08_29.1490	683	LmxM.08_29.1490.1-p1 | transcript=LmxM.08_29.1490.1 | gene=LmxM.08_29.1490 | organism=Leishmania_mexicana_MHOM/GT/2001/U1103 | gene_product=asparagine synthase, putative | transcript_product=asparagine synthase, putative | location=LmxM.08:492741-496439(+)
LmxM.16.0780.1-p1	N-terminal region of Chorein, a TM vesicle-mediated sorter, putative	0.0061177	0.0335193	-2.77108	+	56	15.3	15.3	15.3	607.44	0	126.67	6	7	2	28	29	29	12400000	19800000	5780000	69200000	83200000	78400000	23.5638	24.239	22.4626	26.0443	26.3101	26.2243	LmxM.16.0780.1-p1	LmxM.16.0780	1428	LmxM.16.0780.1-p1 | transcript=LmxM.16.0780.1 | gene=LmxM.16.0780 | organism=Leishmania_mexicana_MHOM/GT/2001/U1103 | gene_product=N-terminal region of Chorein, a TM vesicle-mediated sorter, putative | transcript_product=N-terminal region of Chorein, a TM
LmxM.34.4000.1-p1	HECT E3 ligase, putative	0.000979619	0.0102123	-2.76669	+	19	21.4	21.4	21.4	147.1	0	52.976	2	2	1	11	11	10	6260000	5280000	3320000	38300000	34600000	26100000	22.5777	22.3321	21.6628	25.1908	25.0443	24.6375	LmxM.34.4000.1-p1	LmxM.34.4000	4494	LmxM.34.4000.1-p1 | transcript=LmxM.34.4000.1 | gene=LmxM.34.4000 | organism=Leishmania_mexicana_MHOM/GT/2001/U1103 | gene_product=HECT E3 ligase, putative | transcript_product=HECT E3 ligase, putative | location=LmxM.34:1492803-1496834(+) | protein_length
LmxM.08.0620.1-p1	hypothetical protein, conserved	0.000218165	0.00364536	-2.7257	+	32	19.3	19.3	19.3	299.57	0	75.129	4	5	3	18	19	18	11500000	12600000	17300000	79700000	105000000	86700000	23.4551	23.5869	24.0443	26.2481	26.6458	26.3695	LmxM.08.0620.1-p1	LmxM.08.0620	553	LmxM.08.0620.1-p1 | transcript=LmxM.08.0620.1 | gene=LmxM.08.0620 | organism=Leishmania_mexicana_MHOM/GT/2001/U1103 | gene_product=hypothetical protein, conserved | transcript_product=hypothetical protein, conserved | location=LmxM.08:1400346-1408859(+) |
LmxM.19.1540.1-p1	choline/Carnitine o-acyltransferase-like protein	0.00597512	0.0331623	-2.55071	+	13	17.9	17.9	17.9	96.911	0	15.155	2	2	1	9	7	7	9550000	9170000	3700000	31700000	46100000	44600000	23.1871	23.1285	21.8191	24.918	25.4583	25.4105	LmxM.19.1540.1-p1	LmxM.19.1540	1781	LmxM.19.1540.1-p1 | transcript=LmxM.19.1540.1 | gene=LmxM.19.1540 | organism=Leishmania_mexicana_MHOM/GT/2001/U1103 | gene_product=choline/Carnitine o-acyltransferase-like protein | transcript_product=choline/Carnitine o-acyltransferase-like protein | loca
LmxM.06.0980.1-p1	Leucine Rich Repeat, putative	0.0413433	0.117497	-2.53917		30	33.5	33.5	33.5	115.23	0	74.571	7	8	4	18	19	15	15100000	26700000	3650000	62600000	72700000	63500000	23.848	24.6703	21.7995	25.8997	26.1155	25.9203	LmxM.06.0980.1-p1	LmxM.06.0980	406	LmxM.06.0980.1-p1 | transcript=LmxM.06.0980.1 | gene=LmxM.06.0980 | organism=Leishmania_mexicana_MHOM/GT/2001/U1103 | gene_product=Leucine Rich Repeat, putative | transcript_product=Leucine Rich Repeat, putative | location=LmxM.06:387208-390318(+) | protei
LmxM.29.1380.1-p1	amidohydrolase, putative	0.000220421	0.0036496	-2.50145	+	14	65.6	65.6	65.6	34.74	0	83.063	4	4	3	12	11	11	23500000	17900000	17000000	116000000	123000000	91000000	24.4862	24.0935	24.019	26.7895	26.8741	26.4394	LmxM.29.1380.1-p1	LmxM.29.1380	3225	LmxM.29.1380.1-p1 | transcript=LmxM.29.1380.1 | gene=LmxM.29.1380 | organism=Leishmania_mexicana_MHOM/GT/2001/U1103 | gene_product=amidohydrolase, putative | transcript_product=amidohydrolase, putative | location=LmxM.29:470462-471433(+) | protein_length=3
LmxM.05.0060.1-p1	major vault protein, putative	0.015967	0.0632028	-2.44581		16	26.9	26.9	26.9	92.95	0	28.771	1	1	3	6	6	10	3290000	3960000	11500000	34200000	20900000	33900000	21.6497	21.9171	23.4551	25.0275	24.317	25.0148	LmxM.05.0060.1-p1	LmxM.05.0060	259	LmxM.05.0060.1-p1 | transcript=LmxM.05.0060.1 | gene=LmxM.05.0060 | organism=Leishmania_mexicana_MHOM/GT/2001/U1103 | gene_product=major vault protein, putative | transcript_product=major vault protein, putative | location=LmxM.05:18567-21068(+) | protein_
LmxM.30.2890.1-p1	Region in Clathrin and VPS, putative	0.0443591	0.123025	-2.41714		14	18.5	18.5	18.5	135.29	0	19.315	3	1	2	9	6	8	15600000	2180000	7730000	34700000	30700000	37600000	23.895	21.0559	22.882	25.0484	24.8717	25.1642	LmxM.30.2890.1-p1	LmxM.30.2890	3529	LmxM.30.2890.1-p1 | transcript=LmxM.30.2890.1 | gene=LmxM.30.2890 | organism=Leishmania_mexicana_MHOM/GT/2001/U1103 | gene_product=Region in Clathrin and VPS, putative | transcript_product=Region in Clathrin and VPS, putative | location=LmxM.30:1326481-133
LmxM.09.1430.1-p1	ubiquinone biosynthesis protein-like protein, putative	0.000674519	0.00808736	-2.40526	+	8	54.5	54.5	54.5	21.329	0	13.479	1	1	1	3	5	6	6080000	9000000	6690000	29300000	42500000	43700000	22.5356	23.1015	22.6736	24.8044	25.341	25.3811	LmxM.09.1430.1-p1	LmxM.09.1430	862	LmxM.09.1430.1-p1 | transcript=LmxM.09.1430.1 | gene=LmxM.09.1430 | organism=Leishmania_mexicana_MHOM/GT/2001/U1103 | gene_product=ubiquinone biosynthesis protein-like protein, putative | transcript_product=ubiquinone biosynthesis protein-like protein, put
LmxM.19.1005.1-p1	4-coumarate:coa ligase-like protein	0.000111402	0.00224328	-2.37069	+	35	44.9	44.9	31.9	72.039	0	209.04	12	9	8	29	22	24	81700000	69400000	57300000	366000000	371000000	331000000	26.2838	26.0484	25.772	28.4473	28.4668	28.3023	LmxM.19.1005.1-p1	LmxM.19.1005	1751	LmxM.19.1005.1-p1 | transcript=LmxM.19.1005.1 | gene=LmxM.19.1005 | organism=Leishmania_mexicana_MHOM/GT/2001/U1103 | gene_product=4-coumarate:coa ligase-like protein | transcript_product=4-coumarate:coa ligase-like protein | location=LmxM.19:390000-391988
LmxM.34.0680.1-p1	hypothetical protein, conserved	0.0153756	0.0615545	-2.30917		11	12.2	12.2	12.2	156.06	0	30.765	2	1	2	4	5	5	15600000	4400000	7070000	35000000	51300000	32900000	23.895	22.0691	22.7533	25.0609	25.6125	24.9716	LmxM.34.0680.1-p1	LmxM.34.0680	4296	LmxM.34.0680.1-p1 | transcript=LmxM.34.0680.1 | gene=LmxM.34.0680 | organism=Leishmania_mexicana_MHOM/GT/2001/U1103 | gene_product=hypothetical protein, conserved | transcript_product=hypothetical protein, conserved | location=LmxM.34:251133-255722(+) | pr
LmxM.34.5190.1-p1	NIMA-related kinase, putative	0.0350542	0.105746	-2.29242		21	49.6	49.6	49.6	54.658	0	150.8	8	6	3	14	14	16	25600000	29000000	5980000	79400000	83100000	79100000	24.6096	24.7895	22.5117	26.2426	26.3083	26.2372	LmxM.34.5190.1-p1	LmxM.34.5190	4562	LmxM.34.5190.1-p1 | transcript=LmxM.34.5190.1 | gene=LmxM.34.5190 | organism=Leishmania_mexicana_MHOM/GT/2001/U1103 | gene_product=NIMA-related kinase, putative | transcript_product=NIMA-related kinase, putative | location=LmxM.34:1894280-1895716(+) | prot
LmxM.33.0670.1-p1	ABC transporter-like protein	0.00314829	0.0217838	-2.2891	+	16	11	10.6	10.6	227.1	0	26.628	2	3	1	9	7	8	7830000	5810000	3880000	35500000	21500000	27000000	22.9006	22.4701	21.8876	25.0813	24.3578	24.6865	LmxM.33.0670.1-p1	LmxM.33.0670	4052	LmxM.33.0670.1-p1 | transcript=LmxM.33.0670.1 | gene=LmxM.33.0670 | organism=Leishmania_mexicana_MHOM/GT/2001/U1103 | gene_product=ABC transporter-like protein | transcript_product=ABC transporter-like protein | location=LmxM.33:280350-286622(+) | protein_
LmxM.33.0070.1-p1	ascorbate peroxidase, putative	0.0037669	0.0244468	-2.27527	+	15	53.8	53.8	53.8	33.62	0	55.207	3	2	5	11	10	10	21000000	18100000	40700000	122000000	137000000	105000000	24.3239	24.1095	25.2785	26.8623	27.0296	26.6458	LmxM.33.0070.1-p1	LmxM.33.0070	4008	LmxM.33.0070.1-p1 | transcript=LmxM.33.0070.1 | gene=LmxM.33.0070 | organism=Leishmania_mexicana_MHOM/GT/2001/U1103 | gene_product=ascorbate peroxidase, putative | transcript_product=ascorbate peroxidase, putative | location=LmxM.33:20498-21409(+) | protei
LmxM.36.4920.1-p1	hypothetical protein, conserved	0.0042242	0.0265392	-2.22703	+	21	38.5	38.5	38.5	78.259	0	148.1	3	3	1	13	14	11	13100000	12500000	5850000	46200000	48800000	43600000	23.6431	23.5754	22.48	25.4614	25.5404	25.3778	LmxM.36.4920.1-p1	LmxM.36.4920	4910	LmxM.36.4920.1-p1 | transcript=LmxM.36.4920.1 | gene=LmxM.36.4920 | organism=Leishmania_mexicana_MHOM/GT/2001/U1103 | gene_product=hypothetical protein, conserved | transcript_product=hypothetical protein, conserved | location=LmxM.20:1877953-1880085(-) |
LmxM.08_29.1270.1-p1	serine peptidase, putative	2.50639e-05	0.000849648	-2.20614	+	42	55.5	53.8	53.8	96.814	0	217.61	8	9	6	27	22	28	15200000	13800000	17400000	73300000	69100000	70800000	23.8576	23.7182	24.0526	26.1273	26.0422	26.0772	LmxM.08_29.1270.1-p1	LmxM.08_29.1270	671	LmxM.08_29.1270.1-p1 | transcript=LmxM.08_29.1270.1 | gene=LmxM.08_29.1270 | organism=Leishmania_mexicana_MHOM/GT/2001/U1103 | gene_product=serine peptidase, putative | transcript_product=serine peptidase, putative | location=LmxM.08:647317-649914(-) | pro
LmxM.19.1150.1-p1	hypothetical protein, conserved	0.0170132	0.0656058	-2.14966		17	8.2	8.2	8.2	288.2	0	16.971	2	1	3	6	7	9	17900000	6950000	20600000	44900000	78900000	63200000	24.0935	22.7286	24.2961	25.4202	26.2335	25.9134	LmxM.19.1150.1-p1	LmxM.19.1150	1759	LmxM.19.1150.1-p1 | transcript=LmxM.19.1150.1 | gene=LmxM.19.1150 | organism=Leishmania_mexicana_MHOM/GT/2001/U1103 | gene_product=hypothetical protein, conserved | transcript_product=hypothetical protein, conserved | location=LmxM.19:473272-481239(+) | pr
LmxM.10.1240.1-p1	Beta-1,2 mannosyltransferase	0.00234925	0.018147	-2.13988	+	11	43.3	43.3	43.3	35.877	0	156.7	3	2	2	6	7	8	27500000	20100000	13800000	82500000	102000000	77600000	24.7129	24.2607	23.7182	26.2979	26.604	26.2096	LmxM.10.1240.1-p1	LmxM.10.1240	953	LmxM.10.1240.1-p1 | transcript=LmxM.10.1240.1 | gene=LmxM.10.1240 | organism=Leishmania_mexicana_MHOM/GT/2001/U1103 | gene_product=Beta-1,2 mannosyltransferase | transcript_product=Beta-1,2 mannosyltransferase | location=LmxM.10:485351-486316(+) | protein_
LmxM.19.1440.1-p1	mitogen-activated protein kinase 4	0.00715826	0.0368631	-2.07222	+	11	41.9	41.9	41.9	41.547	0	22.906	3	3	1	8	4	10	8970000	16200000	6240000	45400000	37700000	39400000	23.0967	23.9495	22.5731	25.4362	25.1681	25.2317	LmxM.19.1440.1-p1	LmxM.19.1440	1778	LmxM.19.1440.1-p1 | transcript=LmxM.19.1440.1 | gene=LmxM.19.1440 | organism=Leishmania_mexicana_MHOM/GT/2001/U1103 | gene_product=mitogen-activated protein kinase 4 | transcript_product=mitogen-activated protein kinase 4 | location=LmxM.19:594493-595584(+
LmxM.13.0580.1-p1	hypothetical protein, conserved	0.00570174	0.0320927	-2.06084	+	27	27.9	27.9	27.9	162.06	0	173.83	3	2	5	12	8	13	8340000	9420000	19200000	52500000	44400000	47000000	22.9916	23.1673	24.1946	25.6458	25.4041	25.4862	LmxM.13.0580.1-p1	LmxM.13.0580	1123	LmxM.13.0580.1-p1 | transcript=LmxM.13.0580.1 | gene=LmxM.13.0580 | organism=Leishmania_mexicana_MHOM/GT/2001/U1103 | gene_product=hypothetical protein, conserved | transcript_product=hypothetical protein, conserved | location=LmxM.13:161774-166435(+) | pr
LmxM.24.1770.1-p1	inhibitor of cysteine peptidase	0.00018184	0.0032091	-2.05969	+	10	98.2	98.2	98.2	12.733	0	216.24	5	6	7	9	7	7	54900000	47100000	65300000	237000000	247000000	209000000	25.7103	25.4892	25.9606	27.8203	27.8799	27.6389	LmxM.24.1770.1-p1	LmxM.24.1770	2372	LmxM.24.1770.1-p1 | transcript=LmxM.24.1770.1 | gene=LmxM.24.1770 | organism=Leishmania_mexicana_MHOM/GT/2001/U1103 | gene_product=inhibitor of cysteine peptidase | transcript_product=inhibitor of cysteine peptidase | location=LmxM.24:662600-662941(-) | pr
LmxM.25.1720.1-p1	hypothetical protein, conserved	0.0136118	0.0565832	-2.04037		20	18.8	18.8	18.8	169.63	0	17.652	1	2	2	8	6	5	4060000	9360000	12200000	32800000	34400000	28600000	21.953	23.1581	23.5404	24.9672	25.0359	24.7695	LmxM.25.1720.1-p1	LmxM.25.1720	2524	LmxM.25.1720.1-p1 | transcript=LmxM.25.1720.1 | gene=LmxM.25.1720 | organism=Leishmania_mexicana_MHOM/GT/2001/U1103 | gene_product=hypothetical protein, conserved | transcript_product=hypothetical protein, conserved | location=LmxM.25:670775-675487(-) | pr
LmxM.29.1510.1-p1;LmxM.29.1500.1-p1	p1/s1 nuclease	0.000371921	0.0053593	-1.92991	+	8	36.4	36.4	36.4	35.208	0	29.642	3	2	3	8	7	8	26700000	18300000	20600000	75300000	87200000	84800000	24.6703	24.1253	24.2961	26.1661	26.3778	26.3376	LmxM.29.1510.1-p1;LmxM.29.1500.1-p1	LmxM.29.1510	3230	LmxM.29.1510.1-p1 | transcript=LmxM.29.1510.1 | gene=LmxM.29.1510 | organism=Leishmania_mexicana_MHOM/GT/2001/U1103 | gene_product=p1/s1 nuclease | transcript_product=p1/s1 nuclease | location=LmxM.29:508877-509827(+) | protein_length=316 | sequence_SO=chr
LmxM.12.1200.1-p1	hypothetical protein, unknown function	0.0261894	0.0875887	-1.91874		15	44.6	44.6	44.6	59.537	0	39.195	3	3	2	6	7	9	14100000	23000000	6280000	41300000	53200000	50100000	23.7492	24.4551	22.5823	25.2996	25.6649	25.5783	LmxM.12.1200.1-p1	LmxM.12.1200	1088	LmxM.12.1200.1-p1 | transcript=LmxM.12.1200.1 | gene=LmxM.12.1200 | organism=Leishmania_mexicana_MHOM/GT/2001/U1103 | gene_product=hypothetical protein, unknown function | transcript_product=hypothetical protein, unknown function | location=LmxM.12:443712-
LmxM.22.1510.1-p1	hypothetical protein, unknown function	0.00607105	0.0334191	-1.91495	+	7	19.4	19.4	19.4	52.058	0	22.765	1	2	1	5	6	6	11400000	16600000	7170000	42800000	45700000	37200000	23.4425	23.9847	22.7735	25.3511	25.4457	25.1488	LmxM.22.1510.1-p1	LmxM.22.1510	2145	LmxM.22.1510.1-p1 | transcript=LmxM.22.1510.1 | gene=LmxM.22.1510 | organism=Leishmania_mexicana_MHOM/GT/2001/U1103 | gene_product=hypothetical protein, unknown function | transcript_product=hypothetical protein, unknown function | location=LmxM.22:609494-
LmxM.19.0860.1-p1;LmxM.19.0840.1-p1;LmxM.19.0830.1-p1;LmxM.19.0820.1-p1;LmxM.19.0850.1-p1;LmxM.19.0880.1-p1	ATG8/AUT7/APG8/PAZ2, putative	0.000387848	0.00547168	-1.89634	+	7	66.1	66.1	66.1	12.548	0	39.896	3	3	3	3	5	6	66600000	58500000	86500000	245000000	274000000	259000000	25.989	25.8019	26.3662	27.8682	28.0296	27.9484	LmxM.19.0860.1-p1;LmxM.19.0840.1-p1;LmxM.19.0830.1-p1;LmxM.19.0820.1-p1;LmxM.19.0850.1-p1;LmxM.19.0880.1-p1	LmxM.19.0860	1747	LmxM.19.0860.1-p1 | transcript=LmxM.19.0860.1 | gene=LmxM.19.0860 | organism=Leishmania_mexicana_MHOM/GT/2001/U1103 | gene_product=ATG8/AUT7/APG8/PAZ2, putative | transcript_product=ATG8/AUT7/APG8/PAZ2, putative | location=LmxM.19:343655-344020(+) | protei
LmxM.34.0710.1-p1	Endonuclease/Exonuclease/phosphatase family, putative	0.049408	0.132959	-1.88296		26	58.4	58.4	58.4	59.86	0	83.696	5	7	3	14	16	15	30500000	30000000	7450000	73500000	66100000	70400000	24.8623	24.8385	22.8288	26.1312	25.9781	26.0691	LmxM.34.0710.1-p1	LmxM.34.0710	4299	LmxM.34.0710.1-p1 | transcript=LmxM.34.0710.1 | gene=LmxM.34.0710 | organism=Leishmania_mexicana_MHOM/GT/2001/U1103 | gene_product=Endonuclease/Exonuclease/phosphatase family, putative | transcript_product=Endonuclease/Exonuclease/phosphatase family, putat
LmxM.27.0090.1-p1	cytochrome p450-like protein	0.0004277	0.0058141	-1.85745	+	16	33.8	33.8	33.8	66.868	0	22.348	2	2	1	7	7	8	27600000	30100000	35900000	110000000	133000000	97000000	24.7182	24.8433	25.0975	26.7129	26.9869	26.5315	LmxM.27.0090.1-p1	LmxM.27.0090	2754	LmxM.27.0090.1-p1 | transcript=LmxM.27.0090.1 | gene=LmxM.27.0090 | organism=Leishmania_mexicana_MHOM/GT/2001/U1103 | gene_product=cytochrome p450-like protein | transcript_product=cytochrome p450-like protein | location=LmxM.27:20077-21855(-) | protein_le
LmxM.33.4160.1-p1	dynein heavy chain, putative	0.00112976	0.0113265	-1.81321	+	95	27.9	27.9	27.3	478.52	0	206.36	11	14	10	46	40	50	15100000	22300000	13700000	58900000	60700000	56000000	23.848	24.4105	23.7077	25.8118	25.8552	25.7389	LmxM.33.4160.1-p1	LmxM.33.4160	4243	LmxM.33.4160.1-p1 | transcript=LmxM.33.4160.1 | gene=LmxM.33.4160 | organism=Leishmania_mexicana_MHOM/GT/2001/U1103 | gene_product=dynein heavy chain, putative | transcript_product=dynein heavy chain, putative | location=LmxM.33:1568134-1580859(+) | protei
LmxM.36.6320.1-p1	Phosphatidylinositol 3-kinase tor1	0.00317172	0.0218816	-1.78235	+	25	12.2	12.2	12.2	291.21	0	55.139	3	3	1	12	10	13	19500000	12600000	10100000	44300000	47600000	47900000	24.217	23.5869	23.2679	25.4008	25.5045	25.5135	LmxM.36.6320.1-p1	LmxM.36.6320	4996	LmxM.36.6320.1-p1 | transcript=LmxM.36.6320.1 | gene=LmxM.36.6320 | organism=Leishmania_mexicana_MHOM/GT/2001/U1103 | gene_product=Phosphatidylinositol 3-kinase tor1 | transcript_product=Phosphatidylinositol 3-kinase tor1 | location=LmxM.20:2392593-2400434
LmxM.22.1090.1-p1	CRAL/TRIO domain containing protein, putative	0.0377513	0.111247	-1.76488		17	35.5	35.5	35.5	76.07	0	47.422	5	4	1	11	6	9	23900000	13300000	6050000	41500000	39800000	45700000	24.5105	23.6649	22.5285	25.3066	25.2463	25.4457	LmxM.22.1090.1-p1	LmxM.22.1090	2111	LmxM.22.1090.1-p1 | transcript=LmxM.22.1090.1 | gene=LmxM.22.1090 | organism=Leishmania_mexicana_MHOM/GT/2001/U1103 | gene_product=CRAL/TRIO domain containing protein, putative | transcript_product=CRAL/TRIO domain containing protein, putative | location=L
LmxM.24.1640.1-p1	Male sterility protein, putative	0.000691302	0.00819049	-1.75291	+	21	34.4	34.4	34.4	64.756	0	57.286	7	6	6	10	12	12	54900000	49600000	36500000	163000000	161000000	145000000	25.7103	25.5638	25.1214	27.2803	27.2625	27.1115	LmxM.24.1640.1-p1	LmxM.24.1640	2365	LmxM.24.1640.1-p1 | transcript=LmxM.24.1640.1 | gene=LmxM.24.1640 | organism=Leishmania_mexicana_MHOM/GT/2001/U1103 | gene_product=Male sterility protein, putative | transcript_product=Male sterility protein, putative | location=LmxM.24:622663-624402(+) |
LmxM.30.2940.1-p1	farnesyltransferase, putative	0.00251282	0.0188882	-1.74503	+	14	50.5	50.5	50.5	47.425	0	32.777	1	2	1	6	4	6	10200000	9530000	10900000	41500000	24100000	39900000	23.2821	23.184	23.3778	25.3066	24.5225	25.2499	LmxM.30.2940.1-p1	LmxM.30.2940	3534	LmxM.30.2940.1-p1 | transcript=LmxM.30.2940.1 | gene=LmxM.30.2940 | organism=Leishmania_mexicana_MHOM/GT/2001/U1103 | gene_product=farnesyltransferase, putative | transcript_product=farnesyltransferase, putative | location=LmxM.30:1342727-1343971(-) | prot
LmxM.28.0340.1-p1	hypothetical protein, conserved	0.0157649	0.0628461	-1.74414		15	18.6	18.6	18.6	123.65	0	41.494	2	3	1	7	11	7	10800000	14900000	5460000	29800000	35300000	31400000	23.3645	23.8288	22.3805	24.8288	25.0732	24.9043	LmxM.28.0340.1-p1	LmxM.28.0340	2941	LmxM.28.0340.1-p1 | transcript=LmxM.28.0340.1 | gene=LmxM.28.0340 | organism=Leishmania_mexicana_MHOM/GT/2001/U1103 | gene_product=hypothetical protein, conserved | transcript_product=hypothetical protein, conserved | location=LmxM.28:101881-105342(+) | pr
LmxM.24.1150.1-p1	DNA-directed RNA polymerase, mitochondrial	0.00484584	0.0290874	-1.73745	+	11	12.5	12.5	12.5	167.57	0	20.182	2	3	1	7	9	7	13200000	17900000	9470000	36900000	53400000	42100000	23.654	24.0935	23.1749	25.1371	25.6703	25.3273	LmxM.24.1150.1-p1	LmxM.24.1150	2339	LmxM.24.1150.1-p1 | transcript=LmxM.24.1150.1 | gene=LmxM.24.1150 | organism=Leishmania_mexicana_MHOM/GT/2001/U1103 | gene_product=DNA-directed RNA polymerase, mitochondrial | transcript_product=DNA-directed RNA polymerase, mitochondrial | location=LmxM.24
LmxM.17.0410.1-p1	hypothetical protein, conserved	0.025387	0.0857517	-1.72503		32	40.3	40.3	40.3	114.38	0	209.49	12	11	6	25	26	21	74400000	70900000	26200000	177000000	182000000	155000000	26.1488	26.0793	24.6431	27.3992	27.4394	27.2077	LmxM.17.0410.1-p1	LmxM.17.0410	1507	LmxM.17.0410.1-p1 | transcript=LmxM.17.0410.1 | gene=LmxM.17.0410 | organism=Leishmania_mexicana_MHOM/GT/2001/U1103 | gene_product=hypothetical protein, conserved | transcript_product=hypothetical protein, conserved | location=LmxM.17:186928-190134(-) | pr
LmxM.36.1940.1-p1	inosine-guanosine transporter	0.0342911	0.104043	-1.71171		6	16.2	16.2	16.2	54.201	0	22.576	3	3	1	4	4	5	38500000	30200000	11700000	73500000	68900000	94400000	25.1984	24.848	23.48	26.1312	26.038	26.4923	LmxM.36.1940.1-p1	LmxM.36.1940	4709	LmxM.36.1940.1-p1 | transcript=LmxM.36.1940.1 | gene=LmxM.36.1940 | organism=Leishmania_mexicana_MHOM/GT/2001/U1103 | gene_product=inosine-guanosine transporter | transcript_product=inosine-guanosine transporter | location=LmxM.20:759425-760924(-) | protei
LmxM.25.0305.1-p1	hypothetical protein, conserved	0.00176557	0.0152769	-1.70767	+	2	24.4	24.4	24.4	9.2686	0.00022212	4.1814	1	1	1	1	1	1	27600000	29000000	23600000	65100000	96300000	105000000	24.7182	24.7895	24.4923	25.9562	26.521	26.6458	LmxM.25.0305.1-p1	LmxM.25.0305	2435	LmxM.25.0305.1-p1 | transcript=LmxM.25.0305.1 | gene=LmxM.25.0305 | organism=Leishmania_mexicana_MHOM/GT/2001/U1103 | gene_product=hypothetical protein, conserved | transcript_product=hypothetical protein, conserved | location=LmxM.25:93502-93774(-) | prot
LmxM.22.0180.1-p1	hypothetical protein, conserved	0.000120477	0.00240545	-1.65041	+	22	76.4	76.4	76.4	28.259	0	323.31	15	15	13	16	17	17	560000000	537000000	475000000	1460000000	1770000000	1710000000	29.0609	29.0003	28.8234	30.4433	30.7211	30.6713	LmxM.22.0180.1-p1	LmxM.22.0180	2053	LmxM.22.0180.1-p1 | transcript=LmxM.22.0180.1 | gene=LmxM.22.0180 | organism=Leishmania_mexicana_MHOM/GT/2001/U1103 | gene_product=hypothetical protein, conserved | transcript_product=hypothetical protein, conserved | location=LmxM.22:73439-74218(-) | prot
LmxM.33.1170.1-p1	hypothetical protein, conserved	0.00200341	0.0163064	-1.63289	+	41	70.3	70.3	70.3	74.774	0	192.01	7	8	10	21	21	23	29400000	40300000	49400000	124000000	128000000	110000000	24.8093	25.2643	25.558	26.8858	26.9316	26.7129	LmxM.33.1170.1-p1	LmxM.33.1170	4088	LmxM.33.1170.1-p1 | transcript=LmxM.33.1170.1 | gene=LmxM.33.1170 | organism=Leishmania_mexicana_MHOM/GT/2001/U1103 | gene_product=hypothetical protein, conserved | transcript_product=hypothetical protein, conserved | location=LmxM.33:501736-503736(-) | pr
LmxM.31.1650.1-p1	hypothetical protein, conserved	0.000717081	0.00836592	-1.58467	+	10	16.8	16.8	16.8	99.209	0	21.494	2	1	1	4	5	7	9630000	8060000	10800000	25200000	27200000	33000000	23.1991	22.9423	23.3645	24.5869	24.6971	24.976	LmxM.31.1650.1-p1	LmxM.31.1650	3659	LmxM.31.1650.1-p1 | transcript=LmxM.31.1650.1 | gene=LmxM.31.1650 | organism=Leishmania_mexicana_MHOM/GT/2001/U1103 | gene_product=hypothetical protein, conserved | transcript_product=hypothetical protein, conserved | location=LmxM.31:636013-638775(-) | pr
LmxM.19.0690.1-p1	Flagellum attachment zone protein 7	0.00108679	0.0110128	-1.58188	+	17	38.4	20.7	20.7	117.11	0	30.191	3	2	2	12	11	9	67200000	50700000	68100000	194000000	207000000	155000000	26.002	25.5955	26.0212	27.5315	27.6251	27.2077	LmxM.19.0690.1-p1	LmxM.19.0690	1736	LmxM.19.0690.1-p1 | transcript=LmxM.19.0690.1 | gene=LmxM.19.0690 | organism=Leishmania_mexicana_MHOM/GT/2001/U1103 | gene_product=Flagellum attachment zone protein 7 | transcript_product=Flagellum attachment zone protein 7 | location=LmxM.19:293263-296367
LmxM.34.2170.1-p1	short chain dehydrogenase, putative	0.00284231	0.0205414	-1.53893	+	7	19.4	19.4	19.4	53.011	0	17.161	2	2	1	3	3	5	15900000	9550000	11000000	30800000	35200000	37800000	23.9225	23.1871	23.391	24.8764	25.0691	25.1719	LmxM.34.2170.1-p1	LmxM.34.2170	4390	LmxM.34.2170.1-p1 | transcript=LmxM.34.2170.1 | gene=LmxM.34.2170 | organism=Leishmania_mexicana_MHOM/GT/2001/U1103 | gene_product=short chain dehydrogenase, putative | transcript_product=short chain dehydrogenase, putative | location=LmxM.34:799308-800762
LmxM.28.2800.1-p1	beta-lactamase, putative	0.00436596	0.0273215	-1.51724	+	13	40.8	40.8	40.8	55.633	0	28.841	2	3	2	7	5	5	17100000	14600000	25800000	58000000	55300000	47100000	24.0275	23.7995	24.6209	25.7895	25.7208	25.4892	LmxM.28.2800.1-p1	LmxM.28.2800	3110	LmxM.28.2800.1-p1 | transcript=LmxM.28.2800.1 | gene=LmxM.28.2800 | organism=Leishmania_mexicana_MHOM/GT/2001/U1103 | gene_product=beta-lactamase, putative | transcript_product=beta-lactamase, putative | location=LmxM.28:1053393-1054889(-) | protein_length
LmxM.36.5890.1-p1	hypothetical protein, conserved	0.00443725	0.027511	-1.5089	+	21	15.9	15.9	15.9	209.16	0	51.184	4	4	2	9	8	8	12400000	14100000	8650000	33400000	38800000	26900000	23.5638	23.7492	23.0443	24.9933	25.2096	24.6811	LmxM.36.5890.1-p1	LmxM.36.5890	4969	LmxM.36.5890.1-p1 | transcript=LmxM.36.5890.1 | gene=LmxM.36.5890 | organism=Leishmania_mexicana_MHOM/GT/2001/U1103 | gene_product=hypothetical protein, conserved | transcript_product=hypothetical protein, conserved | location=LmxM.20:2222262-2228126(-) |
LmxM.19.0350.1-p1	lipoic acid synthetase, mitochondrial precursor, putative	0.0040737	0.025799	-1.48614	+	14	53.8	53.8	53.8	46.216	0	119.45	5	2	2	12	9	9	27000000	36000000	28300000	113000000	77900000	68700000	24.6865	25.1015	24.7543	26.7517	26.2151	26.0338	LmxM.19.0350.1-p1	LmxM.19.0350	1710	LmxM.19.0350.1-p1 | transcript=LmxM.19.0350.1 | gene=LmxM.19.0350 | organism=Leishmania_mexicana_MHOM/GT/2001/U1103 | gene_product=lipoic acid synthetase, mitochondrial precursor, putative | transcript_product=lipoic acid synthetase, mitochondrial precurso
LmxM.22.0050.1-p1	hypothetical protein, conserved	0.00494938	0.0293706	-1.48157	+	17	41.5	41.5	41.5	54.801	0	30.201	6	4	3	7	10	8	94300000	88100000	54000000	218000000	231000000	194000000	26.4908	26.3926	25.6865	27.6998	27.7833	27.5315	LmxM.22.0050.1-p1	LmxM.22.0050	2045	LmxM.22.0050.1-p1 | transcript=LmxM.22.0050.1 | gene=LmxM.22.0050 | organism=Leishmania_mexicana_MHOM/GT/2001/U1103 | gene_product=hypothetical protein, conserved | transcript_product=hypothetical protein, conserved | location=LmxM.22:15171-16583(-) | prot
LmxM.36.4810.1-p1	pentatricopeptide repeat domain containing protein, putative	0.0348508	0.10547	-1.47611		10	49.3	49.3	49.3	30.885	0	17.915	4	3	1	6	5	3	27200000	16200000	12200000	56200000	65800000	31300000	24.6971	23.9495	23.5404	25.7441	25.9716	24.8997	LmxM.36.4810.1-p1	LmxM.36.4810	4904	LmxM.36.4810.1-p1 | transcript=LmxM.36.4810.1 | gene=LmxM.36.4810 | organism=Leishmania_mexicana_MHOM/GT/2001/U1103 | gene_product=pentatricopeptide repeat domain containing protein, putative | transcript_product=pentatricopeptide repeat domain containing
LmxM.27.0750.1-p1	Stress responsive A/B Barrel Domain, putative	0.00384041	0.0248231	-1.46587	+	5	64.6	64.6	64.6	14.255	0	28.851	1	1	1	3	2	3	22800000	23800000	27300000	76800000	49400000	82300000	24.4425	24.5045	24.7024	26.1946	25.558	26.2944	LmxM.27.0750.1-p1	LmxM.27.0750	2800	LmxM.27.0750.1-p1 | transcript=LmxM.27.0750.1 | gene=LmxM.27.0750 | organism=Leishmania_mexicana_MHOM/GT/2001/U1103 | gene_product=Stress responsive A/B Barrel Domain, putative | transcript_product=Stress responsive A/B Barrel Domain, putative | location=L
LmxM.31.0250.1-p1	hypothetical protein, conserved	0.00179937	0.0154438	-1.45616	+	29	26.7	26.7	26.7	185.96	0	112.66	5	5	3	20	18	15	13700000	21000000	18100000	50600000	49900000	42600000	23.7077	24.3239	24.1095	25.5926	25.5725	25.3444	LmxM.31.0250.1-p1	LmxM.31.0250	3572	LmxM.31.0250.1-p1 | transcript=LmxM.31.0250.1 | gene=LmxM.31.0250 | organism=Leishmania_mexicana_MHOM/GT/2001/U1103 | gene_product=hypothetical protein, conserved | transcript_product=hypothetical protein, conserved | location=LmxM.31:80269-85377(-) | prot
LmxM.16.0260.1-p1	Ankyrin repeats (many copies)/Alpha/beta hydrolase family, putative	0.0218612	0.0775093	-1.45205		10	25.9	25.9	25.9	55.815	0	6.3107	4	2	1	5	6	3	12900000	8150000	8030000	22700000	40300000	18900000	23.6209	22.9584	22.937	24.4362	25.2643	24.1719	LmxM.16.0260.1-p1	LmxM.16.0260	1400	LmxM.16.0260.1-p1 | transcript=LmxM.16.0260.1 | gene=LmxM.16.0260 | organism=Leishmania_mexicana_MHOM/GT/2001/U1103 | gene_product=Ankyrin repeats (many copies)/Alpha/beta hydrolase family, putative | transcript_product=Ankyrin repeats (many copies)/Alpha/
LmxM.24.0590.1-p1	hypothetical protein, unknown function	6.37971e-05	0.00152595	-1.44228	+	14	24.7	24.7	24.7	76.506	0	15.068	1	2	2	7	5	7	11300000	12600000	10700000	33100000	29700000	31100000	23.4298	23.5869	23.3511	24.9803	24.824	24.8904	LmxM.24.0590.1-p1	LmxM.24.0590	2308	LmxM.24.0590.1-p1 | transcript=LmxM.24.0590.1 | gene=LmxM.24.0590 | organism=Leishmania_mexicana_MHOM/GT/2001/U1103 | gene_product=hypothetical protein, unknown function | transcript_product=hypothetical protein, unknown function | location=LmxM.24:201322-
LmxM.31.1820.1-p1	iron superoxide dismutase, putative	0.00287799	0.0206409	-1.42733	+	4	89.2	26.2	26.2	21.722	0	156.59	4	4	4	4	3	4	287000000	393000000	258000000	979000000	750000000	771000000	28.0965	28.55	27.9428	29.8667	29.4823	29.5222	LmxM.31.1820.1-p1	LmxM.31.1820	3674	LmxM.31.1820.1-p1 | transcript=LmxM.31.1820.1 | gene=LmxM.31.1820 | organism=Leishmania_mexicana_MHOM/GT/2001/U1103 | gene_product=iron superoxide dismutase, putative | transcript_product=iron superoxide dismutase, putative | location=LmxM.31:701992-702579
LmxM.33.2000.1-p1	pyroglutamyl-peptidase I, putative	0.0358674	0.107579	-1.4195		9	55.2	55.2	55.2	30.724	0	27.011	3	3	2	6	5	5	10900000	21500000	7760000	29800000	40000000	29200000	23.3778	24.3578	22.8876	24.8288	25.2535	24.7995	LmxM.33.2000.1-p1	LmxM.33.2000	4109	LmxM.33.2000.1-p1 | transcript=LmxM.33.2000.1 | gene=LmxM.33.2000 | organism=Leishmania_mexicana_MHOM/GT/2001/U1103 | gene_product=pyroglutamyl-peptidase I, putative | transcript_product=pyroglutamyl-peptidase I, putative | location=LmxM.33:693151-693984(-
LmxM.24.1440.1-p1	HpcH/HpaI aldolase/citrate lyase family, putative	0.00764845	0.0386018	-1.40909	+	10	27.9	27.9	27.9	56.486	0	23.458	1	1	2	1	4	4	14600000	21500000	26300000	44600000	57400000	60400000	23.7995	24.3578	24.6486	25.4105	25.7745	25.848	LmxM.24.1440.1-p1	LmxM.24.1440	2355	LmxM.24.1440.1-p1 | transcript=LmxM.24.1440.1 | gene=LmxM.24.1440 | organism=Leishmania_mexicana_MHOM/GT/2001/U1103 | gene_product=HpcH/HpaI aldolase/citrate lyase family, putative | transcript_product=HpcH/HpaI aldolase/citrate lyase family, putative | lo
LmxM.26.0020.1-p1	methylmalonyl-coa epimerase-like protein	0.00503603	0.0296994	-1.40877	+	7	46.4	46.4	46.4	16.408	0	13.117	2	2	2	6	5	6	12800000	17700000	21900000	52100000	39700000	44900000	23.6096	24.0772	24.3844	25.6348	25.2426	25.4202	LmxM.26.0020.1-p1	LmxM.26.0020	2582	LmxM.26.0020.1-p1 | transcript=LmxM.26.0020.1 | gene=LmxM.26.0020 | organism=Leishmania_mexicana_MHOM/GT/2001/U1103 | gene_product=methylmalonyl-coa epimerase-like protein | transcript_product=methylmalonyl-coa epimerase-like protein | location=LmxM.26:473
LmxM.33.0140.1-p1	malate dehydrogenase	4.73548e-05	0.00127378	-1.40543	+	28	86.1	86.1	79.4	33.738	0	323.31	18	20	21	19	20	18	1030000000	969000000	1140000000	2860000000	2780000000	2660000000	29.94	29.8519	30.0864	31.4134	31.3724	31.3088	LmxM.33.0140.1-p1	LmxM.33.0140	4013	LmxM.33.0140.1-p1 | transcript=LmxM.33.0140.1 | gene=LmxM.33.0140 | organism=Leishmania_mexicana_MHOM/GT/2001/U1103 | gene_product=malate dehydrogenase | transcript_product=malate dehydrogenase | location=LmxM.33:44235-45185(+) | protein_length=316 | seque
LmxM.26.2490.1-p1	hypothetical protein, conserved	0.00890735	0.0425674	-1.40407	+	36	32.6	32.6	32.6	163.53	0	135.11	4	7	6	18	16	16	19000000	25600000	38400000	70000000	72200000	68500000	24.1795	24.6096	25.1946	26.0609	26.1055	26.0296	LmxM.26.2490.1-p1	LmxM.26.2490	2731	LmxM.26.2490.1-p1 | transcript=LmxM.26.2490.1 | gene=LmxM.26.2490 | organism=Leishmania_mexicana_MHOM/GT/2001/U1103 | gene_product=hypothetical protein, conserved | transcript_product=hypothetical protein, conserved | location=LmxM.26:943347-947780(+) | pr
LmxM.19.0270.1-p1	hypothetical protein, conserved	0.00320948	0.0219501	-1.40252	+	13	20.6	20.6	20.6	100.28	0	36.709	3	3	2	8	6	10	21100000	19500000	26200000	75000000	50200000	52900000	24.3307	24.217	24.6431	26.1604	25.5812	25.6568	LmxM.19.0270.1-p1	LmxM.19.0270	1702	LmxM.19.0270.1-p1 | transcript=LmxM.19.0270.1 | gene=LmxM.19.0270 | organism=Leishmania_mexicana_MHOM/GT/2001/U1103 | gene_product=hypothetical protein, conserved | transcript_product=hypothetical protein, conserved | location=LmxM.19:90930-93809(+) | prot
LmxM.22.0910.1-p1	Prp18 domain containing protein, putative	0.00272725	0.0199546	-1.39151	+	17	47	47	47	59.188	0	67.998	2	2	2	7	7	9	13900000	19700000	22100000	51400000	44200000	48100000	23.7286	24.2317	24.3975	25.6153	25.3975	25.5195	LmxM.22.0910.1-p1	LmxM.22.0910	2098	LmxM.22.0910.1-p1 | transcript=LmxM.22.0910.1 | gene=LmxM.22.0910 | organism=Leishmania_mexicana_MHOM/GT/2001/U1103 | gene_product=Prp18 domain containing protein, putative | transcript_product=Prp18 domain containing protein, putative | location=LmxM.22:3
LmxM.08_29.1230.1-p1	COPII coat assembly protein sec16, putative (fragment)	0.00667593	0.0353449	-1.38607	+	20	16.3	16.3	16.3	203.87	0	41.873	2	4	4	12	9	10	11900000	14900000	21500000	46900000	37500000	38700000	23.5045	23.8288	24.3578	25.4831	25.1604	25.2058	LmxM.08_29.1230.1-p1	LmxM.08_29.1230	669	LmxM.08_29.1230.1-p1 | transcript=LmxM.08_29.1230.1 | gene=LmxM.08_29.1230 | organism=Leishmania_mexicana_MHOM/GT/2001/U1103 | gene_product=COPII coat assembly protein sec16, putative (fragment) | transcript_product=COPII coat assembly protein sec16, putat
LmxM.36.6480.1-p1	histidine secretory acid phosphatase, putative	0.000146487	0.0027175	-1.38341	+	19	17.9	17.9	17.9	127.55	0	323.31	9	10	9	15	13	14	75400000	68600000	85200000	198000000	208000000	190000000	26.1681	26.0317	26.3444	27.5609	27.632	27.5014	LmxM.36.6480.1-p1;LmxM.20_36.6480a.1-p1	LmxM.36.6480	5008	LmxM.36.6480.1-p1 | transcript=LmxM.36.6480.1 | gene=LmxM.36.6480 | organism=Leishmania_mexicana_MHOM/GT/2001/U1103 | gene_product=histidine secretory acid phosphatase, putative | transcript_product=histidine secretory acid phosphatase, putative | location
LmxM.08_29.1040.1-p1	Flagellar Member 6	0.0277241	0.0907854	-1.35639		16	12.2	12.2	12.2	203.55	0	14.08	1	1	1	3	6	7	15600000	12500000	11400000	21400000	32900000	53000000	23.895	23.5754	23.4425	24.3511	24.9716	25.6595	LmxM.08_29.1040.1-p1	LmxM.08_29.1040	656	LmxM.08_29.1040.1-p1 | transcript=LmxM.08_29.1040.1 | gene=LmxM.08_29.1040 | organism=Leishmania_mexicana_MHOM/GT/2001/U1103 | gene_product=Flagellar Member 6 | transcript_product=Flagellar Member 6 | location=LmxM.08:749562-755258(-) | protein_length=1898
LmxM.30.1250.1-p1	hypothetical protein, conserved	0.0425743	0.120011	-1.3525		24	27.6	27.6	27.6	117.31	0	40.375	3	4	5	8	11	11	32400000	50700000	66700000	89500000	196000000	104000000	24.9495	25.5955	25.9912	26.4154	27.5463	26.632	LmxM.30.1250.1-p1	LmxM.30.1250	3442	LmxM.30.1250.1-p1 | transcript=LmxM.30.1250.1 | gene=LmxM.30.1250 | organism=Leishmania_mexicana_MHOM/GT/2001/U1103 | gene_product=hypothetical protein, conserved | transcript_product=hypothetical protein, conserved | location=LmxM.30:495146-498418(-) | pr
LmxM.19.0490.1-p1	hypothetical protein, conserved	0.012252	0.0529648	-1.34613		7	24.7	24.7	24.7	32.104	0	124.5	3	2	2	5	4	5	103000000	80600000	71300000	183000000	172000000	309000000	26.6181	26.2643	26.0874	27.4473	27.3578	28.203	LmxM.19.0490.1-p1	LmxM.19.0490	1720	LmxM.19.0490.1-p1 | transcript=LmxM.19.0490.1 | gene=LmxM.19.0490 | organism=Leishmania_mexicana_MHOM/GT/2001/U1103 | gene_product=hypothetical protein, conserved | transcript_product=hypothetical protein, conserved | location=LmxM.19:187980-188843(+) | pr
LmxM.13.0650.1-p1	hypothetical protein, conserved	0.000950166	0.0100385	-1.34471	+	17	43.2	43.2	43.2	66.014	0	81.922	4	3	2	12	12	10	21200000	19000000	16400000	48500000	53900000	41400000	24.3376	24.1795	23.9672	25.5315	25.6838	25.3031	LmxM.13.0650.1-p1	LmxM.13.0650	1126	LmxM.13.0650.1-p1 | transcript=LmxM.13.0650.1 | gene=LmxM.13.0650 | organism=Leishmania_mexicana_MHOM/GT/2001/U1103 | gene_product=hypothetical protein, conserved | transcript_product=hypothetical protein, conserved | location=LmxM.13:185171-186994(+) | pr
LmxM.14.1100.1-p1	kinesin K39, putative	0.000326622	0.00488584	-1.33905	+	24	64.9	61.5	61.1	536.11	0	132.85	7	7	8	13	7	9	178000000	165000000	208000000	428000000	465000000	497000000	27.4073	27.2979	27.632	28.673	28.7927	28.8887	LmxM.14.1100.1-p1	LmxM.14.1100	1257	LmxM.14.1100.1-p1 | transcript=LmxM.14.1100.1 | gene=LmxM.14.1100 | organism=Leishmania_mexicana_MHOM/GT/2001/U1103 | gene_product=kinesin K39, putative | transcript_product=kinesin K39, putative | location=LmxM.14:440421-455348(+) | protein_length=4941 |
LmxM.04.0670.1-p1;LmxM.04.0660.1-p1	hypothetical protein, conserved	2.96288e-05	0.000936984	-1.33391	+	4	31.6	31.6	31.6	15.937	0	96.062	2	3	2	4	3	4	241000000	247000000	236000000	587000000	661000000	580000000	27.8445	27.8799	27.8142	29.1288	29.3001	29.1115	LmxM.04.0670.1-p1;LmxM.04.0660.1-p1	LmxM.04.0670	221	LmxM.04.0670.1-p1 | transcript=LmxM.04.0670.1 | gene=LmxM.04.0670 | organism=Leishmania_mexicana_MHOM/GT/2001/U1103 | gene_product=hypothetical protein, conserved | transcript_product=hypothetical protein, conserved | location=LmxM.04:257295-257753(-) | pr
LmxM.30.2810.1-p1	KH domain/Domain of unknown function (DUF1771)/Smr domain containing protein, putative	0.00351014	0.0233283	-1.33135	+	15	65.6	65.6	65.6	29.818	0	28.37	3	5	3	7	8	6	49100000	47600000	31200000	108000000	109000000	98700000	25.5492	25.5045	24.895	26.6865	26.6998	26.5565	LmxM.30.2810.1-p1	LmxM.30.2810	3524	LmxM.30.2810.1-p1 | transcript=LmxM.30.2810.1 | gene=LmxM.30.2810 | organism=Leishmania_mexicana_MHOM/GT/2001/U1103 | gene_product=KH domain/Domain of unknown function (DUF1771)/Smr domain containing protein, putative | transcript_product=KH domain/Domain
LmxM.36.0370.1-p1	phosphatidylinositol-4-phosphate 5-kinase-like protein	0.000169727	0.00302937	-1.32902	+	17	44.4	44.4	44.4	51.238	0	102.05	6	5	4	10	10	10	76700000	86800000	73100000	209000000	204000000	181000000	26.1927	26.3712	26.1234	27.6389	27.604	27.4314	LmxM.36.0370.1-p1	LmxM.36.0370	4605	LmxM.36.0370.1-p1 | transcript=LmxM.36.0370.1 | gene=LmxM.36.0370 | organism=Leishmania_mexicana_MHOM/GT/2001/U1103 | gene_product=phosphatidylinositol-4-phosphate 5-kinase-like protein | transcript_product=phosphatidylinositol-4-phosphate 5-kinase-like pr
LmxM.34.0630.1-p1	Nucleoporin NUP65, putative	0.0124897	0.0537574	-1.32674		12	36.9	36.9	36.9	65.899	0	31.593	2	3	2	4	5	6	15300000	30700000	25000000	51400000	60700000	59400000	23.867	24.8717	24.5754	25.6153	25.8552	25.824	LmxM.34.0630.1-p1	LmxM.34.0630	4294	LmxM.34.0630.1-p1 | transcript=LmxM.34.0630.1 | gene=LmxM.34.0630 | organism=Leishmania_mexicana_MHOM/GT/2001/U1103 | gene_product=Nucleoporin NUP65, putative | transcript_product=Nucleoporin NUP65, putative | location=LmxM.34:223593-225386(+) | protein_le
LmxM.29.1420.1-p1	ama1 protein, putative	1.1175e-05	0.000474385	-1.32229	+	6	57.1	57.1	38.3	19.768	0	161.52	6	5	5	5	2	5	325000000	316000000	292000000	760000000	783000000	788000000	28.2759	28.2353	28.1214	29.5014	29.5444	29.5536	LmxM.29.1420.1-p1	LmxM.29.1420	3228	LmxM.29.1420.1-p1 | transcript=LmxM.29.1420.1 | gene=LmxM.29.1420 | organism=Leishmania_mexicana_MHOM/GT/2001/U1103 | gene_product=ama1 protein, putative | transcript_product=ama1 protein, putative | location=LmxM.29:484573-485100(+) | protein_length=175 |
LmxM.21.0290.1-p1	hypothetical protein, conserved	0.0080697	0.0400362	-1.30648	+	10	13.7	13.7	13.7	121.4	0	64.357	1	2	1	5	7	7	9530000	17000000	12200000	27800000	36100000	29800000	23.184	24.019	23.5404	24.7286	25.1055	24.8288	LmxM.21.0290.1-p1	LmxM.21.0290	1916	LmxM.21.0290.1-p1 | transcript=LmxM.21.0290.1 | gene=LmxM.21.0290 | organism=Leishmania_mexicana_MHOM/GT/2001/U1103 | gene_product=hypothetical protein, conserved | transcript_product=hypothetical protein, conserved | location=LmxM.21:90916-94224(+) | prot
LmxM.09.1340.1-p1	histone H2B	0.000336581	0.00498733	-1.30188	+	5	71	28	28	11.908	0	45.345	3	3	4	4	3	4	689000000	654000000	729000000	1480000000	1890000000	1760000000	29.3599	29.2847	29.4413	30.4629	30.8157	30.7129	LmxM.09.1340.1-p1	LmxM.09.1340	856	LmxM.09.1340.1-p1 | transcript=LmxM.09.1340.1 | gene=LmxM.09.1340 | organism=Leishmania_mexicana_MHOM/GT/2001/U1103 | gene_product=histone H2B | transcript_product=histone H2B | location=LmxM.09:492304-492627(-) | protein_length=107 | sequence_SO=chromosom
LmxM.36.5990.1-p1	hook complex protein, conserved	0.0165421	0.064393	-1.30038		14	33.2	33.2	33.2	71.212	0	49.458	3	4	3	9	8	8	26500000	22600000	15000000	67800000	49000000	40400000	24.6595	24.4298	23.8385	26.0148	25.5463	25.2679	LmxM.36.5990.1-p1	LmxM.36.5990	4976	LmxM.36.5990.1-p1 | transcript=LmxM.36.5990.1 | gene=LmxM.36.5990 | organism=Leishmania_mexicana_MHOM/GT/2001/U1103 | gene_product=hook complex protein, conserved | transcript_product=hook complex protein, conserved | location=LmxM.20:2267510-2269429(-) |
LmxM.30.0390.1-p1	Calpain-like protein 2	3.9795e-05	0.00114338	-1.29922	+	30	52	52	52	89.335	0	306.13	14	15	10	25	24	26	50300000	57700000	52300000	135000000	133000000	126000000	25.5841	25.7821	25.6403	27.0084	26.9869	26.9088	LmxM.30.0390.1-p1	LmxM.30.0390	3391	LmxM.30.0390.1-p1 | transcript=LmxM.30.0390.1 | gene=LmxM.30.0390 | organism=Leishmania_mexicana_MHOM/GT/2001/U1103 | gene_product=Calpain-like protein 2 | transcript_product=Calpain-like protein 2 | location=LmxM.30:125343-127697(-) | protein_length=784 |
LmxM.04.0520.1-p1	huntingtin interacting protein (HIP), putative	0.0208602	0.0751479	-1.28856		12	18.9	18.9	18.9	114.8	0	23.786	4	3	3	6	10	6	20200000	17800000	9640000	35800000	42900000	32900000	24.2679	24.0854	23.2006	25.0935	25.3545	24.9716	LmxM.04.0520.1-p1	LmxM.04.0520	212	LmxM.04.0520.1-p1 | transcript=LmxM.04.0520.1 | gene=LmxM.04.0520 | organism=Leishmania_mexicana_MHOM/GT/2001/U1103 | gene_product=huntingtin interacting protein (HIP), putative | transcript_product=huntingtin interacting protein (HIP), putative | location
LmxM.31.3990.1-p1	GIPL galf transferase, putative	0.000161508	0.0029266	-1.28696	+	27	46.6	46.6	46.6	67.083	0	164.93	9	11	8	20	17	18	38400000	40900000	34400000	90200000	99800000	87200000	25.1946	25.2856	25.0359	26.4266	26.5725	26.3778	LmxM.31.3990.1-p1	LmxM.31.3990	3814	LmxM.31.3990.1-p1 | transcript=LmxM.31.3990.1 | gene=LmxM.31.3990 | organism=Leishmania_mexicana_MHOM/GT/2001/U1103 | gene_product=GIPL galf transferase, putative | transcript_product=GIPL galf transferase, putative | location=LmxM.31:1520670-1522436(+) |
LmxM.23.1100.1-p1	Leucine Rich repeats (2 copies), putative	0.00115852	0.0114925	-1.28488	+	13	46.8	46.8	46.8	53.986	0	191.33	4	6	3	6	5	5	29200000	33500000	27800000	86800000	71600000	63300000	24.7995	24.9977	24.7286	26.3712	26.0935	25.9157	LmxM.23.1100.1-p1	LmxM.23.1100	2234	LmxM.23.1100.1-p1 | transcript=LmxM.23.1100.1 | gene=LmxM.23.1100 | organism=Leishmania_mexicana_MHOM/GT/2001/U1103 | gene_product=Leucine Rich repeats (2 copies), putative | transcript_product=Leucine Rich repeats (2 copies), putative | location=LmxM.23:5
LmxM.04.0610.1-p1	hypothetical protein, conserved	0.0135362	0.0564949	-1.25204		3	16.8	16.8	16.8	18.108	0.0010589	2.9296	1	1	2	1	2	2	11300000	10500000	19800000	28800000	33500000	32900000	23.4298	23.3239	24.239	24.7796	24.9977	24.9716	LmxM.04.0610.1-p1	LmxM.04.0610	218	LmxM.04.0610.1-p1 | transcript=LmxM.04.0610.1 | gene=LmxM.04.0610 | organism=Leishmania_mexicana_MHOM/GT/2001/U1103 | gene_product=hypothetical protein, conserved | transcript_product=hypothetical protein, conserved | location=LmxM.04:236103-236606(-) | pr
LmxM.31.2030.1-p1	Ras-related protein RAB2B, putative	0.0136912	0.0567396	-1.24421		9	42.7	42.7	42.7	23.196	0	17.796	2	3	2	3	6	7	13400000	11600000	16800000	23000000	38700000	39000000	23.6757	23.4676	24.002	24.4551	25.2058	25.217	LmxM.31.2030.1-p1	LmxM.31.2030	3692	LmxM.31.2030.1-p1 | transcript=LmxM.31.2030.1 | gene=LmxM.31.2030 | organism=Leishmania_mexicana_MHOM/GT/2001/U1103 | gene_product=Ras-related protein RAB2B, putative | transcript_product=Ras-related protein RAB2B, putative | location=LmxM.31:785533-786168
LmxM.34.1740.1-p1	ubiquitin hydrolase, putative	0.00377701	0.0244468	-1.23186	+	21	23.6	23.6	23.6	133.39	0	49.608	3	3	2	13	9	11	13900000	16600000	13400000	43500000	32200000	28600000	23.7286	23.9847	23.6757	25.3745	24.9406	24.7695	LmxM.34.1740.1-p1	LmxM.34.1740	4366	LmxM.34.1740.1-p1 | transcript=LmxM.34.1740.1 | gene=LmxM.34.1740 | organism=Leishmania_mexicana_MHOM/GT/2001/U1103 | gene_product=ubiquitin hydrolase, putative | transcript_product=ubiquitin hydrolase, putative | location=LmxM.34:644771-648265(-) | protei
LmxM.17.1050.1-p1	hydrolase-like protein	0.0256079	0.0863121	-1.224		13	43.1	43.1	43.1	42.452	0	61.781	3	4	2	6	5	8	35700000	40200000	19100000	62400000	82100000	68200000	25.0894	25.2607	24.1871	25.895	26.2909	26.0233	LmxM.17.1050.1-p1	LmxM.17.1050	1545	LmxM.17.1050.1-p1 | transcript=LmxM.17.1050.1 | gene=LmxM.17.1050 | organism=Leishmania_mexicana_MHOM/GT/2001/U1103 | gene_product=hydrolase-like protein | transcript_product=hydrolase-like protein | location=LmxM.17:498107-499279(+) | protein_length=390 |
LmxM.24.2290.1-p1	cullin-like protein-like protein	0.00043819	0.00586687	-1.22347	+	14	20.8	20.8	20.8	85.574	0	35.439	4	4	3	7	8	6	16200000	15500000	12900000	35200000	36500000	32100000	23.9495	23.8858	23.6209	25.0691	25.1214	24.9361	LmxM.24.2290.1-p1	LmxM.24.2290	2411	LmxM.24.2290.1-p1 | transcript=LmxM.24.2290.1 | gene=LmxM.24.2290 | organism=Leishmania_mexicana_MHOM/GT/2001/U1103 | gene_product=cullin-like protein-like protein | transcript_product=cullin-like protein-like protein | location=LmxM.24:825519-827753(-) |
LmxM.31.2640.1-p1	cystathionine beta-lyase, putative	0.000163915	0.00294797	-1.20124	+	18	56.6	56.6	56.6	44.512	0	323.31	14	14	12	15	11	15	146000000	175000000	148000000	368000000	360000000	347000000	27.1214	27.3828	27.141	28.4551	28.4234	28.3704	LmxM.31.2640.1-p1	LmxM.31.2640	3731	LmxM.31.2640.1-p1 | transcript=LmxM.31.2640.1 | gene=LmxM.31.2640 | organism=Leishmania_mexicana_MHOM/GT/2001/U1103 | gene_product=cystathionine beta-lyase, putative | transcript_product=cystathionine beta-lyase, putative | location=LmxM.31:1025462-1026661
LmxM.28.2445.1-p1	Putative serine esterase (DUF676), putative	0.000289508	0.00445805	-1.19874	+	20	43.3	43.3	43.3	54.289	0	140.3	10	12	7	12	10	15	60400000	69200000	55700000	133000000	145000000	146000000	25.848	26.0443	25.7312	26.9869	27.1115	27.1214	LmxM.28.2445.1-p1	LmxM.28.2445	3086	LmxM.28.2445.1-p1 | transcript=LmxM.28.2445.1 | gene=LmxM.28.2445 | organism=Leishmania_mexicana_MHOM/GT/2001/U1103 | gene_product=Putative serine esterase (DUF676), putative | transcript_product=Putative serine esterase (DUF676), putative | location=LmxM.
LmxM.15.0320.1-p1	Isoprenylcysteine alpha-carbonyl methylesterase, putative	0.01936	0.0713807	-1.19735		11	19.9	19.9	19.9	80.512	0	20.108	3	3	2	8	5	7	11700000	15200000	7490000	28300000	22000000	25800000	23.48	23.8576	22.8365	24.7543	24.391	24.6209	LmxM.15.0320.1-p1;LmxM.15.0330.1-p1	LmxM.15.0320	1309	LmxM.15.0320.1-p1 | transcript=LmxM.15.0320.1 | gene=LmxM.15.0320 | organism=Leishmania_mexicana_MHOM/GT/2001/U1103 | gene_product=Isoprenylcysteine alpha-carbonyl methylesterase, putative | transcript_product=Isoprenylcysteine alpha-carbonyl methylesteras
LmxM.33.0990.1-p1	p-glycoprotein	0.000126919	0.0024815	-1.19325	+	77	56.6	56.6	56.6	146.85	0	323.31	38	33	33	52	49	55	259000000	270000000	234000000	539000000	599000000	606000000	27.9484	28.0084	27.8019	29.0057	29.158	29.1747	LmxM.33.0990.1-p1	LmxM.33.0990	4074	LmxM.33.0990.1-p1 | transcript=LmxM.33.0990.1 | gene=LmxM.33.0990 | organism=Leishmania_mexicana_MHOM/GT/2001/U1103 | gene_product=p-glycoprotein | transcript_product=p-glycoprotein | location=LmxM.33:420264-424289(+) | protein_length=1341 | sequence_SO=ch
LmxM.36.2470.1-p1	acid phosphatase, putative	3.58389e-05	0.00106882	-1.18481	+	11	36.4	36.4	36.4	50.995	0	175.67	4	4	3	6	8	8	32300000	29000000	28800000	70400000	67700000	66500000	24.945	24.7895	24.7796	26.0691	26.0127	25.9869	LmxM.36.2470.1-p1	LmxM.36.2470	4744	LmxM.36.2470.1-p1 | transcript=LmxM.36.2470.1 | gene=LmxM.36.2470 | organism=Leishmania_mexicana_MHOM/GT/2001/U1103 | gene_product=acid phosphatase, putative | transcript_product=acid phosphatase, putative | location=LmxM.20:988988-990325(+) | protein_leng
LmxM.09.0040.1-p1	N-acetylglucosaminyl-phosphatidylinositol deacetylase	0.00621459	0.0338143	-1.18028	+	3	19.7	19.7	19.7	28.098	0	6.8171	2	1	1	2	2	3	10200000	15800000	15800000	31000000	33900000	28200000	23.2821	23.9134	23.9134	24.8858	25.0148	24.7492	LmxM.09.0040.1-p1	LmxM.09.0040	774	LmxM.09.0040.1-p1 | transcript=LmxM.09.0040.1 | gene=LmxM.09.0040 | organism=Leishmania_mexicana_MHOM/GT/2001/U1103 | gene_product=N-acetylglucosaminyl-phosphatidylinositol deacetylase | transcript_product=N-acetylglucosaminyl-phosphatidylinositol deacetyl
LmxM.32.1700.1-p1	chromatin-remodeling complex atpase chain iswi	0.0383408	0.112198	-1.178		27	34.2	34.2	34.2	125.34	0	49.592	5	5	4	13	15	15	28700000	25200000	12400000	42100000	47000000	52500000	24.7745	24.5869	23.5638	25.3273	25.4862	25.6458	LmxM.32.1700.1-p1	LmxM.32.1700	3909	LmxM.32.1700.1-p1 | transcript=LmxM.32.1700.1 | gene=LmxM.32.1700 | organism=Leishmania_mexicana_MHOM/GT/2001/U1103 | gene_product=chromatin-remodeling complex atpase chain iswi | transcript_product=chromatin-remodeling complex atpase chain iswi | location
LmxM.11.1000.1-p1	pyruvate phosphate dikinase, putative	3.61465e-05	0.00107118	-1.17457	+	73	76.3	76.3	76.3	101.01	0	323.31	32	34	27	48	49	54	104000000	103000000	92400000	224000000	231000000	220000000	26.632	26.6181	26.4614	27.7389	27.7833	27.7129	LmxM.11.1000.1-p1	LmxM.11.1000	1019	LmxM.11.1000.1-p1 | transcript=LmxM.11.1000.1 | gene=LmxM.11.1000 | organism=Leishmania_mexicana_MHOM/GT/2001/U1103 | gene_product=pyruvate phosphate dikinase, putative | transcript_product=pyruvate phosphate dikinase, putative | location=LmxM.11:388076-39
LmxM.36.5240.1-p1	glycosyl hydrolase, putative	0.00289369	0.020722	-1.17316	+	20	22.7	22.7	22.7	128.57	0	45.955	4	5	2	6	10	9	29200000	25700000	24800000	48000000	62800000	70800000	24.7995	24.6153	24.5638	25.5165	25.9043	26.0772	LmxM.36.5240.1-p1	LmxM.36.5240	4935	LmxM.36.5240.1-p1 | transcript=LmxM.36.5240.1 | gene=LmxM.36.5240 | organism=Leishmania_mexicana_MHOM/GT/2001/U1103 | gene_product=glycosyl hydrolase, putative | transcript_product=glycosyl hydrolase, putative | location=LmxM.20:1988705-1992166(-) | protei
LmxM.32.1010.1-p1	calcium-transporting ATPase, putative	0.0455404	0.125397	-1.16662		7	10.2	10.2	10.2	129.02	0	14.126	1	1	1	3	3	4	27400000	12200000	11800000	33400000	33400000	40000000	24.7077	23.5404	23.4923	24.9933	24.9933	25.2535	LmxM.32.1010.1-p1	LmxM.32.1010	3867	LmxM.32.1010.1-p1 | transcript=LmxM.32.1010.1 | gene=LmxM.32.1010 | organism=Leishmania_mexicana_MHOM/GT/2001/U1103 | gene_product=calcium-transporting ATPase, putative | transcript_product=calcium-transporting ATPase, putative | location=LmxM.32:356596-36
LmxM.13.1280.1-p1	XPA-interacting protein, putative	0.0165268	0.064393	-1.16462		6	24.5	24.5	24.5	35.035	0	16.168	1	3	1	4	4	4	14800000	26100000	16000000	33900000	47000000	43700000	23.8191	24.6375	23.9316	25.0148	25.4862	25.3811	LmxM.13.1280.1-p1	LmxM.13.1280	1171	LmxM.13.1280.1-p1 | transcript=LmxM.13.1280.1 | gene=LmxM.13.1280 | organism=Leishmania_mexicana_MHOM/GT/2001/U1103 | gene_product=XPA-interacting protein, putative | transcript_product=XPA-interacting protein, putative | location=LmxM.13:413087-414070(-)
LmxM.36.2570.1-p1	membrane-bound acid phosphatase precursor	0.000130563	0.00253771	-1.16407	+	14	25.4	25.4	25.4	57.456	0	60.868	9	8	10	12	11	11	99100000	97400000	105000000	244000000	228000000	205000000	26.5624	26.5374	26.6458	27.8623	27.7645	27.611	LmxM.36.2570.1-p1	LmxM.36.2570	4751	LmxM.36.2570.1-p1 | transcript=LmxM.36.2570.1 | gene=LmxM.36.2570 | organism=Leishmania_mexicana_MHOM/GT/2001/U1103 | gene_product=membrane-bound acid phosphatase precursor | transcript_product=membrane-bound acid phosphatase precursor | location=LmxM.20:1
LmxM.36.5460.1-p1	L-2-hydroxyglutarate dehydrogenase, mitochondrial, putative	0.0141702	0.0579097	-1.16199		14	36.4	36.4	36.4	57.376	0	37.804	1	3	3	5	4	4	14400000	25300000	24800000	42300000	51800000	46200000	23.7796	24.5926	24.5638	25.3342	25.6264	25.4614	LmxM.36.5460.1-p1	LmxM.36.5460	4948	LmxM.36.5460.1-p1 | transcript=LmxM.36.5460.1 | gene=LmxM.36.5460 | organism=Leishmania_mexicana_MHOM/GT/2001/U1103 | gene_product=L-2-hydroxyglutarate dehydrogenase, mitochondrial, putative | transcript_product=L-2-hydroxyglutarate dehydrogenase, mitochon
LmxM.19.1350.1-p1;LmxM.19.1351.1-p1	phosphatidic acid phosphatase protein-like protein	3.54419e-05	0.00106371	-1.16183	+	12	42.4	42.4	42.4	44.335	0	102.82	6	6	6	7	6	9	73100000	64900000	66900000	151000000	158000000	149000000	26.1234	25.9517	25.9955	27.17	27.2353	27.1507	LmxM.19.1350.1-p1;LmxM.19.1351.1-p1	LmxM.19.1350	1771	LmxM.19.1350.1-p1 | transcript=LmxM.19.1350.1 | gene=LmxM.19.1350 | organism=Leishmania_mexicana_MHOM/GT/2001/U1103 | gene_product=phosphatidic acid phosphatase protein-like protein | transcript_product=phosphatidic acid phosphatase protein-like protein |
LmxM.26.1690.1-p1;LmxM.26.1670.1-p1;LmxM.26.1700.1-p1	hypothetical protein	0.0251375	0.0854017	-1.14774		6	19.7	19.7	19.7	36.908	0	16.036	4	4	2	2	2	3	19300000	36700000	26900000	77100000	52500000	51200000	24.2021	25.1293	24.6811	26.2002	25.6458	25.6096	LmxM.26.1690.1-p1;LmxM.26.1670.1-p1;LmxM.26.1700.1-p1;LmxM.26.1680.1-p1	LmxM.26.1690	2678	LmxM.26.1690.1-p1 | transcript=LmxM.26.1690.1 | gene=LmxM.26.1690 | organism=Leishmania_mexicana_MHOM/GT/2001/U1103 | gene_product=hypothetical protein | transcript_product=hypothetical protein | location=1036_mexFOS1_13k16.p1kpIBF_27:514-1473(-) | protein
LmxM.10.0940.1-p1	hypothetical protein, conserved	0.0100868	0.0464603	-1.14306	+	8	11.9	11.9	11.9	142.66	0	27.418	1	2	1	5	3	5	12000000	15800000	9910000	22800000	26900000	33000000	23.5165	23.9134	23.2405	24.4425	24.6811	24.976	LmxM.10.0940.1-p1	LmxM.10.0940	935	LmxM.10.0940.1-p1 | transcript=LmxM.10.0940.1 | gene=LmxM.10.0940 | organism=Leishmania_mexicana_MHOM/GT/2001/U1103 | gene_product=hypothetical protein, conserved | transcript_product=hypothetical protein, conserved | location=LmxM.10:385533-389528(-) | pr
LmxM.30.2715.1-p1	hypothetical protein, conserved	0.0347278	0.105165	-1.14294		7	35.6	35.6	35.6	16.402	0	26.154	4	2	2	4	7	5	233000000	177000000	143000000	263000000	482000000	501000000	27.7958	27.3992	27.0914	27.9705	28.8445	28.9002	LmxM.30.2715.1-p1	LmxM.30.2715	3517	LmxM.30.2715.1-p1 | transcript=LmxM.30.2715.1 | gene=LmxM.30.2715 | organism=Leishmania_mexicana_MHOM/GT/2001/U1103 | gene_product=hypothetical protein, conserved | transcript_product=hypothetical protein, conserved | location=LmxM.30:1277152-1277592(-) |
LmxM.20.0580.1-p1	MORN repeat, putative	0.000786507	0.0089087	-1.1314	+	11	37.8	37.8	37.8	45.095	0	224.79	6	5	6	10	8	10	35600000	29700000	39200000	78600000	77000000	72000000	25.0854	24.824	25.2243	26.228	26.1984	26.1015	LmxM.20.0580.1-p1	LmxM.20.0580	1826	LmxM.20.0580.1-p1 | transcript=LmxM.20.0580.1 | gene=LmxM.20.0580 | organism=Leishmania_mexicana_MHOM/GT/2001/U1103 | gene_product=MORN repeat, putative | transcript_product=MORN repeat, putative | location=LmxM.20:2843562-2844857(+) | protein_length=431 |
LmxM.20.0930.1-p1	transmembrane protein, conserved	0.017551	0.0671267	-1.12612		22	15.1	15.1	15.1	223.98	0	34.369	7	4	3	10	8	12	14900000	21300000	11000000	31600000	30800000	37300000	23.8288	24.3444	23.391	24.9134	24.8764	25.1527	LmxM.20.0930.1-p1	LmxM.20.0930	1842	LmxM.20.0930.1-p1 | transcript=LmxM.20.0930.1 | gene=LmxM.20.0930 | organism=Leishmania_mexicana_MHOM/GT/2001/U1103 | gene_product=transmembrane protein, conserved | transcript_product=transmembrane protein, conserved | location=LmxM.20:2987962-2994237(+)
LmxM.25.1630.1-p1	diacylglycerol acyltransferase, putative	0.0204317	0.0741139	-1.12343		13	27	27	27	68.78	0	21.099	3	3	2	5	8	5	17100000	17300000	9920000	32800000	36000000	25700000	24.0275	24.0443	23.2419	24.9672	25.1015	24.6153	LmxM.25.1630.1-p1	LmxM.25.1630	2514	LmxM.25.1630.1-p1 | transcript=LmxM.25.1630.1 | gene=LmxM.25.1630 | organism=Leishmania_mexicana_MHOM/GT/2001/U1103 | gene_product=diacylglycerol acyltransferase, putative | transcript_product=diacylglycerol acyltransferase, putative | location=LmxM.25:638
LmxM.06.1040.1-p1	Outer dynein arm docking complex protein 2, putative	0.0269193	0.0892636	-1.1211		14	24	24	24	79.106	0	39.282	2	4	1	7	5	7	19400000	18800000	9720000	34200000	31100000	34300000	24.2096	24.1642	23.2125	25.0275	24.8904	25.0317	LmxM.06.1040.1-p1	LmxM.06.1040	411	LmxM.06.1040.1-p1 | transcript=LmxM.06.1040.1 | gene=LmxM.06.1040 | organism=Leishmania_mexicana_MHOM/GT/2001/U1103 | gene_product=Outer dynein arm docking complex protein 2, putative | transcript_product=Outer dynein arm docking complex protein 2, putativ
LmxM.27.2470.1-p1	protein kinase, putative	0.0318504	0.099588	-1.10819		10	23.9	23.9	23.9	61.421	0	24.168	3	1	1	5	4	6	15400000	9150000	11000000	21100000	20500000	35900000	23.8764	23.1253	23.391	24.3307	24.2891	25.0975	LmxM.27.2470.1-p1	LmxM.27.2470	2913	LmxM.27.2470.1-p1 | transcript=LmxM.27.2470.1 | gene=LmxM.27.2470 | organism=Leishmania_mexicana_MHOM/GT/2001/U1103 | gene_product=protein kinase, putative | transcript_product=protein kinase, putative | location=LmxM.27:1016319-1017956(+) | protein_length
LmxM.19.0010.1-p1	Qb-SNARE protein, putative	0.00261974	0.0193483	-1.10471	+	5	15.5	15.5	15.5	37.06	0	25.891	2	2	1	4	4	2	16700000	18800000	22300000	37800000	48100000	38300000	23.9933	24.1642	24.4105	25.1719	25.5195	25.1908	LmxM.19.0010.1-p1	LmxM.19.0010	1681	LmxM.19.0010.1-p1 | transcript=LmxM.19.0010.1 | gene=LmxM.19.0010 | organism=Leishmania_mexicana_MHOM/GT/2001/U1103 | gene_product=Qb-SNARE protein, putative | transcript_product=Qb-SNARE protein, putative | location=LmxM.19:1886-2854(-) | protein_length=3
LmxM.10.0800.1-p1	hypothetical protein, conserved	0.000339546	0.00499982	-1.09919	+	25	36.7	36.7	36.7	116.06	0	61.704	5	5	5	12	14	16	20700000	18500000	23000000	43500000	43000000	46300000	24.3031	24.141	24.4551	25.3745	25.3578	25.4645	LmxM.10.0800.1-p1	LmxM.10.0800	926	LmxM.10.0800.1-p1 | transcript=LmxM.10.0800.1 | gene=LmxM.10.0800 | organism=Leishmania_mexicana_MHOM/GT/2001/U1103 | gene_product=hypothetical protein, conserved | transcript_product=hypothetical protein, conserved | location=LmxM.10:334987-338226(-) | pr
LmxM.15.1160.1-p1	tryparedoxin peroxidase	3.87452e-05	0.00112004	-1.0804	+	26	80.4	80.4	26.1	22.21	0	323.31	20	23	24	21	18	20	3460000000	3480000000	3329999872	7280000000	6790000128	7670000128	31.6881	31.6964	31.6329	32.7613	32.6608	32.8366	LmxM.15.1160.1-p1	LmxM.15.1160	1354	LmxM.15.1160.1-p1 | transcript=LmxM.15.1160.1 | gene=LmxM.15.1160 | organism=Leishmania_mexicana_MHOM/GT/2001/U1103 | gene_product=tryparedoxin peroxidase | transcript_product=tryparedoxin peroxidase | location=LmxM.15:412848-413447(-) | protein_length=199
LmxM.26.2370.1-p1	HECT E3 ligase, putative	0.0352934	0.106375	-1.07926		20	8.2	8.2	8.2	421.88	0	23.686	2	3	2	11	9	10	6950000	15200000	12700000	22500000	22500000	25000000	22.7286	23.8576	23.5983	24.4234	24.4234	24.5754	LmxM.26.2370.1-p1	LmxM.26.2370	2724	LmxM.26.2370.1-p1 | transcript=LmxM.26.2370.1 | gene=LmxM.26.2370 | organism=Leishmania_mexicana_MHOM/GT/2001/U1103 | gene_product=HECT E3 ligase, putative | transcript_product=HECT E3 ligase, putative | location=LmxM.26:886770-898709(+) | protein_length=3
LmxM.24.0150.1-p1	glycosomal membrane like protein	0.000733445	0.00849645	-1.07635	+	14	69.5	69.5	69.5	23.853	0	157.56	7	9	8	10	8	10	89100000	87600000	73500000	159000000	179000000	189000000	26.4089	26.3844	26.1312	27.2445	27.4154	27.4938	LmxM.24.0150.1-p1	LmxM.24.0150	2286	LmxM.24.0150.1-p1 | transcript=LmxM.24.0150.1 | gene=LmxM.24.0150 | organism=Leishmania_mexicana_MHOM/GT/2001/U1103 | gene_product=glycosomal membrane like protein | transcript_product=glycosomal membrane like protein | location=LmxM.24:28295-28957(+) | pr
LmxM.34.2800.1-p1	Alpha/beta hydrolase family, putative	0.00204393	0.0165481	-1.07173	+	5	17.2	17.2	17.2	44.156	0	16.09	2	1	1	4	3	3	17800000	20200000	19500000	45400000	43200000	33200000	24.0854	24.2679	24.217	25.4362	25.3645	24.9847	LmxM.34.2800.1-p1	LmxM.34.2800	4426	LmxM.34.2800.1-p1 | transcript=LmxM.34.2800.1 | gene=LmxM.34.2800 | organism=Leishmania_mexicana_MHOM/GT/2001/U1103 | gene_product=Alpha/beta hydrolase family, putative | transcript_product=Alpha/beta hydrolase family, putative | location=LmxM.34:1059219-1
LmxM.19.0260.1-p1	C-terminal motor kinesin, putative	4.18068e-05	0.0011796	-1.05771	+	55	67.2	67.2	67.2	93.838	0	323.31	23	26	22	37	37	39	128000000	140000000	124000000	274000000	275000000	266000000	26.9316	27.0609	26.8858	28.0296	28.0349	27.9869	LmxM.19.0260.1-p1	LmxM.19.0260	1701	LmxM.19.0260.1-p1 | transcript=LmxM.19.0260.1 | gene=LmxM.19.0260 | organism=Leishmania_mexicana_MHOM/GT/2001/U1103 | gene_product=C-terminal motor kinesin, putative | transcript_product=C-terminal motor kinesin, putative | location=LmxM.19:80734-83259(+)
LmxM.19.0130.1-p1	Der1-like family, putative	0.028513	0.0924924	-1.05379		6	24.5	24.5	24.5	28.354	0	8.3165	1	1	2	1	1	3	17500000	21200000	13300000	25300000	39300000	44400000	24.0609	24.3376	23.6649	24.5926	25.228	25.4041	LmxM.19.0130.1-p1	LmxM.19.0130	1690	LmxM.19.0130.1-p1 | transcript=LmxM.19.0130.1 | gene=LmxM.19.0130 | organism=Leishmania_mexicana_MHOM/GT/2001/U1103 | gene_product=Der1-like family, putative | transcript_product=Der1-like family, putative | location=LmxM.19:23453-24214(-) | protein_length
LmxM.13.1400.1-p1	hypothetical protein, conserved	0.00440093	0.0274257	-1.05134	+	16	33	33	33	70.92	0	87.968	3	3	4	8	4	7	20300000	16500000	23900000	44900000	36400000	43600000	24.275	23.976	24.5105	25.4202	25.1174	25.3778	LmxM.13.1400.1-p1	LmxM.13.1400	1178	LmxM.13.1400.1-p1 | transcript=LmxM.13.1400.1 | gene=LmxM.13.1400 | organism=Leishmania_mexicana_MHOM/GT/2001/U1103 | gene_product=hypothetical protein, conserved | transcript_product=hypothetical protein, conserved | location=LmxM.13:457672-459768(-) | pr
LmxM.30.1400.1-p1	hypothetical protein, conserved	0.0474548	0.129103	-1.05105		14	16.6	16.6	16.6	139.34	0	31.036	7	5	3	9	12	9	28900000	19900000	12800000	36100000	49700000	36500000	24.7846	24.2463	23.6096	25.1055	25.5667	25.1214	LmxM.30.1400.1-p1	LmxM.30.1400	3451	LmxM.30.1400.1-p1 | transcript=LmxM.30.1400.1 | gene=LmxM.30.1400 | organism=Leishmania_mexicana_MHOM/GT/2001/U1103 | gene_product=hypothetical protein, conserved | transcript_product=hypothetical protein, conserved | location=LmxM.30:611454-615329(-) | pr
LmxM.15.0520.1-p1	ecotin, putative	0.001361	0.012775	-1.04989	+	4	12.6	12.6	12.6	40.928	0	6.6505	1	1	2	2	1	1	10800000	14500000	12800000	26200000	24600000	27600000	23.3645	23.7895	23.6096	24.6431	24.5522	24.7182	LmxM.15.0520.1-p1	LmxM.15.0520	1319	LmxM.15.0520.1-p1 | transcript=LmxM.15.0520.1 | gene=LmxM.15.0520 | organism=Leishmania_mexicana_MHOM/GT/2001/U1103 | gene_product=ecotin, putative | transcript_product=ecotin, putative | location=LmxM.15:182490-183608(+) | protein_length=372 | sequence_SO
LmxM.34.5330.1-p1	isopentenyl-diphosphate delta-isomerase (type II), putative	3.54001e-05	0.00106371	-1.04719	+	32	88.2	88.2	88.2	39.433	0	323.31	22	24	20	24	25	23	210000000	203000000	223000000	449000000	447000000	418000000	27.6458	27.5969	27.7325	28.7421	28.7357	28.6389	LmxM.34.5330.1-p1	LmxM.34.5330	4573	LmxM.34.5330.1-p1 | transcript=LmxM.34.5330.1 | gene=LmxM.34.5330 | organism=Leishmania_mexicana_MHOM/GT/2001/U1103 | gene_product=isopentenyl-diphosphate delta-isomerase (type II), putative | transcript_product=isopentenyl-diphosphate delta-isomerase (typ
LmxM.19.0630.1-p1	histone H3 variant V	0.0218859	0.0775386	-1.03746		9	53.8	53.8	53.8	16.554	0	190.98	4	6	6	8	5	8	837000000	1440000000	1300000000	2689999872	1930000000	2609999872	29.6407	30.4234	30.2759	31.325	30.846	31.2814	LmxM.19.0630.1-p1	LmxM.19.0630	1730	LmxM.19.0630.1-p1 | transcript=LmxM.19.0630.1 | gene=LmxM.19.0630 | organism=Leishmania_mexicana_MHOM/GT/2001/U1103 | gene_product=histone H3 variant V | transcript_product=histone H3 variant V | location=LmxM.19:265190-265627(+) | protein_length=145 | seq
LmxM.34.4150.1-p1	hsp70 subfamily B suppressor 1	0.0128279	0.0547508	-1.03498		11	23.1	23.1	23.1	70.47	0	47.05	6	3	3	6	7	6	23600000	17700000	14300000	39600000	41200000	31500000	24.4923	24.0772	23.7695	25.239	25.2961	24.9088	LmxM.34.4150.1-p1	LmxM.34.4150	4504	LmxM.34.4150.1-p1 | transcript=LmxM.34.4150.1 | gene=LmxM.34.4150 | organism=Leishmania_mexicana_MHOM/GT/2001/U1103 | gene_product=hsp70 subfamily B suppressor 1 | transcript_product=hsp70 subfamily B suppressor 1 | location=LmxM.34:1555539-1557476(+) | pr
LmxM.22.1110.1-p1	dynein heavy chain, cytosolic, putative	0.0158714	0.0630604	-1.03373		34	8.4	8.4	8.4	623.24	0	37.563	2	4	1	14	10	15	53900000	55400000	47700000	129000000	75800000	125000000	25.6838	25.7234	25.5075	26.9428	26.1757	26.8974	LmxM.22.1110.1-p1	LmxM.22.1110	2112	LmxM.22.1110.1-p1 | transcript=LmxM.22.1110.1 | gene=LmxM.22.1110 | organism=Leishmania_mexicana_MHOM/GT/2001/U1103 | gene_product=dynein heavy chain, cytosolic, putative | transcript_product=dynein heavy chain, cytosolic, putative | location=LmxM.22:44231
LmxM.33.0680.1-p1	Flagellar attachment zone protein 1, putative	0.00123601	0.0119102	-1.02357	+	21	60.9	50.4	50.4	122.03	0	323.31	6	8	6	10	9	13	55200000	67600000	66200000	142000000	126000000	116000000	25.7182	26.0105	25.9803	27.0813	26.9088	26.7895	LmxM.33.0680.1-p1	LmxM.33.0680	4053	LmxM.33.0680.1-p1 | transcript=LmxM.33.0680.1 | gene=LmxM.33.0680 | organism=Leishmania_mexicana_MHOM/GT/2001/U1103 | gene_product=Flagellar attachment zone protein 1, putative | transcript_product=Flagellar attachment zone protein 1, putative | location=L
LmxM.20.0300.1-p1	leucine-rich repeat-containing protein	7.0357e-05	0.00159386	-1.01812	+	9	39	39	39	34.924	0	25.092	3	3	4	5	5	5	22000000	23400000	21800000	44200000	48600000	43400000	24.391	24.48	24.3778	25.3975	25.5345	25.3712	LmxM.20.0300.1-p1	LmxM.20.0300	1809	LmxM.20.0300.1-p1 | transcript=LmxM.20.0300.1 | gene=LmxM.20.0300 | organism=Leishmania_mexicana_MHOM/GT/2001/U1103 | gene_product=leucine-rich repeat-containing protein | transcript_product=leucine-rich repeat-containing protein | location=LmxM.20:2745692
LmxM.14.0670.1-p1	fatty acid elongase, putative	0.00260875	0.0192974	-1.01393	+	9	23.5	23.5	23.5	32.819	0	105.93	6	7	7	7	6	9	451000000	436000000	343000000	823000000	740000000	912000000	28.7486	28.6998	28.3536	29.6163	29.4629	29.7645	LmxM.14.0670.1-p1	LmxM.14.0670	1235	LmxM.14.0670.1-p1 | transcript=LmxM.14.0670.1 | gene=LmxM.14.0670 | organism=Leishmania_mexicana_MHOM/GT/2001/U1103 | gene_product=fatty acid elongase, putative | transcript_product=fatty acid elongase, putative | location=LmxM.14:237248-238132(-) | protei
LmxM.27.0670.1-p1	amino acid permease, putative	0.00554073	0.0316254	-1.00895	+	21	26.2	26.2	20.4	55.626	0	110.15	9	8	6	15	14	13	166000000	179000000	122000000	281000000	312000000	337000000	27.3066	27.4154	26.8623	28.066	28.217	28.3282	LmxM.27.0670.1-p1	LmxM.27.0670	2793	LmxM.27.0670.1-p1 | transcript=LmxM.27.0670.1 | gene=LmxM.27.0670 | organism=Leishmania_mexicana_MHOM/GT/2001/U1103 | gene_product=amino acid permease, putative | transcript_product=amino acid permease, putative | location=LmxM.27:250930-252432(+) | protei
LmxM.27.1605.1-p1	ghistone H1 like	0.00287196	0.0206409	-1.00886	+	2	16.9	16.9	16.9	6.0463	0	9.5296	1	2	2	2	2	1	357000000	434000000	385000000	726000000	710000000	943000000	28.4113	28.6931	28.5203	29.4354	29.4032	29.8127	LmxM.27.1605.1-p1	LmxM.27.1605	2858	LmxM.27.1605.1-p1 | transcript=LmxM.27.1605.1 | gene=LmxM.27.1605 | organism=Leishmania_mexicana_MHOM/GT/2001/U1103 | gene_product=ghistone H1 like | transcript_product=ghistone H1 like | location=LmxM.27:629936-630115(+) | protein_length=59 | sequence_SO=
LmxM.36.1400.1-p1	The ARF-like 2 binding protein BART, putative	0.000652029	0.00787784	-1.00698	+	14	37.2	37.2	37.2	47.917	0	130.92	5	5	5	11	12	12	135000000	106000000	125000000	239000000	243000000	250000000	27.0084	26.6595	26.8974	27.8324	27.8564	27.8974	LmxM.36.1400.1-p1	LmxM.36.1400	4671	LmxM.36.1400.1-p1 | transcript=LmxM.36.1400.1 | gene=LmxM.36.1400 | organism=Leishmania_mexicana_MHOM/GT/2001/U1103 | gene_product=The ARF-like 2 binding protein BART, putative | transcript_product=The ARF-like 2 binding protein BART, putative | location=L
LmxM.31.1720.1-p1	DNA polymerase alpha/epsilon subunit B, putative	0.0289126	0.0935047	-0.989469		14	29.2	29.2	29.2	77.907	0	35.153	3	4	3	5	5	5	13900000	25300000	21100000	41300000	44500000	31600000	23.7286	24.5926	24.3307	25.2996	25.4073	24.9134	LmxM.31.1720.1-p1	LmxM.31.1720	3665	LmxM.31.1720.1-p1 | transcript=LmxM.31.1720.1 | gene=LmxM.31.1720 | organism=Leishmania_mexicana_MHOM/GT/2001/U1103 | gene_product=DNA polymerase alpha/epsilon subunit B, putative | transcript_product=DNA polymerase alpha/epsilon subunit B, putative | loca
LmxM.28.2660.1-p1	SelR domain containing protein, putative	0.00632197	0.0342011	-0.983842	+	9	76	76	76	16.57	0	23.119	4	3	4	4	6	7	43200000	36600000	35000000	69700000	94200000	65200000	25.3645	25.1253	25.0609	26.0547	26.4892	25.9584	LmxM.28.2660.1-p1	LmxM.28.2660	3100	LmxM.28.2660.1-p1 | transcript=LmxM.28.2660.1 | gene=LmxM.28.2660 | organism=Leishmania_mexicana_MHOM/GT/2001/U1103 | gene_product=SelR domain containing protein, putative | transcript_product=SelR domain containing protein, putative | location=LmxM.28:102
LmxM.27.1805.1-p1;LmxM.27.1810.1-p1;LmxM.27.1807.1-p1	Phosphoenolpyruvate carboxykinase [ATP], glycosomal	2.1574e-06	0.00015219	-0.981546	+	53	90.7	90.7	90.7	58.407	0	323.31	27	30	35	36	30	36	1000000000	1010000000	968000000	1970000000	1990000000	1920000000	29.8974	29.9117	29.8504	30.8755	30.8901	30.8385	LmxM.27.1805.1-p1;LmxM.27.1810.1-p1;LmxM.27.1807.1-p1	LmxM.27.1805	2869	LmxM.27.1805.1-p1 | transcript=LmxM.27.1805.1 | gene=LmxM.27.1805 | organism=Leishmania_mexicana_MHOM/GT/2001/U1103 | gene_product=Phosphoenolpyruvate carboxykinase [ATP], glycosomal | transcript_product=Phosphoenolpyruvate carboxykinase [ATP], glycosomal
LmxM.29.2800.1-p1	hypothetical protein, conserved	0.0115928	0.0508141	-0.976717		8	33.2	33.2	33.2	30.165	0	25.114	1	2	2	5	3	5	24600000	37300000	24500000	48900000	58400000	60000000	24.5522	25.1527	24.5463	25.5433	25.7995	25.8385	LmxM.29.2800.1-p1	LmxM.29.2800	3301	LmxM.29.2800.1-p1 | transcript=LmxM.29.2800.1 | gene=LmxM.29.2800 | organism=Leishmania_mexicana_MHOM/GT/2001/U1103 | gene_product=hypothetical protein, conserved | transcript_product=hypothetical protein, conserved | location=LmxM.29:1014698-1015522(-) |
LmxM.22.1320.1-p1	flagellar attachment zone protein, putative (fragment)	0.00183421	0.0155939	-0.975	+	52	62.7	62.7	62.7	445.64	0	271.19	14	12	11	28	26	29	101000000	76000000	98900000	177000000	178000000	183000000	26.5898	26.1795	26.5595	27.3992	27.4073	27.4473	LmxM.22.1320.1-p1	LmxM.22.1320	2128	LmxM.22.1320.1-p1 | transcript=LmxM.22.1320.1 | gene=LmxM.22.1320 | organism=Leishmania_mexicana_MHOM/GT/2001/U1103 | gene_product=flagellar attachment zone protein, putative (fragment) | transcript_product=flagellar attachment zone protein, putative (frag
LmxM.29.2980.1-p1	glyceraldehyde 3-phosphate dehydrogenase, glycosomal	1.94051e-06	0.000143839	-0.969692	+	40	88.6	88.6	86.4	39.123	0	323.31	29	32	34	31	30	29	1790000000	1730000000	1780000000	3520000000	3480000000	3380000000	30.7373	30.6881	30.7292	31.7129	31.6964	31.6544	LmxM.29.2980.1-p1	LmxM.29.2980	3310	LmxM.29.2980.1-p1 | transcript=LmxM.29.2980.1 | gene=LmxM.29.2980 | organism=Leishmania_mexicana_MHOM/GT/2001/U1103 | gene_product=glyceraldehyde 3-phosphate dehydrogenase, glycosomal | transcript_product=glyceraldehyde 3-phosphate dehydrogenase, glycosoma
LmxM.13.0760.1-p1	C2 domain containing protein, putative	0.0185752	0.0699094	-0.962943		14	9.2	9.2	9.2	217	0	17.626	2	2	1	6	6	8	20200000	16800000	17100000	46000000	35800000	26100000	24.2679	24.002	24.0275	25.4551	25.0935	24.6375	LmxM.13.0760.1-p1	LmxM.13.0760	1135	LmxM.13.0760.1-p1 | transcript=LmxM.13.0760.1 | gene=LmxM.13.0760 | organism=Leishmania_mexicana_MHOM/GT/2001/U1103 | gene_product=C2 domain containing protein, putative | transcript_product=C2 domain containing protein, putative | location=LmxM.13:224689-
LmxM.31.0473.1-p1	Rtf2 RING-finger, putative	0.0393463	0.113952	-0.956473		4	26.2	26.2	26.2	22.698	0	7.0589	1	1	1	1	1	3	14000000	14400000	20500000	32400000	41800000	22300000	23.7389	23.7796	24.2891	24.9495	25.317	24.4105	LmxM.31.0473.1-p1	LmxM.31.0473	3588	LmxM.31.0473.1-p1 | transcript=LmxM.31.0473.1 | gene=LmxM.31.0473 | organism=Leishmania_mexicana_MHOM/GT/2001/U1103 | gene_product=Rtf2 RING-finger, putative | transcript_product=Rtf2 RING-finger, putative | location=LmxM.31:176574-177194(-) | protein_leng
LmxM.34.1050.1-p1	protein kinase, putative	5.60235e-05	0.00138938	-0.956024	+	21	53.8	53.8	53.8	54.55	0	139.03	7	8	5	13	10	12	52100000	57700000	54700000	107000000	110000000	102000000	25.6348	25.7821	25.705	26.673	26.7129	26.604	LmxM.34.1050.1-p1	LmxM.34.1050	4323	LmxM.34.1050.1-p1 | transcript=LmxM.34.1050.1 | gene=LmxM.34.1050 | organism=Leishmania_mexicana_MHOM/GT/2001/U1103 | gene_product=protein kinase, putative | transcript_product=protein kinase, putative | location=LmxM.34:405386-406876(+) | protein_length=4
LmxM.12.0867.1-p1	hypothetical protein, conserved	0.000200693	0.00342632	-0.955768	+	11	31.4	31.4	31.4	50.475	0	15.8	2	4	3	5	7	5	20100000	20200000	17800000	35500000	37800000	39300000	24.2607	24.2679	24.0854	25.0813	25.1719	25.228	LmxM.12.0867.1-p1	LmxM.12.0867	1082	LmxM.12.0867.1-p1 | transcript=LmxM.12.0867.1 | gene=LmxM.12.0867 | organism=Leishmania_mexicana_MHOM/GT/2001/U1103 | gene_product=hypothetical protein, conserved | transcript_product=hypothetical protein, conserved | location=LmxM.12:380281-381600(+) | pr
LmxM.33.3380.1-p1	aldose 1-epimerase-like protein	6.20552e-06	0.000311068	-0.95259	+	14	55.8	55.8	55.8	33.001	0	222.75	8	10	8	10	10	12	165000000	166000000	169000000	310000000	329000000	329000000	27.2979	27.3066	27.3324	28.2077	28.2935	28.2935	LmxM.33.3380.1-p1	LmxM.33.3380	4197	LmxM.33.3380.1-p1 | transcript=LmxM.33.3380.1 | gene=LmxM.33.3380 | organism=Leishmania_mexicana_MHOM/GT/2001/U1103 | gene_product=aldose 1-epimerase-like protein | transcript_product=aldose 1-epimerase-like protein | location=LmxM.33:1286593-1287498(+) |
LmxM.08_29.0820.1-p1	CPC cysteine peptidase, Clan CA, family C1, Cathepsin B-like	8.68525e-05	0.00189467	-0.952216	+	22	51.2	51.2	51.2	37.178	0	309.36	11	14	8	18	17	18	447000000	450000000	439000000	802000000	922000000	865000000	28.7357	28.7453	28.7096	29.579	29.7802	29.6881	LmxM.08_29.0820.1-p1;REV__LmxM.32.1560.1-p1	LmxM.08_29.0820	640	LmxM.08_29.0820.1-p1 | transcript=LmxM.08_29.0820.1 | gene=LmxM.08_29.0820 | organism=Leishmania_mexicana_MHOM/GT/2001/U1103 | gene_product=CPC cysteine peptidase, Clan CA, family C1, Cathepsin B-like | transcript_product=CPC cysteine peptidase, Clan CA, f
LmxM.21.1450.1-p1	methyltransferase-like protein	0.0292722	0.0940864	-0.949088		6	8.3	8.3	8.3	111.7	0	12.627	2	1	1	4	4	3	18400000	12200000	18500000	34800000	36700000	23400000	24.1332	23.5404	24.141	25.0526	25.1293	24.48	LmxM.21.1450.1-p1	LmxM.21.1450	2006	LmxM.21.1450.1-p1 | transcript=LmxM.21.1450.1 | gene=LmxM.21.1450 | organism=Leishmania_mexicana_MHOM/GT/2001/U1103 | gene_product=methyltransferase-like protein | transcript_product=methyltransferase-like protein | location=LmxM.21:566375-569425(-) | prot
LmxM.19.1110.1-p1	mitochondrial carrier protein, putative	0.00539067	0.0311155	-0.947915	+	11	40.3	40.3	40.3	37.866	0	30.176	3	2	3	5	4	6	27300000	28200000	30400000	44200000	58300000	65200000	24.7024	24.7492	24.8576	25.3975	25.797	25.9584	LmxM.19.1110.1-p1	LmxM.19.1110	1757	LmxM.19.1110.1-p1 | transcript=LmxM.19.1110.1 | gene=LmxM.19.1110 | organism=Leishmania_mexicana_MHOM/GT/2001/U1103 | gene_product=mitochondrial carrier protein, putative | transcript_product=mitochondrial carrier protein, putative | location=LmxM.19:44537
LmxM.10.0465.1-p1	GP63, leishmanolysin	0.0108802	0.0487333	-0.947721	+	9	49.4	19	4.5	69.024	0	156.19	4	5	6	7	6	6	137000000	132000000	101000000	287000000	233000000	196000000	27.0296	26.976	26.5898	28.0965	27.7958	27.5463	LmxM.10.0465.1-p1	LmxM.10.0465	905	LmxM.10.0465.1-p1 | transcript=LmxM.10.0465.1 | gene=LmxM.10.0465 | organism=Leishmania_mexicana_MHOM/GT/2001/U1103 | gene_product=GP63, leishmanolysin | transcript_product=GP63, leishmanolysin | location=LmxM.10:186440-188380(+) | protein_length=646 | seq
LmxM.06.0030.1-p1	WD domain, G-beta repeat, putative	0.000160835	0.00292607	-0.944645	+	50	73	73	73	74.882	0	323.31	26	28	30	33	31	34	479000000	463000000	434000000	837000000	949000000	864000000	28.8355	28.7864	28.6931	29.6407	29.8218	29.6865	LmxM.06.0030.1-p1	LmxM.06.0030	344	LmxM.06.0030.1-p1 | transcript=LmxM.06.0030.1 | gene=LmxM.06.0030 | organism=Leishmania_mexicana_MHOM/GT/2001/U1103 | gene_product=WD domain, G-beta repeat, putative | transcript_product=WD domain, G-beta repeat, putative | location=LmxM.06:13674-15695(-)
LmxM.27.1750.1-p1	dynein heavy chain, putative	0.0188802	0.0705498	-0.940557		89	25.8	25.3	25.3	500.77	0	255.01	17	20	11	47	49	51	63400000	62300000	37800000	97600000	105000000	103000000	25.918	25.8927	25.1719	26.5404	26.6458	26.6181	LmxM.27.1750.1-p1	LmxM.27.1750	2866	LmxM.27.1750.1-p1 | transcript=LmxM.27.1750.1 | gene=LmxM.27.1750 | organism=Leishmania_mexicana_MHOM/GT/2001/U1103 | gene_product=dynein heavy chain, putative | transcript_product=dynein heavy chain, putative | location=LmxM.27:695619-709031(-) | protein_
LmxM.11.0040.1-p1	ABC transporter, putative	0.0411242	0.117329	-0.934708		10	35.5	35.5	35.5	33.361	0	10.256	3	1	1	7	5	6	35500000	18300000	27400000	59900000	49300000	42100000	25.0813	24.1253	24.7077	25.8361	25.5551	25.3273	LmxM.11.0040.1-p1	LmxM.11.0040	961	LmxM.11.0040.1-p1 | transcript=LmxM.11.0040.1 | gene=LmxM.11.0040 | organism=Leishmania_mexicana_MHOM/GT/2001/U1103 | gene_product=ABC transporter, putative | transcript_product=ABC transporter, putative | location=LmxM.11:7240-8145(+) | protein_length=301
LmxM.33.3020.1-p1	protein kinase, putative	0.0357562	0.107383	-0.933489		5	8.7	8.7	8.7	99.131	0	15.473	2	2	1	2	4	2	8810000	15700000	12900000	28500000	23200000	18800000	23.0707	23.9043	23.6209	24.7645	24.4676	24.1642	LmxM.33.3020.1-p1	LmxM.33.3020	4177	LmxM.33.3020.1-p1 | transcript=LmxM.33.3020.1 | gene=LmxM.33.3020 | organism=Leishmania_mexicana_MHOM/GT/2001/U1103 | gene_product=protein kinase, putative | transcript_product=protein kinase, putative | location=LmxM.33:1156457-1159267(+) | protein_length
LmxM.34.4810.1-p1	BRCA1 C Terminus (BRCT) domain containing protein, putative	0.00386878	0.024938	-0.933238	+	13	43.2	43.2	43.2	42.229	0	97.171	7	8	6	10	9	10	85300000	68000000	59100000	133000000	131000000	137000000	26.346	26.019	25.8167	26.9869	26.965	27.0296	LmxM.34.4810.1-p1	LmxM.34.4810	4540	LmxM.34.4810.1-p1 | transcript=LmxM.34.4810.1 | gene=LmxM.34.4810 | organism=Leishmania_mexicana_MHOM/GT/2001/U1103 | gene_product=BRCA1 C Terminus (BRCT) domain containing protein, putative | transcript_product=BRCA1 C Terminus (BRCT) domain containing pr
LmxM.18.1580.1-p1	nonspecific nucleoside hydrolase	0.0330261	0.102045	-0.932702		9	42.4	42.4	42.4	34.19	0	323.31	9	8	8	9	8	9	381000000	479000000	511000000	1240000000	691000000	757000000	28.5052	28.8355	28.9287	30.2077	29.3641	29.4957	LmxM.18.1580.1-p1	LmxM.18.1580	1673	LmxM.18.1580.1-p1 | transcript=LmxM.18.1580.1 | gene=LmxM.18.1580 | organism=Leishmania_mexicana_MHOM/GT/2001/U1103 | gene_product=nonspecific nucleoside hydrolase | transcript_product=nonspecific nucleoside hydrolase | location=LmxM.18:659261-660205(+) |
LmxM.19.1400.1-p1	hypothetical protein, conserved	0.000107842	0.00220723	-0.930089	+	26	88.6	88.6	88.6	25.776	0	323.31	14	15	14	20	19	19	163000000	144000000	150000000	287000000	302000000	281000000	27.2803	27.1015	27.1604	28.0965	28.17	28.066	LmxM.19.1400.1-p1	LmxM.19.1400	1774	LmxM.19.1400.1-p1 | transcript=LmxM.19.1400.1 | gene=LmxM.19.1400 | organism=Leishmania_mexicana_MHOM/GT/2001/U1103 | gene_product=hypothetical protein, conserved | transcript_product=hypothetical protein, conserved | location=LmxM.19:578520-579206(+) | pr
LmxM.08_29.0440.1-p1	hypothetical protein, conserved	0.00223834	0.01752	-0.927708	+	14	42.6	42.6	42.6	41.169	0	54.107	5	9	6	7	10	8	59900000	50900000	43800000	99200000	93600000	99000000	25.8361	25.6012	25.3844	26.5638	26.48	26.5609	LmxM.08_29.0440.1-p1	LmxM.08_29.0440	619	LmxM.08_29.0440.1-p1 | transcript=LmxM.08_29.0440.1 | gene=LmxM.08_29.0440 | organism=Leishmania_mexicana_MHOM/GT/2001/U1103 | gene_product=hypothetical protein, conserved | transcript_product=hypothetical protein, conserved | location=LmxM.08:1004378-1005
LmxM.28.1950.1-p1	X-pro, dipeptidyl-peptidase,serine peptidase, Clan SC, family S15, putative	0.0188449	0.0705299	-0.926011		22	46.4	46.4	46.4	76.108	0	63.93	9	10	6	16	18	18	33900000	33800000	20500000	54200000	56300000	52800000	25.0148	25.0105	24.2891	25.6918	25.7466	25.654	LmxM.28.1950.1-p1	LmxM.28.1950	3051	LmxM.28.1950.1-p1 | transcript=LmxM.28.1950.1 | gene=LmxM.28.1950 | organism=Leishmania_mexicana_MHOM/GT/2001/U1103 | gene_product=X-pro, dipeptidyl-peptidase,serine peptidase, Clan SC, family S15, putative | transcript_product=X-pro, dipeptidyl-peptidase,
LmxM.33.0910.1-p1	hypothetical protein, conserved	0.00855878	0.0416192	-0.919638	+	3	21	21	21	19.562	0	279.17	3	3	3	3	3	3	219000000	259000000	170000000	395000000	373000000	443000000	27.7064	27.9484	27.341	28.5573	28.4746	28.7227	LmxM.33.0910.1-p1	LmxM.33.0910	4069	LmxM.33.0910.1-p1 | transcript=LmxM.33.0910.1 | gene=LmxM.33.0910 | organism=Leishmania_mexicana_MHOM/GT/2001/U1103 | gene_product=hypothetical protein, conserved | transcript_product=hypothetical protein, conserved | location=LmxM.33:375498-376001(+) | pr
LmxM.25.1940.1-p1	hypothetical protein, conserved	0.00987595	0.0457663	-0.91907	+	11	21.4	21.4	21.4	71.788	0	13.18	2	1	2	4	6	5	12100000	9070000	9080000	20600000	21100000	15500000	23.5285	23.1127	23.1143	24.2961	24.3307	23.8858	LmxM.25.1940.1-p1	LmxM.25.1940	2542	LmxM.25.1940.1-p1 | transcript=LmxM.25.1940.1 | gene=LmxM.25.1940 | organism=Leishmania_mexicana_MHOM/GT/2001/U1103 | gene_product=hypothetical protein, conserved | transcript_product=hypothetical protein, conserved | location=LmxM.25:731945-733936(-) | pr
LmxM.29.1070.1-p1	Flavinator of succinate dehydrogenase, putative	0.000517526	0.00660862	-0.911643	+	10	50.2	50.2	50.2	25.867	0	69.307	3	4	3	5	5	5	37800000	43500000	46400000	81400000	80100000	77900000	25.1719	25.3745	25.4676	26.2785	26.2553	26.2151	LmxM.29.1070.1-p1	LmxM.29.1070	3207	LmxM.29.1070.1-p1 | transcript=LmxM.29.1070.1 | gene=LmxM.29.1070 | organism=Leishmania_mexicana_MHOM/GT/2001/U1103 | gene_product=Flavinator of succinate dehydrogenase, putative | transcript_product=Flavinator of succinate dehydrogenase, putative | locati
LmxM.33.2290.1-p1	twinfilin	5.26929e-05	0.00133334	-0.907472	+	19	61	61	61	35.772	0	178.74	10	9	12	13	12	14	79100000	75900000	78300000	139000000	155000000	144000000	26.2372	26.1776	26.2225	27.0505	27.2077	27.1015	LmxM.33.2290.1-p1	LmxM.33.2290	4127	LmxM.33.2290.1-p1 | transcript=LmxM.33.2290.1 | gene=LmxM.33.2290 | organism=Leishmania_mexicana_MHOM/GT/2001/U1103 | gene_product=twinfilin | transcript_product=twinfilin | location=LmxM.33:837947-838942(-) | protein_length=331 | sequence_SO=chromosome |
LmxM.25.1980.1-p1	hypothetical protein, conserved	0.0301899	0.0957944	-0.907402		11	13.3	13.3	13.3	155.71	0	38.85	2	4	3	5	5	4	11900000	16500000	18500000	23500000	37500000	27200000	23.5045	23.976	24.141	24.4862	25.1604	24.6971	LmxM.25.1980.1-p1	LmxM.25.1980	2545	LmxM.25.1980.1-p1 | transcript=LmxM.25.1980.1 | gene=LmxM.25.1980 | organism=Leishmania_mexicana_MHOM/GT/2001/U1103 | gene_product=hypothetical protein, conserved | transcript_product=hypothetical protein, conserved | location=LmxM.25:745004-749422(-) | pr
LmxM.20_36.6470.1-p1	mitogen-activated protein kinase	0.0431916	0.120783	-0.905799		10	35.5	35.5	35.5	41.15	0	14.504	4	3	1	7	5	9	27600000	34200000	17300000	49800000	41000000	52600000	24.7182	25.0275	24.0443	25.5696	25.2891	25.6486	LmxM.20_36.6470.1-p1	LmxM.20_36.6470	1893	LmxM.20_36.6470.1-p1 | transcript=LmxM.20_36.6470.1 | gene=LmxM.20_36.6470 | organism=Leishmania_mexicana_MHOM/GT/2001/U1103 | gene_product=mitogen-activated protein kinase | transcript_product=mitogen-activated protein kinase | location=1036_mexFOS1_13k16
LmxM.12.0060.1-p1	ribonuclease mar1	4.58374e-06	0.000257126	-0.892976	+	13	51	51	51	21.718	0	126.84	8	10	8	8	9	9	80700000	83500000	82400000	155000000	155000000	148000000	26.2661	26.3153	26.2961	27.2077	27.2077	27.141	LmxM.12.0060.1-p1	LmxM.12.0060	1045	LmxM.12.0060.1-p1 | transcript=LmxM.12.0060.1 | gene=LmxM.12.0060 | organism=Leishmania_mexicana_MHOM/GT/2001/U1103 | gene_product=ribonuclease mar1 | transcript_product=ribonuclease mar1 | location=LmxM.12:11825-12403(+) | protein_length=192 | sequence_SO
LmxM.17.0340.1-p1	hypothetical protein, conserved	0.00209004	0.0166687	-0.889814	+	5	35.4	35.4	35.4	15.644	0	76.894	3	4	4	4	4	4	57300000	59200000	50600000	97000000	119000000	94600000	25.772	25.8191	25.5926	26.5315	26.8264	26.4953	LmxM.17.0340.1-p1	LmxM.17.0340	1502	LmxM.17.0340.1-p1 | transcript=LmxM.17.0340.1 | gene=LmxM.17.0340 | organism=Leishmania_mexicana_MHOM/GT/2001/U1103 | gene_product=hypothetical protein, conserved | transcript_product=hypothetical protein, conserved | location=LmxM.17:155332-155766(-) | pr
LmxM.15.1550.1-p1	protein kinase, putative	0.0457091	0.12566	-0.889788		10	39.1	39.1	39.1	43.162	0	10.781	4	2	1	4	6	4	26400000	30600000	19900000	44400000	64700000	35600000	24.654	24.867	24.2463	25.4041	25.9473	25.0854	LmxM.15.1550.1-p1	LmxM.15.1550	1383	LmxM.15.1550.1-p1 | transcript=LmxM.15.1550.1 | gene=LmxM.15.1550 | organism=Leishmania_mexicana_MHOM/GT/2001/U1103 | gene_product=protein kinase, putative | transcript_product=protein kinase, putative | location=LmxM.15:560849-562009(-) | protein_length=3
LmxM.36.2980.1-p1	predicted bromodomain protein	0.0306239	0.0966554	-0.887152		7	40.5	40.5	40.5	26.794	0	7.8268	1	1	1	4	4	3	30500000	25200000	25400000	48200000	68700000	37300000	24.8623	24.5869	24.5983	25.5225	26.0338	25.1527	LmxM.36.2980.1-p1	LmxM.36.2980	4781	LmxM.36.2980.1-p1 | transcript=LmxM.36.2980.1 | gene=LmxM.36.2980 | organism=Leishmania_mexicana_MHOM/GT/2001/U1103 | gene_product=predicted bromodomain protein | transcript_product=predicted bromodomain protein | location=LmxM.20:1200163-1200876(-) | prot
LmxM.29.0800.1-p1	rac serine-threonine kinase, putative	4.75467e-05	0.00127378	-0.887148	+	29	49.6	49.6	49.6	57.575	0	323.31	9	11	6	20	14	19	86700000	85100000	88600000	152000000	161000000	169000000	26.3695	26.3427	26.4008	27.1795	27.2625	27.3324	LmxM.29.0800.1-p1	LmxM.29.0800	3186	LmxM.29.0800.1-p1 | transcript=LmxM.29.0800.1 | gene=LmxM.29.0800 | organism=Leishmania_mexicana_MHOM/GT/2001/U1103 | gene_product=rac serine-threonine kinase, putative | transcript_product=rac serine-threonine kinase, putative | location=LmxM.29:247395-24
LmxM.36.4640.1-p1	Esterase PHB depolymerase, putative	0.00109219	0.0110202	-0.886098	+	3	7.7	7.7	7.7	65.077	0	26.427	1	1	1	3	2	1	17600000	15500000	17800000	32700000	33600000	27900000	24.0691	23.8858	24.0854	24.9628	25.002	24.7338	LmxM.36.4640.1-p1	LmxM.36.4640	4894	LmxM.36.4640.1-p1 | transcript=LmxM.36.4640.1 | gene=LmxM.36.4640 | organism=Leishmania_mexicana_MHOM/GT/2001/U1103 | gene_product=Esterase PHB depolymerase, putative | transcript_product=Esterase PHB depolymerase, putative | location=LmxM.20:1774594-17763
LmxM.25.2340.1-p1	AGC essential kinase 1	1.84496e-05	0.000689955	-0.884738	+	31	67.1	67.1	67.1	44.468	0	323.31	16	20	15	21	18	20	163000000	164000000	155000000	286000000	300000000	304000000	27.2803	27.2891	27.2077	28.0914	28.1604	28.1795	LmxM.25.2340.1-p1	LmxM.25.2340	2573	LmxM.25.2340.1-p1 | transcript=LmxM.25.2340.1 | gene=LmxM.25.2340 | organism=Leishmania_mexicana_MHOM/GT/2001/U1103 | gene_product=AGC essential kinase 1 | transcript_product=AGC essential kinase 1 | location=LmxM.25:847036-848205(+) | protein_length=389 |
LmxM.08_29.2380.1-p1	kinesin, putative	0.000497567	0.00640845	-0.884617	+	13	22.9	22.9	7.5	65.077	0	21.922	3	4	4	6	8	9	53400000	46600000	46700000	96900000	84900000	88900000	25.6703	25.4738	25.4769	26.53	26.3393	26.4057	LmxM.08_29.2380.1-p1	LmxM.08_29.2380	737	LmxM.08_29.2380.1-p1 | transcript=LmxM.08_29.2380.1 | gene=LmxM.08_29.2380 | organism=Leishmania_mexicana_MHOM/GT/2001/U1103 | gene_product=kinesin, putative | transcript_product=kinesin, putative | location=LmxM.08:164574-166346(-) | protein_length=590 |
LmxM.36.4520.1-p1	hypothetical protein, conserved	2.15405e-05	0.00076893	-0.88334	+	29	36.5	36.5	36.5	113.98	0	110.7	10	13	7	20	21	18	96800000	103000000	97300000	181000000	189000000	178000000	26.5285	26.6181	26.5359	27.4314	27.4938	27.4073	LmxM.36.4520.1-p1	LmxM.36.4520	4886	LmxM.36.4520.1-p1 | transcript=LmxM.36.4520.1 | gene=LmxM.36.4520 | organism=Leishmania_mexicana_MHOM/GT/2001/U1103 | gene_product=hypothetical protein, conserved | transcript_product=hypothetical protein, conserved | location=LmxM.20:1719306-1722467(+) |
LmxM.34.2090.1-p1	kinesin, putative	0.0025262	0.0188882	-0.882476	+	41	63	63	63	76.026	0	323.31	22	28	27	27	24	28	267000000	248000000	203000000	462000000	449000000	406000000	27.9923	27.8858	27.5969	28.7833	28.7421	28.5969	LmxM.34.2090.1-p1	LmxM.34.2090	4384	LmxM.34.2090.1-p1 | transcript=LmxM.34.2090.1 | gene=LmxM.34.2090 | organism=Leishmania_mexicana_MHOM/GT/2001/U1103 | gene_product=kinesin, putative | transcript_product=kinesin, putative | location=LmxM.34:763799-765874(+) | protein_length=691 | sequence_
LmxM.19.0150.1-p1	mitogen-activated protein kinase kinase kinase, putative	2.29598e-05	0.000801382	-0.882175	+	23	69.6	69.6	69.6	30.854	0	280.43	14	16	20	19	18	18	230000000	223000000	219000000	417000000	427000000	395000000	27.7771	27.7325	27.7064	28.6355	28.6697	28.5573	LmxM.19.0150.1-p1	LmxM.19.0150	1692	LmxM.19.0150.1-p1 | transcript=LmxM.19.0150.1 | gene=LmxM.19.0150 | organism=Leishmania_mexicana_MHOM/GT/2001/U1103 | gene_product=mitogen-activated protein kinase kinase kinase, putative | transcript_product=mitogen-activated protein kinase kinase kinase,
LmxM.28.2910.1-p1	glutamate dehydrogenase, putative	0.000136282	0.00257896	-0.88157	+	22	59.1	59.1	59.1	49.079	0	75.861	8	6	9	14	15	13	25700000	24800000	24000000	44800000	49200000	43400000	24.6153	24.5638	24.5165	25.417	25.5522	25.3712	LmxM.28.2910.1-p1	LmxM.28.2910	3118	LmxM.28.2910.1-p1 | transcript=LmxM.28.2910.1 | gene=LmxM.28.2910 | organism=Leishmania_mexicana_MHOM/GT/2001/U1103 | gene_product=glutamate dehydrogenase, putative | transcript_product=glutamate dehydrogenase, putative | location=LmxM.28:1095113-1096471(-
LmxM.24.2060.1-p1	transketolase, putative	4.85076e-05	0.00129134	-0.878751	+	45	64.5	64.5	64.5	71.857	0	323.31	24	28	27	24	28	27	592000000	614000000	557000000	1050000000	1110000000	1080000000	29.141	29.1937	29.0531	29.9677	30.0479	30.0084	LmxM.24.2060.1-p1	LmxM.24.2060	2393	LmxM.24.2060.1-p1 | transcript=LmxM.24.2060.1 | gene=LmxM.24.2060 | organism=Leishmania_mexicana_MHOM/GT/2001/U1103 | gene_product=transketolase, putative | transcript_product=transketolase, putative | location=LmxM.24:759956-761971(-) | protein_length=671
LmxM.33.3420.1-p1	metallo-beta-lactamase superfamily, putative	0.0315256	0.0990324	-0.872365		15	45.4	45.4	45.4	56.395	0	78.22	6	3	3	11	8	8	50700000	43500000	34100000	93700000	58000000	84900000	25.5955	25.3745	25.0233	26.4815	25.7895	26.3393	LmxM.33.3420.1-p1	LmxM.33.3420	4198	LmxM.33.3420.1-p1 | transcript=LmxM.33.3420.1 | gene=LmxM.33.3420 | organism=Leishmania_mexicana_MHOM/GT/2001/U1103 | gene_product=metallo-beta-lactamase superfamily, putative | transcript_product=metallo-beta-lactamase superfamily, putative | location=Lmx
LmxM.17.0480.1-p1	Phenazine biosynthesis-like protein, putative	0.000764691	0.00868246	-0.872005	+	29	64	64	64	59.536	0	197.62	11	11	11	18	19	22	54700000	51300000	50700000	85800000	106000000	95900000	25.705	25.6125	25.5955	26.3545	26.6595	26.515	LmxM.17.0480.1-p1	LmxM.17.0480	1513	LmxM.17.0480.1-p1 | transcript=LmxM.17.0480.1 | gene=LmxM.17.0480 | organism=Leishmania_mexicana_MHOM/GT/2001/U1103 | gene_product=Phenazine biosynthesis-like protein, putative | transcript_product=Phenazine biosynthesis-like protein, putative | location=L
LmxM.21.0030.1-p1	hypothetical protein, conserved	0.000302219	0.0046373	-0.867744	+	21	72.3	72.3	72.3	26.311	0	104.04	7	8	10	14	11	13	59200000	56100000	62700000	101000000	116000000	108000000	25.8191	25.7415	25.902	26.5898	26.7895	26.6865	LmxM.21.0030.1-p1	LmxM.21.0030	1897	LmxM.21.0030.1-p1 | transcript=LmxM.21.0030.1 | gene=LmxM.21.0030 | organism=Leishmania_mexicana_MHOM/GT/2001/U1103 | gene_product=hypothetical protein, conserved | transcript_product=hypothetical protein, conserved | location=LmxM.21:6878-7573(+) | protei
LmxM.19.0760.1-p1	transporter, putative	0.0435226	0.121348	-0.866273		8	20.7	20.7	20.7	53.596	0	57.109	1	2	1	5	2	7	13300000	21400000	13800000	35300000	22100000	30500000	23.6649	24.3511	23.7182	25.0732	24.3975	24.8623	LmxM.19.0760.1-p1	LmxM.19.0760	1742	LmxM.19.0760.1-p1 | transcript=LmxM.19.0760.1 | gene=LmxM.19.0760 | organism=Leishmania_mexicana_MHOM/GT/2001/U1103 | gene_product=transporter, putative | transcript_product=transporter, putative | location=LmxM.19:323267-324748(+) | protein_length=493 | s
LmxM.12.0540.1-p1	Present in the outer mitochondrial membrane proteome 18	0.0142348	0.0580732	-0.864921		6	41.9	41.9	41.9	17.83	0	9.4427	1	1	2	2	2	3	23000000	17500000	20500000	29500000	37800000	44700000	24.4551	24.0609	24.2891	24.8142	25.1719	25.4138	LmxM.12.0540.1-p1	LmxM.12.0540	1070	LmxM.12.0540.1-p1 | transcript=LmxM.12.0540.1 | gene=LmxM.12.0540 | organism=Leishmania_mexicana_MHOM/GT/2001/U1103 | gene_product=Present in the outer mitochondrial membrane proteome 18 | transcript_product=Present in the outer mitochondrial membrane prot
LmxM.19.1410.1-p1	Cid1 family poly A polymerase, putative	0.000650523	0.00787784	-0.8647	+	27	38.9	38.9	38.9	104.66	0	77.321	9	9	7	16	17	17	50500000	54600000	54700000	86700000	101000000	104000000	25.5898	25.7024	25.705	26.3695	26.5898	26.632	LmxM.19.1410.1-p1	LmxM.19.1410	1775	LmxM.19.1410.1-p1 | transcript=LmxM.19.1410.1 | gene=LmxM.19.1410 | organism=Leishmania_mexicana_MHOM/GT/2001/U1103 | gene_product=Cid1 family poly A polymerase, putative | transcript_product=Cid1 family poly A polymerase, putative | location=LmxM.19:58137
LmxM.33.3110.1-p1	AAA domain containing protein, putative	0.0121176	0.052625	-0.862196		10	38.2	38.2	38.2	27.802	0	14.775	3	3	2	5	6	8	34700000	34700000	23000000	55600000	54300000	55100000	25.0484	25.0484	24.4551	25.7286	25.6944	25.7155	LmxM.33.3110.1-p1	LmxM.33.3110	4185	LmxM.33.3110.1-p1 | transcript=LmxM.33.3110.1 | gene=LmxM.33.3110 | organism=Leishmania_mexicana_MHOM/GT/2001/U1103 | gene_product=AAA domain containing protein, putative | transcript_product=AAA domain containing protein, putative | location=LmxM.33:11948
LmxM.31.1830.1-p1	iron superoxide dismutase, putative	0.000154693	0.00284355	-0.861163	+	20	97.1	97.1	41.3	23.2	0	323.31	12	15	13	14	16	14	2200000000	2300000000	2249999872	4400000000	4060000000	3820000000	31.0349	31.099	31.0673	32.0349	31.9188	31.8309	LmxM.31.1830.1-p1	LmxM.31.1830	3675	LmxM.31.1830.1-p1 | transcript=LmxM.31.1830.1 | gene=LmxM.31.1830 | organism=Leishmania_mexicana_MHOM/GT/2001/U1103 | gene_product=iron superoxide dismutase, putative | transcript_product=iron superoxide dismutase, putative | location=LmxM.31:704506-705132
LmxM.29.2580.1-p1	reticulon domain protein, 22 kDa potentially aggravating protein (paple22)	0.000247681	0.00393177	-0.860387	+	12	43.7	43.7	43.7	22.202	0	166.36	8	7	7	8	7	8	323000000	291000000	282000000	516000000	546000000	563000000	28.267	28.1164	28.0711	28.9428	29.0243	29.0686	LmxM.29.2580.1-p1	LmxM.29.2580	3283	LmxM.29.2580.1-p1 | transcript=LmxM.29.2580.1 | gene=LmxM.29.2580 | organism=Leishmania_mexicana_MHOM/GT/2001/U1103 | gene_product=reticulon domain protein, 22 kDa potentially aggravating protein (paple22) | transcript_product=reticulon domain protein, 22
LmxM.34.2160.1-p1	adenine aminohydrolase	3.47116e-05	0.00105523	-0.858681	+	20	50.3	50.3	50.3	41.189	0	137.88	12	13	9	15	15	16	106000000	97500000	101000000	182000000	190000000	180000000	26.6595	26.5389	26.5898	27.4394	27.5014	27.4234	LmxM.34.2160.1-p1	LmxM.34.2160	4389	LmxM.34.2160.1-p1 | transcript=LmxM.34.2160.1 | gene=LmxM.34.2160 | organism=Leishmania_mexicana_MHOM/GT/2001/U1103 | gene_product=adenine aminohydrolase | transcript_product=adenine aminohydrolase | location=LmxM.34:796042-797136(+) | protein_length=364 |
LmxM.34.2230.1-p1	hypothetical protein, conserved	0.0240474	0.0824083	-0.857762		8	46.4	46.4	46.4	33.271	0	19.383	4	3	3	5	5	6	32800000	20700000	26700000	39300000	49200000	55800000	24.9672	24.3031	24.6703	25.228	25.5522	25.7338	LmxM.34.2230.1-p1	LmxM.34.2230	4394	LmxM.34.2230.1-p1 | transcript=LmxM.34.2230.1 | gene=LmxM.34.2230 | organism=Leishmania_mexicana_MHOM/GT/2001/U1103 | gene_product=hypothetical protein, conserved | transcript_product=hypothetical protein, conserved | location=LmxM.34:822002-822877(+) | pr
LmxM.19.0710.1-p1	glycosomal malate dehydrogenase	7.52061e-05	0.00167949	-0.857123	+	26	82.9	82.9	82.9	33.727	0	323.31	18	19	19	18	17	17	478000000	475000000	489000000	849000000	932000000	834000000	28.8324	28.8234	28.8653	29.6612	29.7958	29.6355	LmxM.19.0710.1-p1	LmxM.19.0710	1738	LmxM.19.0710.1-p1 | transcript=LmxM.19.0710.1 | gene=LmxM.19.0710 | organism=Leishmania_mexicana_MHOM/GT/2001/U1103 | gene_product=glycosomal malate dehydrogenase | transcript_product=glycosomal malate dehydrogenase | location=LmxM.19:308739-309707(+) | pr
LmxM.27.0745.1-p1	hypothetical protein, conserved (pseudogene)	0.0131972	0.0556217	-0.855401		5	70	70	70	12.248	0	47.78	5	5	5	5	4	5	77500000	64700000	103000000	143000000	155000000	138000000	26.2077	25.9473	26.6181	27.0914	27.2077	27.0401	LmxM.27.0745.1-p1	LmxM.27.0745	2799	LmxM.27.0745.1-p1 | transcript=LmxM.27.0745.1 | gene=LmxM.27.0745 | organism=Leishmania_mexicana_MHOM/GT/2001/U1103 | gene_product=hypothetical protein, conserved (pseudogene) | transcript_product=hypothetical protein, conserved (pseudogene) | location=Lmx
LmxM.32.1220.1-p1	hypothetical protein, conserved	0.0073112	0.0374868	-0.85444	+	9	16.1	16.1	16.1	86.164	0	20.711	2	2	2	5	6	7	32200000	31900000	30600000	49500000	52200000	71900000	24.9406	24.9271	24.867	25.5609	25.6375	26.0995	LmxM.32.1220.1-p1	LmxM.32.1220	3881	LmxM.32.1220.1-p1 | transcript=LmxM.32.1220.1 | gene=LmxM.32.1220 | organism=Leishmania_mexicana_MHOM/GT/2001/U1103 | gene_product=hypothetical protein, conserved | transcript_product=hypothetical protein, conserved | location=LmxM.32:449065-451467(+) | pr
LmxM.22.1330.1-p1	hypothetical protein, conserved	0.0132884	0.0558563	-0.848864		17	55.4	55.4	55.4	413.51	0	222.02	6	6	4	7	9	7	136000000	125000000	109000000	209000000	185000000	280000000	27.019	26.8974	26.6998	27.6389	27.4629	28.0609	LmxM.22.1330.1-p1	LmxM.22.1330	2129	LmxM.22.1330.1-p1 | transcript=LmxM.22.1330.1 | gene=LmxM.22.1330 | organism=Leishmania_mexicana_MHOM/GT/2001/U1103 | gene_product=hypothetical protein, conserved | transcript_product=hypothetical protein, conserved | location=LmxM.22:542520-554172(-) | pr
LmxM.36.6350.1-p1	poly(A)-specific ribonuclease PARN, putative	0.0161551	0.0634342	-0.843088		15	37.3	37.3	37.3	58.363	0	85.11	3	5	3	9	9	6	45100000	34200000	31000000	59800000	78500000	58800000	25.4266	25.0275	24.8858	25.8336	26.2262	25.8093	LmxM.36.6350.1-p1	LmxM.36.6350	4998	LmxM.36.6350.1-p1 | transcript=LmxM.36.6350.1 | gene=LmxM.36.6350 | organism=Leishmania_mexicana_MHOM/GT/2001/U1103 | gene_product=poly(A)-specific ribonuclease PARN, putative | transcript_product=poly(A)-specific ribonuclease PARN, putative | location=Lmx
LmxM.27.2020.1-p1	D-lactate dehydrogenase-like protein	0.000276285	0.00432511	-0.841906	+	32	71.2	71.2	71.2	53.423	0	323.31	17	17	16	19	20	23	336000000	337000000	368000000	588000000	669000000	610000000	28.3239	28.3282	28.4551	29.1312	29.3174	29.1842	LmxM.27.2020.1-p1	LmxM.27.2020	2886	LmxM.27.2020.1-p1 | transcript=LmxM.27.2020.1 | gene=LmxM.27.2020 | organism=Leishmania_mexicana_MHOM/GT/2001/U1103 | gene_product=D-lactate dehydrogenase-like protein | transcript_product=D-lactate dehydrogenase-like protein | location=LmxM.27:843979-8454
LmxM.27.0300.1-p1	methylmalonyl-coenzyme a mutase, putative	0.0268283	0.0890873	-0.840839		22	36.7	36.7	36.7	79.519	0	72.016	4	4	6	9	8	7	21100000	19000000	24500000	49900000	29300000	38600000	24.3307	24.1795	24.5463	25.5725	24.8044	25.2021	LmxM.27.0300.1-p1	LmxM.27.0300	2769	LmxM.27.0300.1-p1 | transcript=LmxM.27.0300.1 | gene=LmxM.27.0300 | organism=Leishmania_mexicana_MHOM/GT/2001/U1103 | gene_product=methylmalonyl-coenzyme a mutase, putative | transcript_product=methylmalonyl-coenzyme a mutase, putative | location=LmxM.27:7
LmxM.17.0720.1-p1	hypothetical protein, conserved	0.0326498	0.101148	-0.838504		22	43.8	43.8	43.8	85.455	0	69.793	5	8	5	10	9	11	16900000	31200000	25500000	41500000	42200000	43900000	24.0105	24.895	24.604	25.3066	25.3307	25.3877	LmxM.17.0720.1-p1	LmxM.17.0720	1523	LmxM.17.0720.1-p1 | transcript=LmxM.17.0720.1 | gene=LmxM.17.0720 | organism=Leishmania_mexicana_MHOM/GT/2001/U1103 | gene_product=hypothetical protein, conserved | transcript_product=hypothetical protein, conserved | location=LmxM.17:366211-368589(-) | pr
LmxM.16.0970.1-p1	hypothetical protein, conserved	0.00205036	0.0165717	-0.838368	+	15	27.8	27.8	27.8	84.887	0	27.29	6	5	5	8	4	8	38400000	29100000	32900000	58800000	61200000	58400000	25.1946	24.7945	24.9716	25.8093	25.867	25.7995	LmxM.16.0970.1-p1	LmxM.16.0970	1441	LmxM.16.0970.1-p1 | transcript=LmxM.16.0970.1 | gene=LmxM.16.0970 | organism=Leishmania_mexicana_MHOM/GT/2001/U1103 | gene_product=hypothetical protein, conserved | transcript_product=hypothetical protein, conserved | location=LmxM.16:341462-343741(+) | pr
LmxM.19.0740.1-p1	Vacuolar protein sorting protein 36 Vps36/EAP30/Vps36 family, putative	0.0203562	0.074011	-0.83835		9	35.4	35.4	35.4	47.804	0	53.944	4	2	2	5	4	5	27900000	18200000	17900000	40600000	38200000	33500000	24.7338	24.1174	24.0935	25.275	25.1871	24.9977	LmxM.19.0740.1-p1	LmxM.19.0740	1740	LmxM.19.0740.1-p1 | transcript=LmxM.19.0740.1 | gene=LmxM.19.0740 | organism=Leishmania_mexicana_MHOM/GT/2001/U1103 | gene_product=Vacuolar protein sorting protein 36 Vps36/EAP30/Vps36 family, putative | transcript_product=Vacuolar protein sorting protein
LmxM.33.0730.1-p1	Stage II sporulation protein E (SpoIIE), putative	0.0368782	0.109565	-0.838111		7	49.5	49.5	49.5	22.84	0	48.916	2	1	2	5	5	4	47300000	29600000	54200000	78300000	69300000	79900000	25.4953	24.8191	25.6918	26.2225	26.0464	26.2517	LmxM.33.0730.1-p1	LmxM.33.0730	4058	LmxM.33.0730.1-p1 | transcript=LmxM.33.0730.1 | gene=LmxM.33.0730 | organism=Leishmania_mexicana_MHOM/GT/2001/U1103 | gene_product=Stage II sporulation protein E (SpoIIE), putative | transcript_product=Stage II sporulation protein E (SpoIIE), putative | lo
LmxM.15.1040.1-p1	tryparedoxin peroxidase	0.00058055	0.0072948	-0.838038	+	4	80.4	26.1	26.1	22.229	0	190.9	3	3	3	3	4	3	925000000	968000000	1060000000	1900000000	1740000000	1640000000	29.7849	29.8504	29.9814	30.8234	30.6964	30.611	LmxM.15.1040.1-p1	LmxM.15.1040	1352	LmxM.15.1040.1-p1 | transcript=LmxM.15.1040.1 | gene=LmxM.15.1040 | organism=Leishmania_mexicana_MHOM/GT/2001/U1103 | gene_product=tryparedoxin peroxidase | transcript_product=tryparedoxin peroxidase | location=LmxM.15:407413-408012(-) | protein_length=199
LmxM.31.1260.1-p1	CRAL/TRIO domain containing protein, putative	0.000700208	0.00826912	-0.835303	+	14	42.3	42.3	42.3	53.531	0	99.304	7	6	5	8	9	12	21300000	24700000	21900000	43100000	37400000	40600000	24.3444	24.558	24.3844	25.3612	25.1565	25.275	LmxM.31.1260.1-p1	LmxM.31.1260	3641	LmxM.31.1260.1-p1 | transcript=LmxM.31.1260.1 | gene=LmxM.31.1260 | organism=Leishmania_mexicana_MHOM/GT/2001/U1103 | gene_product=CRAL/TRIO domain containing protein, putative | transcript_product=CRAL/TRIO domain containing protein, putative | location=L
LmxM.36.1160.1-p1	AmmeMemoRadiSam system protein B, putative	0.000643206	0.00781131	-0.834571	+	17	60.3	60.3	60.3	41.464	0	78.924	10	8	8	13	11	13	63600000	60900000	58900000	118000000	112000000	97900000	25.9225	25.8599	25.8118	26.8142	26.7389	26.5448	LmxM.36.1160.1-p1	LmxM.36.1160	4655	LmxM.36.1160.1-p1 | transcript=LmxM.36.1160.1 | gene=LmxM.36.1160 | organism=Leishmania_mexicana_MHOM/GT/2001/U1103 | gene_product=AmmeMemoRadiSam system protein B, putative | transcript_product=AmmeMemoRadiSam system protein B, putative | location=LmxM.20
LmxM.33.3190.1-p1	NAD dependent epimerase/dehydratase family, putative	0.00239797	0.0184327	-0.831207	+	22	57.3	57.3	57.3	55.533	0	141.44	13	13	9	16	15	14	186000000	176000000	147000000	280000000	327000000	296000000	27.4707	27.391	27.1312	28.0609	28.2847	28.141	LmxM.33.3190.1-p1	LmxM.33.3190	4188	LmxM.33.3190.1-p1 | transcript=LmxM.33.3190.1 | gene=LmxM.33.3190 | organism=Leishmania_mexicana_MHOM/GT/2001/U1103 | gene_product=NAD dependent epimerase/dehydratase family, putative | transcript_product=NAD dependent epimerase/dehydratase family, putativ
LmxM.21.0560.1-p1	Qc-SNARE protein, putative	0.0316596	0.0993211	-0.828506		5	65.6	65.6	65.6	11.089	0	20.654	1	3	2	2	3	2	27600000	42900000	38100000	53500000	59400000	79500000	24.7182	25.3545	25.1833	25.673	25.824	26.2445	LmxM.21.0560.1-p1	LmxM.21.0560	1936	LmxM.21.0560.1-p1 | transcript=LmxM.21.0560.1 | gene=LmxM.21.0560 | organism=Leishmania_mexicana_MHOM/GT/2001/U1103 | gene_product=Qc-SNARE protein, putative | transcript_product=Qc-SNARE protein, putative | location=LmxM.21:166965-167255(-) | protein_leng
LmxM.15.1465.1-p1	hypothetical protein, conserved	0.0425847	0.120011	-0.826605		3	19.2	19.2	19.2	13.602	0.00023143	5.3797	1	2	1	2	1	2	11700000	19200000	10400000	26100000	22800000	21900000	23.48	24.1946	23.3101	24.6375	24.4425	24.3844	LmxM.15.1465.1-p1	LmxM.15.1465	1376	LmxM.15.1465.1-p1 | transcript=LmxM.15.1465.1 | gene=LmxM.15.1465 | organism=Leishmania_mexicana_MHOM/GT/2001/U1103 | gene_product=hypothetical protein, conserved | transcript_product=hypothetical protein, conserved | location=LmxM.15:534612-534989(-) | pr
LmxM.08_29.0867.1-p1	guanine deaminase, putative	0.000376819	0.00539687	-0.824913	+	20	52.6	52.6	52.6	49.172	0	323.31	14	16	13	16	17	16	116000000	115000000	99900000	201000000	189000000	195000000	26.7895	26.7771	26.574	27.5826	27.4938	27.5389	LmxM.08_29.0867.1-p1	LmxM.08_29.0867	645	LmxM.08_29.0867.1-p1 | transcript=LmxM.08_29.0867.1 | gene=LmxM.08_29.0867 | organism=Leishmania_mexicana_MHOM/GT/2001/U1103 | gene_product=guanine deaminase, putative | transcript_product=guanine deaminase, putative | location=LmxM.08:830638-832002(+) | p
LmxM.33.0190.1-p1	Domain of unknown function (DUF1935), putative	0.00193202	0.0159434	-0.8242	+	30	58	58	58	55.984	0	323.31	10	12	13	20	20	16	113000000	106000000	123000000	210000000	220000000	177000000	26.7517	26.6595	26.8741	27.6458	27.7129	27.3992	LmxM.33.0190.1-p1	LmxM.33.0190	4018	LmxM.33.0190.1-p1 | transcript=LmxM.33.0190.1 | gene=LmxM.33.0190 | organism=Leishmania_mexicana_MHOM/GT/2001/U1103 | gene_product=Domain of unknown function (DUF1935), putative | transcript_product=Domain of unknown function (DUF1935), putative | location
LmxM.04.0240.1-p1	GRAM domain containing protein, putative	0.000108207	0.00220723	-0.823257	+	18	64.5	64.5	64.5	31.967	0	177.91	7	7	9	9	8	12	306000000	273000000	302000000	529000000	517000000	511000000	28.189	28.0243	28.17	28.9787	28.9456	28.9287	LmxM.04.0240.1-p1	LmxM.04.0240	193	LmxM.04.0240.1-p1 | transcript=LmxM.04.0240.1 | gene=LmxM.04.0240 | organism=Leishmania_mexicana_MHOM/GT/2001/U1103 | gene_product=GRAM domain containing protein, putative | transcript_product=GRAM domain containing protein, putative | location=LmxM.04:676
LmxM.05.0730.1-p1	hypothetical protein, conserved	0.00835282	0.0409132	-0.818546	+	16	32.4	32.4	32.4	78.871	0	27.653	7	4	3	8	9	10	28200000	20500000	25400000	38600000	49100000	42500000	24.7492	24.2891	24.5983	25.2021	25.5492	25.341	LmxM.05.0730.1-p1	LmxM.05.0730	305	LmxM.05.0730.1-p1 | transcript=LmxM.05.0730.1 | gene=LmxM.05.0730 | organism=Leishmania_mexicana_MHOM/GT/2001/U1103 | gene_product=hypothetical protein, conserved | transcript_product=hypothetical protein, conserved | location=LmxM.05:274638-276815(+) | pr
LmxM.32.1355.1-p1	hypothetical protein, conserved	0.0180971	0.0687597	-0.816481		9	69.2	69.2	69.2	12.644	0	41.421	8	5	8	6	6	7	126000000	106000000	166000000	209000000	261000000	222000000	26.9088	26.6595	27.3066	27.6389	27.9595	27.726	LmxM.32.1355.1-p1	LmxM.32.1355	3890	LmxM.32.1355.1-p1 | transcript=LmxM.32.1355.1 | gene=LmxM.32.1355 | organism=Leishmania_mexicana_MHOM/GT/2001/U1103 | gene_product=hypothetical protein, conserved | transcript_product=hypothetical protein, conserved | location=LmxM.32:491391-491714(+) | pr
LmxM.10.0840.1-p1	hypothetical protein, conserved	0.00962651	0.0450001	-0.813605	+	9	16.7	16.7	16.7	78.963	0	14.823	4	3	1	5	5	4	18600000	15700000	12500000	28000000	25100000	28200000	24.1488	23.9043	23.5754	24.7389	24.5812	24.7492	LmxM.10.0840.1-p1	LmxM.10.0840	927	LmxM.10.0840.1-p1 | transcript=LmxM.10.0840.1 | gene=LmxM.10.0840 | organism=Leishmania_mexicana_MHOM/GT/2001/U1103 | gene_product=hypothetical protein, conserved | transcript_product=hypothetical protein, conserved | location=LmxM.10:356738-358900(-) | pr
LmxM.19.1290.1-p1	SPFH domain / Band 7 family, putative	0.00192409	0.0159058	-0.810032	+	21	75.3	75.3	75.3	30.798	0	179.7	12	16	10	14	15	16	67400000	77000000	59200000	117000000	122000000	116000000	26.0062	26.1984	25.8191	26.8019	26.8623	26.7895	LmxM.19.1290.1-p1	LmxM.19.1290	1769	LmxM.19.1290.1-p1 | transcript=LmxM.19.1290.1 | gene=LmxM.19.1290 | organism=Leishmania_mexicana_MHOM/GT/2001/U1103 | gene_product=SPFH domain / Band 7 family, putative | transcript_product=SPFH domain / Band 7 family, putative | location=LmxM.19:523989-52
LmxM.14.0240.1-p1	HIT domain containing protein, putative	0.0118335	0.0516768	-0.807256		11	91.5	91.5	91.5	15.369	0	241.78	8	8	7	8	8	9	217000000	231000000	316000000	457000000	469000000	396000000	27.6931	27.7833	28.2353	28.7676	28.805	28.5609	LmxM.14.0240.1-p1	LmxM.14.0240	1211	LmxM.14.0240.1-p1 | transcript=LmxM.14.0240.1 | gene=LmxM.14.0240 | organism=Leishmania_mexicana_MHOM/GT/2001/U1103 | gene_product=HIT domain containing protein, putative | transcript_product=HIT domain containing protein, putative | location=LmxM.14:66040
LmxM.32.1270.1-p1	hypothetical protein, conserved	0.000973119	0.0101941	-0.806327	+	7	25.2	25.2	25.2	38.198	0	7.9344	2	2	1	4	3	4	9970000	9420000	10900000	19400000	16600000	17000000	23.2492	23.1673	23.3778	24.2096	23.9847	24.019	LmxM.32.1270.1-p1	LmxM.32.1270	3883	LmxM.32.1270.1-p1 | transcript=LmxM.32.1270.1 | gene=LmxM.32.1270 | organism=Leishmania_mexicana_MHOM/GT/2001/U1103 | gene_product=hypothetical protein, conserved | transcript_product=hypothetical protein, conserved | location=LmxM.32:466924-467916(+) | pr
LmxM.19.1380.1-p1	cation transporter, putative	0.0053271	0.030951	-0.799661	+	14	33.2	33.2	33.2	64.329	0	116.18	6	6	6	11	8	11	54700000	54000000	41000000	88200000	90300000	80200000	25.705	25.6865	25.2891	26.3943	26.4282	26.2571	LmxM.19.1380.1-p1	LmxM.19.1380	1772	LmxM.19.1380.1-p1 | transcript=LmxM.19.1380.1 | gene=LmxM.19.1380 | organism=Leishmania_mexicana_MHOM/GT/2001/U1103 | gene_product=cation transporter, putative | transcript_product=cation transporter, putative | location=LmxM.19:573899-575737(+) | protein_
LmxM.08_29.2510.1-p1	ATP-dependent 6-phosphofructokinase, glycosomal	0.000324343	0.00486721	-0.798902	+	44	83.3	83.3	83.3	54.066	0	323.31	27	32	30	30	30	33	468000000	454000000	403000000	759000000	790000000	752000000	28.8019	28.7581	28.5862	29.4995	29.5573	29.4862	LmxM.08_29.2510.1-p1	LmxM.08_29.2510	746	LmxM.08_29.2510.1-p1 | transcript=LmxM.08_29.2510.1 | gene=LmxM.08_29.2510 | organism=Leishmania_mexicana_MHOM/GT/2001/U1103 | gene_product=ATP-dependent 6-phosphofructokinase, glycosomal | transcript_product=ATP-dependent 6-phosphofructokinase, glycosomal
LmxM.33.2530.1-p1	flagellar attachment zone protein, putative (fragment)	0.00209067	0.0166687	-0.798302	+	29	23	23	23	251.28	0	95.192	7	6	8	16	17	15	307000000	288000000	329000000	524000000	607000000	481000000	28.1937	28.1015	28.2935	28.965	29.1771	28.8415	LmxM.33.2530.1-p1	LmxM.33.2530	4146	LmxM.33.2530.1-p1 | transcript=LmxM.33.2530.1 | gene=LmxM.33.2530 | organism=Leishmania_mexicana_MHOM/GT/2001/U1103 | gene_product=flagellar attachment zone protein, putative (fragment) | transcript_product=flagellar attachment zone protein, putative (frag
LmxM.30.0780.1-p1	c2 domain protein, putative	0.0138756	0.0572166	-0.798127		5	21.2	21.2	21.2	30.168	0	17.978	2	2	2	3	3	3	35300000	32000000	23500000	50500000	57100000	48400000	25.0732	24.9316	24.4862	25.5898	25.767	25.5285	LmxM.30.0780.1-p1	LmxM.30.0780	3414	LmxM.30.0780.1-p1 | transcript=LmxM.30.0780.1 | gene=LmxM.30.0780 | organism=Leishmania_mexicana_MHOM/GT/2001/U1103 | gene_product=c2 domain protein, putative | transcript_product=c2 domain protein, putative | location=LmxM.30:296052-296876(-) | protein_le
LmxM.23.1061.1-p1;LmxM.23.1050.1-p1	small hydrophilic endoplasmic reticulum-associated protein (sherp)	0.0237112	0.0817317	-0.795877		5	89.5	89.5	89.5	5.9464	0	67.032	2	2	3	3	2	2	76000000	51200000	82100000	124000000	107000000	126000000	26.1795	25.6096	26.2909	26.8858	26.673	26.9088	LmxM.23.1061.1-p1;LmxM.23.1050.1-p1	LmxM.23.1061	2230	LmxM.23.1061.1-p1 | transcript=LmxM.23.1061.1 | gene=LmxM.23.1061 | organism=Leishmania_mexicana_MHOM/GT/2001/U1103 | gene_product=small hydrophilic endoplasmic reticulum-associated protein (sherp) | transcript_product=small hydrophilic endoplasmic reticul
LmxM.28.2710.1-p1	hypothetical protein, conserved	0.0138615	0.0572166	-0.79547		4	22.1	22.1	22.1	31.607	0.00022512	4.5925	1	1	2	3	2	1	5040000	6980000	7600000	11600000	11700000	10300000	22.265	22.7348	22.8576	23.4676	23.48	23.2961	LmxM.28.2710.1-p1	LmxM.28.2710	3104	LmxM.28.2710.1-p1 | transcript=LmxM.28.2710.1 | gene=LmxM.28.2710 | organism=Leishmania_mexicana_MHOM/GT/2001/U1103 | gene_product=hypothetical protein, conserved | transcript_product=hypothetical protein, conserved | location=LmxM.28:1030846-1031688(-) |
LmxM.32.1035.1-p1	hypothetical protein, conserved	0.0003547	0.00516359	-0.792959	+	7	37.9	37.9	37.9	18.962	0	110.85	5	5	4	7	5	7	311000000	304000000	351000000	537000000	575000000	559000000	28.2123	28.1795	28.3869	29.0003	29.099	29.0583	LmxM.32.1035.1-p1	LmxM.32.1035	3870	LmxM.32.1035.1-p1 | transcript=LmxM.32.1035.1 | gene=LmxM.32.1035 | organism=Leishmania_mexicana_MHOM/GT/2001/U1103 | gene_product=hypothetical protein, conserved | transcript_product=hypothetical protein, conserved | location=LmxM.32:374132-374665(+) | pr
LmxM.19.0210.1-p1	ADP/ATP translocase 1, putative	0.0499163	0.13402	-0.792664		2	71	3.8	3.8	35.159	0	76.646	1	2	1	2	2	1	233000000	284000000	173000000	299000000	465000000	428000000	27.7958	28.0813	27.3662	28.1556	28.7927	28.673	LmxM.19.0210.1-p1	LmxM.19.0210	1697	LmxM.19.0210.1-p1 | transcript=LmxM.19.0210.1 | gene=LmxM.19.0210 | organism=Leishmania_mexicana_MHOM/GT/2001/U1103 | gene_product=ADP/ATP translocase 1, putative | transcript_product=ADP/ATP translocase 1, putative | location=LmxM.19:56248-57201(-) | prot
LmxM.34.1970.1-p1	ubx domain containing protein, putative	0.00305786	0.0215585	-0.792636	+	7	23.5	23.5	23.5	37.619	0	24.84	3	2	2	3	4	4	24300000	19900000	18200000	35200000	36000000	36100000	24.5345	24.2463	24.1174	25.0691	25.1015	25.1055	LmxM.34.1970.1-p1	LmxM.34.1970	4378	LmxM.34.1970.1-p1 | transcript=LmxM.34.1970.1 | gene=LmxM.34.1970 | organism=Leishmania_mexicana_MHOM/GT/2001/U1103 | gene_product=ubx domain containing protein, putative | transcript_product=ubx domain containing protein, putative | location=LmxM.34:70760
LmxM.19.1280.1-p1	SPFH domain / Band 7 family, putative	0.000678828	0.00809782	-0.791279	+	15	43	43	43	30.683	0	116.47	7	6	8	8	9	8	90000000	93100000	78600000	145000000	158000000	149000000	26.4234	26.4723	26.228	27.1115	27.2353	27.1507	LmxM.19.1280.1-p1	LmxM.19.1280	1768	LmxM.19.1280.1-p1 | transcript=LmxM.19.1280.1 | gene=LmxM.19.1280 | organism=Leishmania_mexicana_MHOM/GT/2001/U1103 | gene_product=SPFH domain / Band 7 family, putative | transcript_product=SPFH domain / Band 7 family, putative | location=LmxM.19:521054-52
LmxM.19.0090.1-p1	hypothetical protein, conserved	0.00707642	0.0366016	-0.78896	+	23	58.8	58.8	58.8	46.579	0	323.31	10	14	11	14	16	16	128000000	102000000	91500000	182000000	198000000	171000000	26.9316	26.604	26.4473	27.4394	27.5609	27.3494	LmxM.19.0090.1-p1	LmxM.19.0090	1686	LmxM.19.0090.1-p1 | transcript=LmxM.19.0090.1 | gene=LmxM.19.0090 | organism=Leishmania_mexicana_MHOM/GT/2001/U1103 | gene_product=hypothetical protein, conserved | transcript_product=hypothetical protein, conserved | location=LmxM.19:14573-15784(-) | prot
LmxM.36.4170.1-p1	oxidoreductase, putative	0.000466819	0.00616148	-0.784932	+	27	78.2	78.2	78.2	36.092	0	323.31	17	19	17	20	18	18	732000000	689000000	640000000	1260000000	1170000000	1120000000	29.4473	29.3599	29.2535	30.2308	30.1239	30.0609	LmxM.36.4170.1-p1	LmxM.36.4170	4862	LmxM.36.4170.1-p1 | transcript=LmxM.36.4170.1 | gene=LmxM.36.4170 | organism=Leishmania_mexicana_MHOM/GT/2001/U1103 | gene_product=oxidoreductase, putative | transcript_product=oxidoreductase, putative | location=LmxM.20:1567500-1568522(+) | protein_length
LmxM.33.0030.1-p1	protein kinase, putative	0.0182286	0.0691573	-0.782627		8	34.1	34.1	34.1	38.15	0	23.6	1	1	2	3	2	1	14000000	17300000	20400000	29100000	34300000	25200000	23.7389	24.0443	24.2821	24.7945	25.0317	24.5869	LmxM.33.0030.1-p1	LmxM.33.0030	4005	LmxM.33.0030.1-p1 | transcript=LmxM.33.0030.1 | gene=LmxM.33.0030 | organism=Leishmania_mexicana_MHOM/GT/2001/U1103 | gene_product=protein kinase, putative | transcript_product=protein kinase, putative | location=LmxM.33:7471-8493(+) | protein_length=340 |
LmxM.28.0380.1-p1	saccharopine dehydrogenase, putative	0.000608236	0.00752234	-0.779399	+	23	56.4	56.4	56.4	41.827	0	296.4	16	14	12	16	16	16	135000000	142000000	128000000	212000000	248000000	236000000	27.0084	27.0813	26.9316	27.6595	27.8858	27.8142	LmxM.28.0380.1-p1	LmxM.28.0380	2944	LmxM.28.0380.1-p1 | transcript=LmxM.28.0380.1 | gene=LmxM.28.0380 | organism=Leishmania_mexicana_MHOM/GT/2001/U1103 | gene_product=saccharopine dehydrogenase, putative | transcript_product=saccharopine dehydrogenase, putative | location=LmxM.28:111303-1124
LmxM.13.1550.1-p1	hypothetical protein, conserved	0.0115327	0.0506448	-0.779082		13	17.9	17.9	17.9	124.52	0	44.677	6	4	3	9	8	9	25300000	20600000	16600000	34400000	35600000	35700000	24.5926	24.2961	23.9847	25.0359	25.0854	25.0894	LmxM.13.1550.1-p1	LmxM.13.1550	1186	LmxM.13.1550.1-p1 | transcript=LmxM.13.1550.1 | gene=LmxM.13.1550 | organism=Leishmania_mexicana_MHOM/GT/2001/U1103 | gene_product=hypothetical protein, conserved | transcript_product=hypothetical protein, conserved | location=LmxM.13:536701-540249(-) | pr
LmxM.17.0600.1-p1	P-type ATPase, putative	0.00810464	0.0401146	-0.778126	+	33	35.5	35.5	35.5	122.03	0	207.18	12	14	8	16	12	19	64600000	59800000	46200000	88600000	99600000	102000000	25.945	25.8336	25.4614	26.4008	26.5696	26.604	LmxM.17.0600.1-p1	LmxM.17.0600	1518	LmxM.17.0600.1-p1 | transcript=LmxM.17.0600.1 | gene=LmxM.17.0600 | organism=Leishmania_mexicana_MHOM/GT/2001/U1103 | gene_product=P-type ATPase, putative | transcript_product=P-type ATPase, putative | location=LmxM.17:289489-292896(-) | protein_length=113
LmxM.34.2490.1-p1	hypothetical protein, conserved	0.00049913	0.00640845	-0.777378	+	25	21.2	21.2	21.2	173.09	0	49.368	5	7	5	15	10	15	21500000	25600000	24200000	40000000	40600000	41300000	24.3578	24.6096	24.5285	25.2535	25.275	25.2996	LmxM.34.2490.1-p1	LmxM.34.2490	4410	LmxM.34.2490.1-p1 | transcript=LmxM.34.2490.1 | gene=LmxM.34.2490 | organism=Leishmania_mexicana_MHOM/GT/2001/U1103 | gene_product=hypothetical protein, conserved | transcript_product=hypothetical protein, conserved | location=LmxM.34:951376-956298(+) | pr
LmxM.34.3080.1-p1	glycerol kinase, glycosomal, putative	0.000860403	0.00940654	-0.772758	+	22	53.5	53.5	53.5	55.771	0	142.27	9	9	7	13	12	15	44700000	48800000	40000000	74600000	78300000	74500000	25.4138	25.5404	25.2535	26.1527	26.2225	26.1507	LmxM.34.3080.1-p1	LmxM.34.3080	4441	LmxM.34.3080.1-p1 | transcript=LmxM.34.3080.1 | gene=LmxM.34.3080 | organism=Leishmania_mexicana_MHOM/GT/2001/U1103 | gene_product=glycerol kinase, glycosomal, putative | transcript_product=glycerol kinase, glycosomal, putative | location=LmxM.34:1171711-1
LmxM.29.3690.1-p1	Protein of unknown function (DUF3808), putative	0.00663512	0.0351684	-0.772511	+	30	55.8	55.8	55.8	66.453	0	249.34	15	10	13	19	21	19	116000000	111000000	86300000	172000000	194000000	166000000	26.7895	26.726	26.3629	27.3578	27.5315	27.3066	LmxM.29.3690.1-p1	LmxM.29.3690	3364	LmxM.29.3690.1-p1 | transcript=LmxM.29.3690.1 | gene=LmxM.29.3690 | organism=Leishmania_mexicana_MHOM/GT/2001/U1103 | gene_product=Protein of unknown function (DUF3808), putative | transcript_product=Protein of unknown function (DUF3808), putative | locati
LmxM.14.1320.1-p1	serine hydroxymethyltransferase, putative	0.000144794	0.00269907	-0.767018	+	33	91	91	91	50.657	0	323.31	20	21	21	25	25	25	183000000	185000000	174000000	303000000	327000000	293000000	27.4473	27.4629	27.3745	28.1747	28.2847	28.1263	LmxM.14.1320.1-p1	LmxM.14.1320	1272	LmxM.14.1320.1-p1 | transcript=LmxM.14.1320.1 | gene=LmxM.14.1320 | organism=Leishmania_mexicana_MHOM/GT/2001/U1103 | gene_product=serine hydroxymethyltransferase, putative | transcript_product=serine hydroxymethyltransferase, putative | location=LmxM.14:5
LmxM.19.0310.1-p1	membrane protein, putative	0.0434339	0.121244	-0.766745		6	29.8	29.8	29.8	27.222	0	20.785	3	3	2	3	3	3	51600000	45800000	29500000	63800000	67700000	79500000	25.6209	25.4488	24.8142	25.9271	26.0127	26.2445	LmxM.19.0310.1-p1	LmxM.19.0310	1706	LmxM.19.0310.1-p1 | transcript=LmxM.19.0310.1 | gene=LmxM.19.0310 | organism=Leishmania_mexicana_MHOM/GT/2001/U1103 | gene_product=membrane protein, putative | transcript_product=membrane protein, putative | location=LmxM.19:116098-116856(+) | protein_leng
LmxM.27.0490.1-p1	calpain-like cysteine peptidase, putative	0.000195015	0.00337835	-0.764474	+	37	35.4	31	30.7	269.06	0	224.52	12	13	9	23	24	21	621000000	612000000	550000000	1030000000	1010000000	985000000	29.21	29.189	29.0349	29.94	29.9117	29.8755	LmxM.27.0490.1-p1	LmxM.27.0490	2782	LmxM.27.0490.1-p1 | transcript=LmxM.27.0490.1 | gene=LmxM.27.0490 | organism=Leishmania_mexicana_MHOM/GT/2001/U1103 | gene_product=calpain-like cysteine peptidase, putative | transcript_product=calpain-like cysteine peptidase, putative | location=LmxM.27:1
LmxM.31.0930.1-p1	FAD dependent oxidoreductase, putative	0.00686859	0.035921	-0.763432	+	12	24.5	24.5	24.5	75	0	20.937	3	4	2	5	6	4	16400000	23200000	19100000	34500000	32300000	31900000	23.9672	24.4676	24.1871	25.0401	24.945	24.9271	LmxM.31.0930.1-p1	LmxM.31.0930	3620	LmxM.31.0930.1-p1 | transcript=LmxM.31.0930.1 | gene=LmxM.31.0930 | organism=Leishmania_mexicana_MHOM/GT/2001/U1103 | gene_product=FAD dependent oxidoreductase, putative | transcript_product=FAD dependent oxidoreductase, putative | location=LmxM.31:345487-
LmxM.08_29.0330.1-p1	Putative GTPase activating protein for Arf, putative	0.0114797	0.0504594	-0.759074		6	24.2	24.2	24.2	41.439	0	19.891	1	1	2	2	2	1	17500000	15700000	23300000	30400000	32100000	31800000	24.0609	23.9043	24.4738	24.8576	24.9361	24.9225	LmxM.08_29.0330.1-p1	LmxM.08_29.0330	610	LmxM.08_29.0330.1-p1 | transcript=LmxM.08_29.0330.1 | gene=LmxM.08_29.0330 | organism=Leishmania_mexicana_MHOM/GT/2001/U1103 | gene_product=Putative GTPase activating protein for Arf, putative | transcript_product=Putative GTPase activating protein for Arf
LmxM.32.1750.1-p1	macrophage migration inhibitory factor-like protein	0.000603567	0.00748424	-0.757998	+	11	94.7	94.7	94.7	12.683	0	288.83	10	8	8	9	8	10	245000000	248000000	287000000	425000000	450000000	441000000	27.8682	27.8858	28.0965	28.6629	28.7453	28.7162	LmxM.32.1750.1-p1	LmxM.32.1750	3914	LmxM.32.1750.1-p1 | transcript=LmxM.32.1750.1 | gene=LmxM.32.1750 | organism=Leishmania_mexicana_MHOM/GT/2001/U1103 | gene_product=macrophage migration inhibitory factor-like protein | transcript_product=macrophage migration inhibitory factor-like protein
LmxM.29.2730.1-p1	Stabilization of polarity axis, putative	0.00410939	0.0259216	-0.757121	+	11	19.8	19.8	19.8	92.808	0	50.422	1	2	1	4	3	3	27600000	25800000	26500000	45300000	52100000	38600000	24.7182	24.6209	24.6595	25.433	25.6348	25.2021	LmxM.29.2730.1-p1	LmxM.29.2730	3295	LmxM.29.2730.1-p1 | transcript=LmxM.29.2730.1 | gene=LmxM.29.2730 | organism=Leishmania_mexicana_MHOM/GT/2001/U1103 | gene_product=Stabilization of polarity axis, putative | transcript_product=Stabilization of polarity axis, putative | location=LmxM.29:997
LmxM.13.0730.1-p1	ubiquitin-like protein	0.00106548	0.0108906	-0.756782	+	23	45.2	45.2	45.2	88.024	0	323.31	11	11	8	14	14	17	159000000	158000000	188000000	291000000	290000000	270000000	27.2445	27.2353	27.4862	28.1164	28.1115	28.0084	LmxM.13.0730.1-p1	LmxM.13.0730	1133	LmxM.13.0730.1-p1 | transcript=LmxM.13.0730.1 | gene=LmxM.13.0730 | organism=Leishmania_mexicana_MHOM/GT/2001/U1103 | gene_product=ubiquitin-like protein | transcript_product=ubiquitin-like protein | location=LmxM.13:214911-217394(-) | protein_length=827 |
LmxM.18.1040.1-p1	putative 5-oxoprolinase, putative	0.00393063	0.0251646	-0.75394	+	38	40.8	40.8	40.8	144.64	0	225.37	9	15	7	19	25	20	38900000	48200000	37000000	73200000	69500000	65400000	25.2133	25.5225	25.141	26.1253	26.0505	25.9628	LmxM.18.1040.1-p1	LmxM.18.1040	1632	LmxM.18.1040.1-p1 | transcript=LmxM.18.1040.1 | gene=LmxM.18.1040 | organism=Leishmania_mexicana_MHOM/GT/2001/U1103 | gene_product=putative 5-oxoprolinase, putative | transcript_product=putative 5-oxoprolinase, putative | location=LmxM.18:421640-425674(+)
LmxM.05.0350.1-p1	trypanothione reductase	5.03403e-05	0.00132516	-0.744918	+	38	85.7	85.7	85.7	53.173	0	323.31	24	25	22	29	26	31	946000000	915000000	948000000	1520000000	1650000000	1540000000	29.8173	29.7692	29.8203	30.5014	30.6198	30.5203	LmxM.05.0350.1-p1	LmxM.05.0350	279	LmxM.05.0350.1-p1 | transcript=LmxM.05.0350.1 | gene=LmxM.05.0350 | organism=Leishmania_mexicana_MHOM/GT/2001/U1103 | gene_product=trypanothione reductase | transcript_product=trypanothione reductase | location=LmxM.05:113762-115237(+) | protein_length=491
LmxM.36.1000.1-p1	intraflagellar transport protein 122, putative	0.0391986	0.113843	-0.742367		41	40.6	40.6	40.6	145.22	0	74.733	14	9	7	18	22	24	120000000	101000000	70700000	143000000	181000000	155000000	26.8385	26.5898	26.0752	27.0914	27.4314	27.2077	LmxM.36.1000.1-p1	LmxM.36.1000	4646	LmxM.36.1000.1-p1 | transcript=LmxM.36.1000.1 | gene=LmxM.36.1000 | organism=Leishmania_mexicana_MHOM/GT/2001/U1103 | gene_product=intraflagellar transport protein 122, putative | transcript_product=intraflagellar transport protein 122, putative | location
LmxM.36.2210.1-p1	Plasma-membrane choline transporter, putative	0.00309752	0.0216551	-0.738763	+	4	5.3	5.3	5.3	56.086	0.00023148	5.3806	3	3	2	3	2	2	49200000	56300000	49700000	98400000	78900000	82400000	25.5522	25.7466	25.5667	26.5522	26.2335	26.2961	LmxM.36.2210.1-p1	LmxM.36.2210	4727	LmxM.36.2210.1-p1 | transcript=LmxM.36.2210.1 | gene=LmxM.36.2210 | organism=Leishmania_mexicana_MHOM/GT/2001/U1103 | gene_product=Plasma-membrane choline transporter, putative | transcript_product=Plasma-membrane choline transporter, putative | location=L
LmxM.30.2460.1-p1	lipase, putative	0.0214536	0.0765894	-0.737744		6	25.3	25.3	25.3	40.898	0	50.438	1	1	1	2	4	5	10000000	11000000	9640000	13100000	18400000	20400000	23.2535	23.391	23.2006	23.6431	24.1332	24.2821	LmxM.30.2460.1-p1	LmxM.30.2460	3502	LmxM.30.2460.1-p1 | transcript=LmxM.30.2460.1 | gene=LmxM.30.2460 | organism=Leishmania_mexicana_MHOM/GT/2001/U1103 | gene_product=lipase, putative | transcript_product=lipase, putative | location=LmxM.30:1185559-1186650(-) | protein_length=363 | sequence_
LmxM.19.0720.1-p1	hypothetical protein, conserved	0.0277545	0.0908189	-0.734001		11	46.9	46.9	46.9	30.98	0	37.619	5	5	5	9	8	8	48700000	31200000	41600000	76200000	64800000	58900000	25.5374	24.895	25.3101	26.1833	25.9495	25.8118	LmxM.19.0720.1-p1	LmxM.19.0720	1739	LmxM.19.0720.1-p1 | transcript=LmxM.19.0720.1 | gene=LmxM.19.0720 | organism=Leishmania_mexicana_MHOM/GT/2001/U1103 | gene_product=hypothetical protein, conserved | transcript_product=hypothetical protein, conserved | location=LmxM.19:311767-312594(+) | pr
LmxM.26.1550.1-p1	trifunctional enzyme alpha subunit, mitochondrial precursor-like protein	0.000235657	0.00384228	-0.733982	+	58	74.7	74.7	74.7	79.581	0	323.31	26	28	27	36	35	36	103000000	102000000	99400000	176000000	175000000	156000000	26.6181	26.604	26.5667	27.391	27.3828	27.217	LmxM.26.1550.1-p1	LmxM.26.1550	2671	LmxM.26.1550.1-p1 | transcript=LmxM.26.1550.1 | gene=LmxM.26.1550 | organism=Leishmania_mexicana_MHOM/GT/2001/U1103 | gene_product=trifunctional enzyme alpha subunit, mitochondrial precursor-like protein | transcript_product=trifunctional enzyme alpha subu
LmxM.32.1710.1-p1	protein kinase, putative	0.019318	0.0713379	-0.732728		13	24.2	24.2	24.2	72.337	0	38.383	5	3	5	6	7	8	28900000	20100000	20500000	40200000	40700000	33400000	24.7846	24.2607	24.2891	25.2607	25.2785	24.9933	LmxM.32.1710.1-p1	LmxM.32.1710	3910	LmxM.32.1710.1-p1 | transcript=LmxM.32.1710.1 | gene=LmxM.32.1710 | organism=Leishmania_mexicana_MHOM/GT/2001/U1103 | gene_product=protein kinase, putative | transcript_product=protein kinase, putative | location=LmxM.32:667385-669307(+) | protein_length=6
LmxM.28.0480.1-p1	carbonic anhydrase-like protein	0.00282455	0.0205074	-0.729118	+	16	36.5	36.5	36.5	65.959	0	205.71	6	6	7	11	10	10	91500000	78400000	89800000	127000000	151000000	153000000	26.4473	26.2243	26.4202	26.9203	27.17	27.189	LmxM.28.0480.1-p1	LmxM.28.0480	2952	LmxM.28.0480.1-p1 | transcript=LmxM.28.0480.1 | gene=LmxM.28.0480 | organism=Leishmania_mexicana_MHOM/GT/2001/U1103 | gene_product=carbonic anhydrase-like protein | transcript_product=carbonic anhydrase-like protein | location=LmxM.28:151736-153580(-) | pr
LmxM.07.1140.1-p1	peptide methionine sulfoxide reductase-like	0.00437982	0.0273347	-0.729028	+	15	94.9	94.9	94.9	19.755	0	115.17	7	7	7	9	8	10	97500000	89700000	118000000	176000000	169000000	158000000	26.5389	26.4186	26.8142	27.391	27.3324	27.2353	LmxM.07.1140.1-p1	LmxM.07.1140	514	LmxM.07.1140.1-p1 | transcript=LmxM.07.1140.1 | gene=LmxM.07.1140 | organism=Leishmania_mexicana_MHOM/GT/2001/U1103 | gene_product=peptide methionine sulfoxide reductase-like | transcript_product=peptide methionine sulfoxide reductase-like | location=LmxM.
LmxM.29.0350.1-p1	kinesin, putative	0.000183367	0.00322397	-0.728344	+	36	60.2	60.2	60.2	68.265	0	323.31	18	19	21	24	25	21	120000000	106000000	113000000	183000000	191000000	187000000	26.8385	26.6595	26.7517	27.4473	27.509	27.4785	LmxM.29.0350.1-p1	LmxM.29.0350	3149	LmxM.29.0350.1-p1 | transcript=LmxM.29.0350.1 | gene=LmxM.29.0350 | organism=Leishmania_mexicana_MHOM/GT/2001/U1103 | gene_product=kinesin, putative | transcript_product=kinesin, putative | location=LmxM.29:110217-112049(-) | protein_length=610 | sequence_
LmxM.19.0970.1-p1	peptidyl-prolyl cis-trans isomerase, macrophage infectivity potentiator precursor, putative	0.00347224	0.0232734	-0.727505	+	11	49.8	49.8	49.8	23.047	0	53.34	5	7	6	7	6	8	66900000	58500000	72500000	99300000	119000000	109000000	25.9955	25.8019	26.1115	26.5653	26.8264	26.6998	LmxM.19.0970.1-p1	LmxM.19.0970	1749	LmxM.19.0970.1-p1 | transcript=LmxM.19.0970.1 | gene=LmxM.19.0970 | organism=Leishmania_mexicana_MHOM/GT/2001/U1103 | gene_product=peptidyl-prolyl cis-trans isomerase, macrophage infectivity potentiator precursor, putative | transcript_product=peptidyl-pro
LmxM.13.1450.1-p1	EF hand-like protein	0.00362929	0.0237847	-0.726975	+	7	43.3	43.3	43.3	24.39	0	57.755	5	4	3	6	6	6	69800000	61400000	55800000	93000000	110000000	106000000	26.0567	25.8717	25.7338	26.4707	26.7129	26.6595	LmxM.13.1450.1-p1	LmxM.13.1450	1180	LmxM.13.1450.1-p1 | transcript=LmxM.13.1450.1 | gene=LmxM.13.1450 | organism=Leishmania_mexicana_MHOM/GT/2001/U1103 | gene_product=EF hand-like protein | transcript_product=EF hand-like protein | location=LmxM.13:482668-483321(-) | protein_length=217 | seq
LmxM.20.1110.1-p1	hypothetical protein, conserved	0.000475614	0.00626004	-0.722521	+	22	18.8	18.8	18.8	124.24	0	196.09	14	14	14	15	13	17	103000000	95500000	103000000	153000000	170000000	175000000	26.6181	26.509	26.6181	27.189	27.341	27.3828	LmxM.20.1110.1-p1	LmxM.20.1110	1851	LmxM.20.1110.1-p1 | transcript=LmxM.20.1110.1 | gene=LmxM.20.1110 | organism=Leishmania_mexicana_MHOM/GT/2001/U1103 | gene_product=hypothetical protein, conserved | transcript_product=hypothetical protein, conserved | location=LmxM.20:3096983-3100411(+) |
LmxM.34.5070.1-p1	hypothetical protein, conserved	0.00176696	0.0152769	-0.721604	+	9	57.7	57.7	57.7	19.208	0	191.6	7	6	5	9	6	7	128000000	106000000	128000000	208000000	195000000	192000000	26.9316	26.6595	26.9316	27.632	27.5389	27.5165	LmxM.34.5070.1-p1	LmxM.34.5070	4554	LmxM.34.5070.1-p1 | transcript=LmxM.34.5070.1 | gene=LmxM.34.5070 | organism=Leishmania_mexicana_MHOM/GT/2001/U1103 | gene_product=hypothetical protein, conserved | transcript_product=hypothetical protein, conserved | location=LmxM.34:1858738-1859244(+) |
LmxM.21.0470.1-p1	vacuolar sorting-associated-like protein	0.0367158	0.109251	-0.721365		22	28	28	28	111.74	0	76.89	10	11	5	18	15	17	43800000	41800000	26600000	56600000	62400000	61800000	25.3844	25.317	24.6649	25.7543	25.895	25.8811	LmxM.21.0470.1-p1	LmxM.21.0470	1928	LmxM.21.0470.1-p1 | transcript=LmxM.21.0470.1 | gene=LmxM.21.0470 | organism=Leishmania_mexicana_MHOM/GT/2001/U1103 | gene_product=vacuolar sorting-associated-like protein | transcript_product=vacuolar sorting-associated-like protein | location=LmxM.21:140
LmxM.17.0870.1-p1	hypothetical protein, conserved	0.00133902	0.0126696	-0.717635	+	26	61	61	61	48.29	0	323.31	15	17	18	18	17	16	212000000	186000000	201000000	297000000	345000000	344000000	27.6595	27.4707	27.5826	28.1459	28.362	28.3578	LmxM.17.0870.1-p1	LmxM.17.0870	1536	LmxM.17.0870.1-p1 | transcript=LmxM.17.0870.1 | gene=LmxM.17.0870 | organism=Leishmania_mexicana_MHOM/GT/2001/U1103 | gene_product=hypothetical protein, conserved | transcript_product=hypothetical protein, conserved | location=LmxM.17:402978-404312(+) | pr
LmxM.31.0985.1-p1	Vps23 core domain containing protein, putative	0.000788905	0.00891444	-0.716586	+	11	33.7	33.7	33.7	45.485	0	23.043	6	7	5	7	8	9	35100000	34300000	30900000	57100000	56800000	50900000	25.065	25.0317	24.8811	25.767	25.7594	25.6012	LmxM.31.0985.1-p1	LmxM.31.0985	3625	LmxM.31.0985.1-p1 | transcript=LmxM.31.0985.1 | gene=LmxM.31.0985 | organism=Leishmania_mexicana_MHOM/GT/2001/U1103 | gene_product=Vps23 core domain containing protein, putative | transcript_product=Vps23 core domain containing protein, putative | location
LmxM.27.0810.1-p1	glutaredoxin-like protein	0.0131143	0.0554708	-0.711664		6	54.1	54.1	54.1	12.225	0	58.344	2	3	4	3	4	3	350000000	415000000	514000000	718000000	707000000	646000000	28.3828	28.6285	28.9372	29.4194	29.3971	29.267	LmxM.27.0810.1-p1	LmxM.27.0810	2804	LmxM.27.0810.1-p1 | transcript=LmxM.27.0810.1 | gene=LmxM.27.0810 | organism=Leishmania_mexicana_MHOM/GT/2001/U1103 | gene_product=glutaredoxin-like protein | transcript_product=glutaredoxin-like protein | location=LmxM.27:310509-310838(+) | protein_length
LmxM.04.1000.1-p1	chloride channel protein, putative	0.0116396	0.0509721	-0.710918		10	11.8	11.8	11.8	122.46	0	14.593	3	2	3	3	5	4	19600000	19600000	15600000	26000000	29300000	34500000	24.2243	24.2243	23.895	24.632	24.8044	25.0401	LmxM.04.1000.1-p1	LmxM.04.1000	242	LmxM.04.1000.1-p1 | transcript=LmxM.04.1000.1 | gene=LmxM.04.1000 | organism=Leishmania_mexicana_MHOM/GT/2001/U1103 | gene_product=chloride channel protein, putative | transcript_product=chloride channel protein, putative | location=LmxM.04:353933-357340(-
LmxM.19.0220.1-p1	polyprenyl synthase, putative	0.0129817	0.0551574	-0.709974		19	33	33	33	82.613	0	78.759	8	7	7	13	12	12	66200000	64800000	48200000	106000000	96800000	88200000	25.9803	25.9495	25.5225	26.6595	26.5285	26.3943	LmxM.19.0220.1-p1	LmxM.19.0220	1698	LmxM.19.0220.1-p1 | transcript=LmxM.19.0220.1 | gene=LmxM.19.0220 | organism=Leishmania_mexicana_MHOM/GT/2001/U1103 | gene_product=polyprenyl synthase, putative | transcript_product=polyprenyl synthase, putative | location=LmxM.19:58588-60816(-) | protein_
LmxM.34.3070.1-p1	hypothetical protein, conserved	0.0426687	0.120116	-0.706103		17	24.9	24.9	24.9	92.132	0	34.822	6	5	2	8	10	11	128000000	149000000	89900000	224000000	191000000	174000000	26.9316	27.1507	26.4218	27.7389	27.509	27.3745	LmxM.34.3070.1-p1	LmxM.34.3070	4440	LmxM.34.3070.1-p1 | transcript=LmxM.34.3070.1 | gene=LmxM.34.3070 | organism=Leishmania_mexicana_MHOM/GT/2001/U1103 | gene_product=hypothetical protein, conserved | transcript_product=hypothetical protein, conserved | location=LmxM.34:1162384-1164852(-) |
LmxM.23.0380.1-p1	ATP-binding cassette protein subfamily G, member 5	0.00495126	0.0293706	-0.704591	+	21	19.2	19.2	19.2	135.09	0	162.53	8	9	6	12	12	12	52300000	44700000	39500000	70200000	72900000	78100000	25.6403	25.4138	25.2353	26.065	26.1194	26.2188	LmxM.23.0380.1-p1	LmxM.23.0380	2189	LmxM.23.0380.1-p1 | transcript=LmxM.23.0380.1 | gene=LmxM.23.0380 | organism=Leishmania_mexicana_MHOM/GT/2001/U1103 | gene_product=ATP-binding cassette protein subfamily G, member 5 | transcript_product=ATP-binding cassette protein subfamily G, member 5 |
LmxM.34.5280.1-p1	Present in the outer mitochondrial membrane proteome 5	0.00167149	0.0147883	-0.702649	+	18	83.5	83.5	83.5	28.947	0	323.31	12	11	9	13	13	14	96700000	98800000	117000000	177000000	166000000	164000000	26.527	26.558	26.8019	27.3992	27.3066	27.2891	LmxM.34.5280.1-p1	LmxM.34.5280	4568	LmxM.34.5280.1-p1 | transcript=LmxM.34.5280.1 | gene=LmxM.34.5280 | organism=Leishmania_mexicana_MHOM/GT/2001/U1103 | gene_product=Present in the outer mitochondrial membrane proteome 5 | transcript_product=Present in the outer mitochondrial membrane prote
LmxM.20.1500.1-p1	hypothetical protein, conserved	0.00549079	0.0313988	-0.701612	+	19	28.5	28.5	28.5	102.87	0	33.04	6	4	3	10	8	9	27300000	23600000	25800000	48400000	39500000	37400000	24.7024	24.4923	24.6209	25.5285	25.2353	25.1565	LmxM.20.1500.1-p1	LmxM.20.1500	1874	LmxM.20.1500.1-p1 | transcript=LmxM.20.1500.1 | gene=LmxM.20.1500 | organism=Leishmania_mexicana_MHOM/GT/2001/U1103 | gene_product=hypothetical protein, conserved | transcript_product=hypothetical protein, conserved | location=LmxM.20:3269256-3272180(-) |
LmxM.28.1570.1-p1	hydrolase, alpha/beta fold family, putative	0.00252374	0.0188882	-0.701471	+	20	60.1	60.1	60.1	38.142	0	323.31	12	12	11	13	12	14	132000000	152000000	125000000	232000000	229000000	203000000	26.976	27.1795	26.8974	27.7895	27.7708	27.5969	LmxM.28.1570.1-p1	LmxM.28.1570	3029	LmxM.28.1570.1-p1 | transcript=LmxM.28.1570.1 | gene=LmxM.28.1570 | organism=Leishmania_mexicana_MHOM/GT/2001/U1103 | gene_product=hydrolase, alpha/beta fold family, putative | transcript_product=hydrolase, alpha/beta fold family, putative | location=LmxM.
LmxM.08.1070.1-p1;LmxM.08.1070partial.1-p1;LmxM.08.1030.1-p1	cathepsin L-like protease, putative	0.0011971	0.0116785	-0.700775	+	13	42.9	41.3	10.2	47.897	0	177.61	8	8	8	11	9	11	484000000	473000000	467000000	688000000	832000000	802000000	28.8504	28.8173	28.7988	29.3578	29.632	29.579	LmxM.08.1070.1-p1;LmxM.08.1070partial.1-p1;LmxM.08.1030.1-p1	LmxM.08.1070	570	LmxM.08.1070.1-p1 | transcript=LmxM.08.1070.1 | gene=LmxM.08.1070 | organism=Leishmania_mexicana_MHOM/GT/2001/U1103 | gene_product=cathepsin L-like protease, putative | transcript_product=cathepsin L-like protease, putative | location=LmxM.08:1585249-15865
LmxM.36.5170.1-p1	vacuolar protein sorting-associated protein-like protein	0.0298289	0.0952262	-0.700022		14	70.8	70.8	70.8	24.117	0	208.38	7	6	3	8	10	9	37000000	36600000	24100000	53500000	54600000	47900000	25.141	25.1253	24.5225	25.673	25.7024	25.5135	LmxM.36.5170.1-p1	LmxM.36.5170	4930	LmxM.36.5170.1-p1 | transcript=LmxM.36.5170.1 | gene=LmxM.36.5170 | organism=Leishmania_mexicana_MHOM/GT/2001/U1103 | gene_product=vacuolar protein sorting-associated protein-like protein | transcript_product=vacuolar protein sorting-associated protein-lik
LmxM.24.2110.1-p1	3-hydroxy-3-methylglutaryl-CoA synthase, putative	0.000588032	0.00734962	-0.699871	+	47	85.4	85.4	85.4	55.329	0	323.31	31	37	37	36	38	36	802000000	748000000	792000000	1240000000	1380000000	1190000000	29.579	29.4785	29.5609	30.2077	30.362	30.1483	LmxM.24.2110.1-p1	LmxM.24.2110	2397	LmxM.24.2110.1-p1 | transcript=LmxM.24.2110.1 | gene=LmxM.24.2110 | organism=Leishmania_mexicana_MHOM/GT/2001/U1103 | gene_product=3-hydroxy-3-methylglutaryl-CoA synthase, putative | transcript_product=3-hydroxy-3-methylglutaryl-CoA synthase, putative | lo
LmxM.02.0740.1-p1	peptidyl dipeptidase, putative	6.62491e-05	0.00153776	-0.695808	+	47	65.9	65.9	65.9	76.626	0	323.31	30	32	28	36	34	38	227000000	221000000	219000000	353000000	379000000	349000000	27.7581	27.7195	27.7064	28.3951	28.4976	28.3787	LmxM.02.0740.1-p1	LmxM.02.0740	122	LmxM.02.0740.1-p1 | transcript=LmxM.02.0740.1 | gene=LmxM.02.0740 | organism=Leishmania_mexicana_MHOM/GT/2001/U1103 | gene_product=peptidyl dipeptidase, putative | transcript_product=peptidyl dipeptidase, putative | location=LmxM.02:292757-294793(+) | prot
LmxM.08_29.1160.1-p1	tryparedoxin 1, putative	0.000379871	0.00540022	-0.68895	+	15	71	71	71	16.636	0	323.31	12	13	12	12	12	13	1450000000	1300000000	1420000000	2310000128	2289999872	2120000000	30.4334	30.2759	30.4032	31.1052	31.0927	30.9814	LmxM.08_29.1160.1-p1	LmxM.08_29.1160	663	LmxM.08_29.1160.1-p1 | transcript=LmxM.08_29.1160.1 | gene=LmxM.08_29.1160 | organism=Leishmania_mexicana_MHOM/GT/2001/U1103 | gene_product=tryparedoxin 1, putative | transcript_product=tryparedoxin 1, putative | location=LmxM.08:702063-702500(-) | protein
LmxM.18.0450.1-p1	serine peptidase, Clan SC, Family S10	0.00075125	0.00863388	-0.6887	+	15	42	42	42	51.728	0	102.45	4	4	5	10	9	10	56800000	60800000	67700000	100000000	99800000	98100000	25.7594	25.8576	26.0127	26.5754	26.5725	26.5478	LmxM.18.0450.1-p1	LmxM.18.0450	1592	LmxM.18.0450.1-p1 | transcript=LmxM.18.0450.1 | gene=LmxM.18.0450 | organism=Leishmania_mexicana_MHOM/GT/2001/U1103 | gene_product=serine peptidase, Clan SC, Family S10 | transcript_product=serine peptidase, Clan SC, Family S10 | location=LmxM.18:178691-18
LmxM.33.0690.1-p1	flagellar attachment zone protein 1	8.54419e-06	0.000398616	-0.686367	+	71	80.5	80.5	74	223.81	0	323.31	30	30	25	39	40	41	1280000000	1330000000	1330000000	2070000000	2130000000	2140000000	30.2535	30.3088	30.3088	30.947	30.9882	30.995	LmxM.33.0690.1-p1	LmxM.33.0690	4054	LmxM.33.0690.1-p1 | transcript=LmxM.33.0690.1 | gene=LmxM.33.0690 | organism=Leishmania_mexicana_MHOM/GT/2001/U1103 | gene_product=flagellar attachment zone protein 1 | transcript_product=flagellar attachment zone protein 1 | location=LmxM.33:296545-302562
LmxM.11.1050.1-p1	protein transport protein SEC61 subunit alpha, putative	0.0251322	0.0854017	-0.686138		13	22.6	22.6	22.6	53.988	0	106.14	7	7	6	7	6	10	187000000	167000000	121000000	253000000	233000000	267000000	27.4785	27.3153	26.8504	27.9146	27.7958	27.9923	LmxM.11.1050.1-p1	LmxM.11.1050	1022	LmxM.11.1050.1-p1 | transcript=LmxM.11.1050.1 | gene=LmxM.11.1050 | organism=Leishmania_mexicana_MHOM/GT/2001/U1103 | gene_product=protein transport protein SEC61 subunit alpha, putative | transcript_product=protein transport protein SEC61 subunit alpha, p
LmxM.36.0030.1-p1	hypothetical protein, conserved	0.00107156	0.010929	-0.683496	+	7	52	52	52	16.793	0	97.563	5	5	6	6	6	7	44900000	39200000	41000000	62200000	71200000	67500000	25.4202	25.2243	25.2891	25.8904	26.0854	26.0084	LmxM.36.0030.1-p1	LmxM.36.0030	4581	LmxM.36.0030.1-p1 | transcript=LmxM.36.0030.1 | gene=LmxM.36.0030 | organism=Leishmania_mexicana_MHOM/GT/2001/U1103 | gene_product=hypothetical protein, conserved | transcript_product=hypothetical protein, conserved | location=LmxM.20:10655-11113(-) | prot
LmxM.07.0650.1-p1	vacuolar-type Ca2+-ATPase, putative	0.00311221	0.021684	-0.682732	+	7	44.9	10.4	10.4	123.65	0	59.406	3	2	4	5	4	5	45100000	41000000	36800000	69800000	67200000	60000000	25.4266	25.2891	25.1332	26.0567	26.002	25.8385	LmxM.07.0650.1-p1	LmxM.07.0650	478	LmxM.07.0650.1-p1 | transcript=LmxM.07.0650.1 | gene=LmxM.07.0650 | organism=Leishmania_mexicana_MHOM/GT/2001/U1103 | gene_product=vacuolar-type Ca2+-ATPase, putative | transcript_product=vacuolar-type Ca2+-ATPase, putative | location=LmxM.07:286595-289954
LmxM.27.2120.1-p1	MSP (Major sperm protein) domain containing protein, putative	0.0108356	0.0487333	-0.682479	+	6	23.4	23.4	23.4	36.467	0	12.829	1	1	2	5	3	2	25500000	21100000	26600000	34200000	44700000	38700000	24.604	24.3307	24.6649	25.0275	25.4138	25.2058	LmxM.27.2120.1-p1	LmxM.27.2120	2893	LmxM.27.2120.1-p1 | transcript=LmxM.27.2120.1 | gene=LmxM.27.2120 | organism=Leishmania_mexicana_MHOM/GT/2001/U1103 | gene_product=MSP (Major sperm protein) domain containing protein, putative | transcript_product=MSP (Major sperm protein) domain containin
LmxM.15.0770.1-p1	protein kinase, putative	4.01476e-05	0.00114652	-0.682022	+	29	51.8	51.8	51.8	72.534	0	315.64	10	11	9	21	18	18	62700000	63500000	61100000	96600000	104000000	100000000	25.902	25.9203	25.8647	26.5255	26.632	26.5754	LmxM.15.0770.1-p1	LmxM.15.0770	1332	LmxM.15.0770.1-p1 | transcript=LmxM.15.0770.1 | gene=LmxM.15.0770 | organism=Leishmania_mexicana_MHOM/GT/2001/U1103 | gene_product=protein kinase, putative | transcript_product=protein kinase, putative | location=LmxM.15:311072-313042(-) | protein_length=6
LmxM.26.2400.1-p1	peroxisomal membrane protein 4, putative	0.0142793	0.0581036	-0.680294		6	32.3	32.3	32.3	24.944	0	15.103	2	3	3	2	3	3	35500000	32600000	24400000	49300000	48200000	48900000	25.0813	24.9584	24.5404	25.5551	25.5225	25.5433	LmxM.26.2400.1-p1	LmxM.26.2400	2726	LmxM.26.2400.1-p1 | transcript=LmxM.26.2400.1 | gene=LmxM.26.2400 | organism=Leishmania_mexicana_MHOM/GT/2001/U1103 | gene_product=peroxisomal membrane protein 4, putative | transcript_product=peroxisomal membrane protein 4, putative | location=LmxM.26:920
LmxM.36.4670.1-p1	hypothetical protein, conserved	0.0158461	0.0630604	-0.679071		7	48.8	48.8	48.8	14.471	0	31.636	3	4	4	3	3	3	154000000	165000000	222000000	267000000	291000000	298000000	27.1984	27.2979	27.726	27.9923	28.1164	28.1507	LmxM.36.4670.1-p1	LmxM.36.4670	4897	LmxM.36.4670.1-p1 | transcript=LmxM.36.4670.1 | gene=LmxM.36.4670 | organism=Leishmania_mexicana_MHOM/GT/2001/U1103 | gene_product=hypothetical protein, conserved | transcript_product=hypothetical protein, conserved | location=LmxM.20:1783603-1783986(+) |
LmxM.34.3230.1-p1	cystathione gamma lyase, putative	0.000126512	0.0024815	-0.675311	+	29	64.9	64.9	64.9	44.446	0	323.31	22	21	22	20	22	19	3360000000	3440000000	3240000000	5619999744	5129999872	5289999872	31.6458	31.6798	31.5933	32.3879	32.2563	32.3006	LmxM.34.3230.1-p1	LmxM.34.3230	4452	LmxM.34.3230.1-p1 | transcript=LmxM.34.3230.1 | gene=LmxM.34.3230 | organism=Leishmania_mexicana_MHOM/GT/2001/U1103 | gene_product=cystathione gamma lyase, putative | transcript_product=cystathione gamma lyase, putative | location=LmxM.34:1241873-1243105(-
LmxM.32.2540.1-p1	metallo-peptidase, Clan MA(E) Family M32	0.000157928	0.00288433	-0.673642	+	49	76.8	76.8	76.8	56.957	0	323.31	34	40	37	42	37	38	385000000	357000000	375000000	615000000	602000000	565000000	28.5203	28.4113	28.4823	29.196	29.1652	29.0737	LmxM.32.2540.1-p1	LmxM.32.2540	3961	LmxM.32.2540.1-p1 | transcript=LmxM.32.2540.1 | gene=LmxM.32.2540 | organism=Leishmania_mexicana_MHOM/GT/2001/U1103 | gene_product=metallo-peptidase, Clan MA(E) Family M32 | transcript_product=metallo-peptidase, Clan MA(E) Family M32 | location=LmxM.32:101
LmxM.06.1240.1-p1	FAD binding domain containing protein, putative	0.000108116	0.00220723	-0.672581	+	27	70.9	70.9	70.9	52.735	0	107.53	12	8	12	15	21	17	49700000	46400000	47000000	76300000	78800000	73000000	25.5667	25.4676	25.4862	26.1852	26.2317	26.1214	LmxM.06.1240.1-p1	LmxM.06.1240	425	LmxM.06.1240.1-p1 | transcript=LmxM.06.1240.1 | gene=LmxM.06.1240 | organism=Leishmania_mexicana_MHOM/GT/2001/U1103 | gene_product=FAD binding domain containing protein, putative | transcript_product=FAD binding domain containing protein, putative | locati
LmxM.08_29.2310.1-p1	enoyl-CoA hydratase/isomerase-like protein	0.000262179	0.00411795	-0.67167	+	17	71.9	71.9	71.9	29.105	0	323.31	14	13	9	14	13	14	180000000	187000000	203000000	297000000	311000000	299000000	27.4234	27.4785	27.5969	28.1459	28.2123	28.1556	LmxM.08_29.2310.1-p1	LmxM.08_29.2310	730	LmxM.08_29.2310.1-p1 | transcript=LmxM.08_29.2310.1 | gene=LmxM.08_29.2310 | organism=Leishmania_mexicana_MHOM/GT/2001/U1103 | gene_product=enoyl-CoA hydratase/isomerase-like protein | transcript_product=enoyl-CoA hydratase/isomerase-like protein | locatio
LmxM.27.0410.1-p1	heat shock protein DNAJ, putative	0.0325992	0.101124	-0.670073		10	31.7	31.7	31.7	42.441	0	26.759	3	2	1	4	5	7	20000000	23500000	16700000	25700000	36400000	33800000	24.2535	24.4862	23.9933	24.6153	25.1174	25.0105	LmxM.27.0410.1-p1	LmxM.27.0410	2775	LmxM.27.0410.1-p1 | transcript=LmxM.27.0410.1 | gene=LmxM.27.0410 | organism=Leishmania_mexicana_MHOM/GT/2001/U1103 | gene_product=heat shock protein DNAJ, putative | transcript_product=heat shock protein DNAJ, putative | location=LmxM.27:113904-115040(+)
LmxM.15.0430.1-p1	hypothetical protein, conserved	0.0412214	0.117329	-0.669737		4	15	15	15	34.988	0	43.097	2	1	1	2	1	1	24100000	21300000	35400000	39200000	43500000	42900000	24.5225	24.3444	25.0772	25.2243	25.3745	25.3545	LmxM.15.0430.1-p1	LmxM.15.0430	1316	LmxM.15.0430.1-p1 | transcript=LmxM.15.0430.1 | gene=LmxM.15.0430 | organism=Leishmania_mexicana_MHOM/GT/2001/U1103 | gene_product=hypothetical protein, conserved | transcript_product=hypothetical protein, conserved | location=LmxM.15:152221-153264(+) | pr
LmxM.33.0810.1-p1	serine/threonine-protein phosphatase PP1, putative	0.0109486	0.0489465	-0.660271	+	9	40.5	40.5	10.6	34.657	0	31.697	1	3	2	4	5	4	23800000	31000000	24200000	42100000	45000000	37200000	24.5045	24.8858	24.5285	25.3273	25.4234	25.1488	LmxM.33.0810.1-p1	LmxM.33.0810	4061	LmxM.33.0810.1-p1 | transcript=LmxM.33.0810.1 | gene=LmxM.33.0810 | organism=Leishmania_mexicana_MHOM/GT/2001/U1103 | gene_product=serine/threonine-protein phosphatase PP1, putative | transcript_product=serine/threonine-protein phosphatase PP1, putative |
LmxM.34.3630.1-p1	hypothetical protein, conserved	0.00013552	0.00257896	-0.660199	+	10	21.1	21.1	21.1	66.552	0	20.855	4	4	4	4	5	7	34500000	35300000	31800000	53200000	53500000	53700000	25.0401	25.0732	24.9225	25.6649	25.673	25.6784	LmxM.34.3630.1-p1	LmxM.34.3630	4474	LmxM.34.3630.1-p1 | transcript=LmxM.34.3630.1 | gene=LmxM.34.3630 | organism=Leishmania_mexicana_MHOM/GT/2001/U1103 | gene_product=hypothetical protein, conserved | transcript_product=hypothetical protein, conserved | location=LmxM.34:1374858-1376720(-) |
LmxM.31.2995.1-p1	Rab5-interacting protein (Rab5ip), putative	0.00922665	0.043476	-0.656825	+	2	12.1	12.1	12.1	11.68	0	5.8424	1	1	1	1	1	1	48200000	37000000	39600000	59000000	65700000	71400000	25.5225	25.141	25.239	25.8142	25.9694	26.0894	LmxM.31.2995.1-p1	LmxM.31.2995	3758	LmxM.31.2995.1-p1 | transcript=LmxM.31.2995.1 | gene=LmxM.31.2995 | organism=Leishmania_mexicana_MHOM/GT/2001/U1103 | gene_product=Rab5-interacting protein (Rab5ip), putative | transcript_product=Rab5-interacting protein (Rab5ip), putative | location=LmxM.
LmxM.33.0080.1-p1	glucose-6-phosphate dehydrogenase	8.86267e-05	0.00192054	-0.65506	+	41	77.2	77.2	77.2	63.714	0	323.31	23	27	24	32	30	31	142000000	146000000	138000000	220000000	234000000	217000000	27.0813	27.1214	27.0401	27.7129	27.8019	27.6931	LmxM.33.0080.1-p1	LmxM.33.0080	4009	LmxM.33.0080.1-p1 | transcript=LmxM.33.0080.1 | gene=LmxM.33.0080 | organism=Leishmania_mexicana_MHOM/GT/2001/U1103 | gene_product=glucose-6-phosphate dehydrogenase | transcript_product=glucose-6-phosphate dehydrogenase | location=LmxM.33:23917-25605(+) |
LmxM.20.1180.1-p1;LmxM.20.1185.1-p1	calpain-like cysteine peptidase	0.000287278	0.00445281	-0.651901	+	36	50.9	50.9	50.9	103.53	0	323.31	24	24	24	31	29	29	318000000	320000000	299000000	517000000	464000000	492000000	28.2445	28.2535	28.1556	28.9456	28.7895	28.8741	LmxM.20.1180.1-p1;LmxM.20.1185.1-p1	LmxM.20.1180	1857	LmxM.20.1180.1-p1 | transcript=LmxM.20.1180.1 | gene=LmxM.20.1180 | organism=Leishmania_mexicana_MHOM/GT/2001/U1103 | gene_product=calpain-like cysteine peptidase | transcript_product=calpain-like cysteine peptidase | location=LmxM.20:3139805-3142609(+) |
LmxM.08_29.0780.1-p1	U-box domain protein, putative	0.00398414	0.025438	-0.651214	+	22	41.6	41.6	41.6	66.759	0	323.31	14	14	14	15	13	15	334000000	303000000	267000000	445000000	508000000	463000000	28.3153	28.1747	27.9923	28.7292	28.9203	28.7864	LmxM.08_29.0780.1-p1	LmxM.08_29.0780	637	LmxM.08_29.0780.1-p1 | transcript=LmxM.08_29.0780.1 | gene=LmxM.08_29.0780 | organism=Leishmania_mexicana_MHOM/GT/2001/U1103 | gene_product=U-box domain protein, putative | transcript_product=U-box domain protein, putative | location=LmxM.08:869366-871171(
LmxM.11.0070.1-p1	GRIP domain containing protein, putative	0.000974205	0.0101941	-0.6512	+	27	57.5	57.5	57.5	174.4	0	323.31	12	14	14	16	15	13	305000000	303000000	321000000	456000000	535000000	471000000	28.1842	28.1747	28.258	28.7645	28.995	28.8112	LmxM.11.0070.1-p1	LmxM.11.0070	963	LmxM.11.0070.1-p1 | transcript=LmxM.11.0070.1 | gene=LmxM.11.0070 | organism=Leishmania_mexicana_MHOM/GT/2001/U1103 | gene_product=GRIP domain containing protein, putative | transcript_product=GRIP domain containing protein, putative | location=LmxM.11:174
LmxM.22.1460.1-p1	i/6 autoantigen-like protein	0.000437731	0.00586687	-0.647502	+	26	85.8	85.8	85.8	22.879	0	323.31	16	18	16	20	19	20	1160000000	1010000000	1110000000	1740000000	1680000000	1710000000	30.1115	29.9117	30.0479	30.6964	30.6458	30.6713	LmxM.22.1460.1-p1	LmxM.22.1460	2140	LmxM.22.1460.1-p1 | transcript=LmxM.22.1460.1 | gene=LmxM.22.1460 | organism=Leishmania_mexicana_MHOM/GT/2001/U1103 | gene_product=i/6 autoantigen-like protein | transcript_product=i/6 autoantigen-like protein | location=LmxM.22:594023-594637(-) | protein_
LmxM.13.0980.1-p1	amp deaminase-like protein	0.000483942	0.00629926	-0.646299	+	40	32.8	32.8	32.8	182.97	0	93.213	7	8	7	20	13	16	24200000	24800000	24600000	41800000	36900000	36700000	24.5285	24.5638	24.5522	25.317	25.1371	25.1293	LmxM.13.0980.1-p1	LmxM.13.0980	1150	LmxM.13.0980.1-p1 | transcript=LmxM.13.0980.1 | gene=LmxM.13.0980 | organism=Leishmania_mexicana_MHOM/GT/2001/U1103 | gene_product=amp deaminase-like protein | transcript_product=amp deaminase-like protein | location=LmxM.13:307684-312675(-) | protein_leng
LmxM.19.0140.1-p1	Associated kinase of Tb14-3-3, putative	0.000162106	0.0029266	-0.6432	+	33	52.4	52.4	52.4	67.856	0	184.06	18	16	12	23	23	23	81300000	86000000	90300000	135000000	131000000	136000000	26.2768	26.3578	26.4282	27.0084	26.965	27.019	LmxM.19.0140.1-p1	LmxM.19.0140	1691	LmxM.19.0140.1-p1 | transcript=LmxM.19.0140.1 | gene=LmxM.19.0140 | organism=Leishmania_mexicana_MHOM/GT/2001/U1103 | gene_product=Associated kinase of Tb14-3-3, putative | transcript_product=Associated kinase of Tb14-3-3, putative | location=LmxM.19:25353
LmxM.06.0010.1-p1	histone H4	5.11622e-05	0.00132637	-0.64164	+	5	74	15	0	11.272	0	60.932	4	4	3	3	5	4	601000000	630000000	594000000	948000000	976000000	923000000	29.1628	29.2308	29.1459	29.8203	29.8623	29.7818	LmxM.06.0010.1-p1	LmxM.06.0010	343	LmxM.06.0010.1-p1 | transcript=LmxM.06.0010.1 | gene=LmxM.06.0010 | organism=Leishmania_mexicana_MHOM/GT/2001/U1103 | gene_product=histone H4 | transcript_product=histone H4 | location=LmxM.06:4008-4310(-) | protein_length=100 | sequence_SO=chromosome | SO
LmxM.28.0140.1-p1	pantothenate kinase subunit, putative	0.0308101	0.0971735	-0.641454		45	41	41	41	162.01	0	244.92	16	16	10	25	27	31	33900000	33600000	23900000	40600000	50800000	50100000	25.0148	25.002	24.5105	25.275	25.5983	25.5783	LmxM.28.0140.1-p1	LmxM.28.0140	2926	LmxM.28.0140.1-p1 | transcript=LmxM.28.0140.1 | gene=LmxM.28.0140 | organism=Leishmania_mexicana_MHOM/GT/2001/U1103 | gene_product=pantothenate kinase subunit, putative | transcript_product=pantothenate kinase subunit, putative | location=LmxM.28:35881-402
LmxM.19.1010.1-p1	WD domain, G-beta repeat, putative	0.00160336	0.014418	-0.640675	+	19	36.2	36.2	36.2	90.878	0	103.51	7	8	5	14	13	15	57300000	53700000	63900000	95000000	91200000	86000000	25.772	25.6784	25.9293	26.5014	26.4425	26.3578	LmxM.19.1010.1-p1	LmxM.19.1010	1752	LmxM.19.1010.1-p1 | transcript=LmxM.19.1010.1 | gene=LmxM.19.1010 | organism=Leishmania_mexicana_MHOM/GT/2001/U1103 | gene_product=WD domain, G-beta repeat, putative | transcript_product=WD domain, G-beta repeat, putative | location=LmxM.19:394851-397460(+
LmxM.30.2340.1-p1	p-nitrophenylphosphatase, putative	0.00167568	0.0147883	-0.639887	+	19	58.5	58.5	58.5	39.166	0	137.52	11	10	10	15	13	14	129000000	148000000	151000000	236000000	218000000	212000000	26.9428	27.141	27.17	27.8142	27.6998	27.6595	LmxM.30.2340.1-p1	LmxM.30.2340	3495	LmxM.30.2340.1-p1 | transcript=LmxM.30.2340.1 | gene=LmxM.30.2340 | organism=Leishmania_mexicana_MHOM/GT/2001/U1103 | gene_product=p-nitrophenylphosphatase, putative | transcript_product=p-nitrophenylphosphatase, putative | location=LmxM.30:1118250-1119344
LmxM.34.5060.1-p1	hypothetical protein, conserved	0.000355052	0.00516359	-0.63854	+	13	32.6	32.6	32.6	56.182	0	83.96	7	7	5	9	11	8	28800000	31100000	30900000	48300000	48800000	44300000	24.7796	24.8904	24.8811	25.5255	25.5404	25.4008	LmxM.34.5060.1-p1	LmxM.34.5060	4553	LmxM.34.5060.1-p1 | transcript=LmxM.34.5060.1 | gene=LmxM.34.5060 | organism=Leishmania_mexicana_MHOM/GT/2001/U1103 | gene_product=hypothetical protein, conserved | transcript_product=hypothetical protein, conserved | location=LmxM.34:1855227-1856768(+) |
LmxM.27.1870.1-p1	trypanothione synthetase	0.000852993	0.00939089	-0.637316	+	46	72.9	72.9	72.9	74.397	0	323.31	32	28	29	35	32	35	253000000	246000000	233000000	351000000	407000000	382000000	27.9146	27.8741	27.7958	28.3869	28.6005	28.509	LmxM.27.1870.1-p1	LmxM.27.1870	2874	LmxM.27.1870.1-p1 | transcript=LmxM.27.1870.1 | gene=LmxM.27.1870 | organism=Leishmania_mexicana_MHOM/GT/2001/U1103 | gene_product=trypanothione synthetase | transcript_product=trypanothione synthetase | location=LmxM.27:782512-784470(-) | protein_length=6
LmxM.31.1960.1-p1	1-acyl-sn-glycerol-3-phosphateacyltransferase-like protein, putative	0.000314305	0.00476207	-0.636684	+	18	67.2	67.2	67.2	32.882	0	323.31	13	14	12	13	12	16	213000000	229000000	212000000	354000000	342000000	321000000	27.6663	27.7708	27.6595	28.3992	28.3494	28.258	LmxM.31.1960.1-p1	LmxM.31.1960	3684	LmxM.31.1960.1-p1 | transcript=LmxM.31.1960.1 | gene=LmxM.31.1960 | organism=Leishmania_mexicana_MHOM/GT/2001/U1103 | gene_product=1-acyl-sn-glycerol-3-phosphateacyltransferase-like protein, putative | transcript_product=1-acyl-sn-glycerol-3-phosphateacylt
LmxM.16.1620.1-p1	hypothetical protein, conserved	0.00526463	0.0307397	-0.636011	+	6	29.9	29.9	29.9	46.917	0	18.246	3	2	3	2	2	3	29900000	25200000	25800000	38000000	46600000	41200000	24.8336	24.5869	24.6209	25.1795	25.4738	25.2961	LmxM.16.1620.1-p1	LmxM.16.1620	1483	LmxM.16.1620.1-p1 | transcript=LmxM.16.1620.1 | gene=LmxM.16.1620 | organism=Leishmania_mexicana_MHOM/GT/2001/U1103 | gene_product=hypothetical protein, conserved | transcript_product=hypothetical protein, conserved | location=LmxM.16:656691-658037(+) | pr
LmxM.22.0940.1-p1	mitochondrial chaperone, putative	0.00187799	0.0156621	-0.635532	+	22	39.4	39.4	3.8	80.382	0	129.58	10	10	6	16	12	10	46900000	50200000	41200000	70600000	69800000	73800000	25.4831	25.5812	25.2961	26.0732	26.0567	26.1371	LmxM.22.0940.1-p1	LmxM.22.0940	2099	LmxM.22.0940.1-p1 | transcript=LmxM.22.0940.1 | gene=LmxM.22.0940 | organism=Leishmania_mexicana_MHOM/GT/2001/U1103 | gene_product=mitochondrial chaperone, putative | transcript_product=mitochondrial chaperone, putative | location=LmxM.22:365194-367398(+)
LmxM.11.0580.1-p1	cytochrome b5, putative	0.0124924	0.0537574	-0.631767		8	68.3	68.3	68.3	15.861	0	176.41	4	5	5	5	4	4	108000000	121000000	88100000	172000000	150000000	166000000	26.6865	26.8504	26.3926	27.3578	27.1604	27.3066	LmxM.11.0580.1-p1	LmxM.11.0580	991	LmxM.11.0580.1-p1 | transcript=LmxM.11.0580.1 | gene=LmxM.11.0580 | organism=Leishmania_mexicana_MHOM/GT/2001/U1103 | gene_product=cytochrome b5, putative | transcript_product=cytochrome b5, putative | location=LmxM.11:204970-205398(+) | protein_length=142
LmxM.28.0950.1-p1	Tctex-1 family, putative	0.0219518	0.0775971	-0.63141		6	55.6	55.6	55.6	14.477	0	60.305	4	5	3	4	5	5	95700000	83800000	67800000	116000000	121000000	144000000	26.512	26.3204	26.0148	26.7895	26.8504	27.1015	LmxM.28.0950.1-p1	LmxM.28.0950	2991	LmxM.28.0950.1-p1 | transcript=LmxM.28.0950.1 | gene=LmxM.28.0950 | organism=Leishmania_mexicana_MHOM/GT/2001/U1103 | gene_product=Tctex-1 family, putative | transcript_product=Tctex-1 family, putative | location=LmxM.28:338652-339032(+) | protein_length=1
LmxM.17.0780.1-p1	Acyl CoA binding protein, putative	0.0148908	0.0598169	-0.625898		13	95.8	95.8	27.1	10.699	0	221.15	10	10	10	11	8	10	588000000	518000000	730000000	915000000	1000000000	893000000	29.1312	28.9484	29.4433	29.7692	29.8974	29.7341	LmxM.17.0780.1-p1	LmxM.17.0780	1530	LmxM.17.0780.1-p1 | transcript=LmxM.17.0780.1 | gene=LmxM.17.0780 | organism=Leishmania_mexicana_MHOM/GT/2001/U1103 | gene_product=Acyl CoA binding protein, putative | transcript_product=Acyl CoA binding protein, putative | location=LmxM.17:304705-304995(-
LmxM.08_29.2100.1-p1	Present in the outer mitochondrial membrane proteome 37	0.000241305	0.00387054	-0.625631	+	30	53.8	53.8	53.8	69.544	0	202.45	10	12	13	15	15	19	82400000	79800000	78700000	119000000	132000000	121000000	26.2961	26.2499	26.2299	26.8264	26.976	26.8504	LmxM.08_29.2100.1-p1	LmxM.08_29.2100	716	LmxM.08_29.2100.1-p1 | transcript=LmxM.08_29.2100.1 | gene=LmxM.08_29.2100 | organism=Leishmania_mexicana_MHOM/GT/2001/U1103 | gene_product=Present in the outer mitochondrial membrane proteome 37 | transcript_product=Present in the outer mitochondrial memb
LmxM.19.0985.1-p1	4-coumarate:coa ligase-like protein	0.000840868	0.00927909	-0.625127	+	18	42	30.5	2.8	69.821	0	41.559	9	9	7	14	16	14	75300000	73200000	65700000	111000000	114000000	105000000	26.1661	26.1253	25.9694	26.726	26.7645	26.6458	LmxM.19.0985.1-p1	LmxM.19.0985	1750	LmxM.19.0985.1-p1 | transcript=LmxM.19.0985.1 | gene=LmxM.19.0985 | organism=Leishmania_mexicana_MHOM/GT/2001/U1103 | gene_product=4-coumarate:coa ligase-like protein | transcript_product=4-coumarate:coa ligase-like protein | location=LmxM.19:378194-380146
LmxM.09.0520.1-p1	Flagellum attachment zone protein 3	0.00010495	0.00219443	-0.623305	+	37	62.1	62.1	62.1	86.978	0	323.31	23	23	22	28	28	29	106000000	103000000	105000000	154000000	169000000	161000000	26.6595	26.6181	26.6458	27.1984	27.3324	27.2625	LmxM.09.0520.1-p1	LmxM.09.0520	799	LmxM.09.0520.1-p1 | transcript=LmxM.09.0520.1 | gene=LmxM.09.0520 | organism=Leishmania_mexicana_MHOM/GT/2001/U1103 | gene_product=Flagellum attachment zone protein 3 | transcript_product=Flagellum attachment zone protein 3 | location=LmxM.09:191429-193741
LmxM.13.1150.1-p1	hypothetical protein, conserved	0.0378618	0.111433	-0.62219		7	28.8	28.8	28.8	35.964	0	14.037	1	1	1	4	4	4	16800000	15200000	21300000	31400000	22400000	28200000	24.002	23.8576	24.3444	24.9043	24.417	24.7492	LmxM.13.1150.1-p1	LmxM.13.1150	1163	LmxM.13.1150.1-p1 | transcript=LmxM.13.1150.1 | gene=LmxM.13.1150 | organism=Leishmania_mexicana_MHOM/GT/2001/U1103 | gene_product=hypothetical protein, conserved | transcript_product=hypothetical protein, conserved | location=LmxM.13:371790-372752(-) | pr
LmxM.06.0350.1-p1	NAD(P)-dependent steroid dehydrogenase protein, putative	0.000640542	0.00780957	-0.62203	+	19	73.6	73.6	73.6	41.269	0	186.98	11	12	12	14	13	12	209000000	223000000	195000000	324000000	332000000	308000000	27.6389	27.7325	27.5389	28.2714	28.3066	28.1984	LmxM.06.0350.1-p1	LmxM.06.0350	365	LmxM.06.0350.1-p1 | transcript=LmxM.06.0350.1 | gene=LmxM.06.0350 | organism=Leishmania_mexicana_MHOM/GT/2001/U1103 | gene_product=NAD(P)-dependent steroid dehydrogenase protein, putative | transcript_product=NAD(P)-dependent steroid dehydrogenase protein,
LmxM.34.1330.1-p1	thioredoxin, putative	0.000438272	0.00586687	-0.620347	+	27	57	57	57	63.47	0	250.95	17	17	17	20	21	21	114000000	128000000	118000000	182000000	192000000	179000000	26.7645	26.9316	26.8142	27.4394	27.5165	27.4154	LmxM.34.1330.1-p1;LmxM.29.2880.1-p1	LmxM.34.1330	4343	LmxM.34.1330.1-p1 | transcript=LmxM.34.1330.1 | gene=LmxM.34.1330 | organism=Leishmania_mexicana_MHOM/GT/2001/U1103 | gene_product=thioredoxin, putative | transcript_product=thioredoxin, putative | location=LmxM.34:499293-500984(+) | protein_length=563 | s
LmxM.36.1510.1-p1	hypothetical protein, conserved	0.00536289	0.0310442	-0.618942	+	9	44.8	44.8	44.8	19.211	0	158.01	5	5	4	6	5	6	61700000	48900000	54300000	84100000	90000000	78400000	25.8788	25.5433	25.6944	26.3256	26.4234	26.2243	LmxM.36.1510.1-p1	LmxM.36.1510	4678	LmxM.36.1510.1-p1 | transcript=LmxM.36.1510.1 | gene=LmxM.36.1510 | organism=Leishmania_mexicana_MHOM/GT/2001/U1103 | gene_product=hypothetical protein, conserved | transcript_product=hypothetical protein, conserved | location=LmxM.20:560616-561140(-) | pr
LmxM.21.0883.1-p1	Domain of unknown function (DUF4499), putative	0.0441693	0.122716	-0.618605		3	13.8	13.8	13.8	22.479	0.00065005	3.5705	2	2	2	2	3	3	26200000	22900000	23700000	48300000	36000000	29600000	24.6431	24.4488	24.4984	25.5255	25.1015	24.8191	LmxM.21.0883.1-p1	LmxM.21.0883	1968	LmxM.21.0883.1-p1 | transcript=LmxM.21.0883.1 | gene=LmxM.21.0883 | organism=Leishmania_mexicana_MHOM/GT/2001/U1103 | gene_product=Domain of unknown function (DUF4499), putative | transcript_product=Domain of unknown function (DUF4499), putative | location
LmxM.17.0733.1-p1	hypothetical protein, conserved	0.0124599	0.0537155	-0.617797		17	71.4	71.4	71.4	46.746	0	128.11	7	4	4	9	9	10	81600000	61000000	77700000	121000000	105000000	110000000	26.2821	25.8623	26.2114	26.8504	26.6458	26.7129	LmxM.17.0733.1-p1	LmxM.17.0733	1526	LmxM.17.0733.1-p1 | transcript=LmxM.17.0733.1 | gene=LmxM.17.0733 | organism=Leishmania_mexicana_MHOM/GT/2001/U1103 | gene_product=hypothetical protein, conserved | transcript_product=hypothetical protein, conserved | location=LmxM.17:325059-326372(-) | pr
LmxM.22.1120.1-p1	Beta-lactamase superfamily domain containing protein, putative	0.00110877	0.0111397	-0.617598	+	17	51.5	51.5	51.5	50.292	0	127.82	5	6	7	12	9	10	40100000	38300000	36800000	57800000	64100000	55100000	25.2571	25.1908	25.1332	25.7846	25.9338	25.7155	LmxM.22.1120.1-p1;LmxM.22.1130.1-p1	LmxM.22.1120	2113	LmxM.22.1120.1-p1 | transcript=LmxM.22.1120.1 | gene=LmxM.22.1120 | organism=Leishmania_mexicana_MHOM/GT/2001/U1103 | gene_product=Beta-lactamase superfamily domain containing protein, putative | transcript_product=Beta-lactamase superfamily domain contain
LmxM.29.2870.1-p1	hypothetical protein, conserved	0.0267079	0.0888127	-0.61657		6	43.7	43.7	43.7	27.149	0	52.291	2	3	2	5	4	5	30000000	24300000	19700000	36100000	39500000	36300000	24.8385	24.5345	24.2317	25.1055	25.2353	25.1135	LmxM.29.2870.1-p1	LmxM.29.2870	3306	LmxM.29.2870.1-p1 | transcript=LmxM.29.2870.1 | gene=LmxM.29.2870 | organism=Leishmania_mexicana_MHOM/GT/2001/U1103 | gene_product=hypothetical protein, conserved | transcript_product=hypothetical protein, conserved | location=LmxM.29:1029106-1029867(-) |
LmxM.13.1380.1-p1	endomembrane protein, putative	0.0184438	0.0697488	-0.616019		4	7.1	7.1	7.1	66.607	0	11.083	3	4	2	4	3	4	29700000	26800000	21600000	36700000	37900000	44500000	24.824	24.6757	24.3645	25.1293	25.1757	25.4073	LmxM.13.1380.1-p1	LmxM.13.1380	1177	LmxM.13.1380.1-p1 | transcript=LmxM.13.1380.1 | gene=LmxM.13.1380 | organism=Leishmania_mexicana_MHOM/GT/2001/U1103 | gene_product=endomembrane protein, putative | transcript_product=endomembrane protein, putative | location=LmxM.13:452031-453800(-) | prot
LmxM.12.0660.1-p1	ser/thr protein phosphatase, putative	0.0104285	0.0475692	-0.615907	+	24	29.8	29.8	29.8	109.45	0	81.52	12	13	9	19	17	15	48700000	47800000	36800000	68000000	70300000	64500000	25.5374	25.5105	25.1332	26.019	26.067	25.9428	LmxM.12.0660.1-p1	LmxM.12.0660	1075	LmxM.12.0660.1-p1 | transcript=LmxM.12.0660.1 | gene=LmxM.12.0660 | organism=Leishmania_mexicana_MHOM/GT/2001/U1103 | gene_product=ser/thr protein phosphatase, putative | transcript_product=ser/thr protein phosphatase, putative | location=LmxM.12:336029-33
LmxM.07.0090.1-p1	cobalamin-dependent methionine synthase, putative	0.0244074	0.083581	-0.614815		31	33.2	33.2	33.2	138.72	0	70.88	7	10	6	16	21	18	17200000	20200000	17500000	24800000	34800000	25300000	24.0359	24.2679	24.0609	24.5638	25.0526	24.5926	LmxM.07.0090.1-p1	LmxM.07.0090	437	LmxM.07.0090.1-p1 | transcript=LmxM.07.0090.1 | gene=LmxM.07.0090 | organism=Leishmania_mexicana_MHOM/GT/2001/U1103 | gene_product=cobalamin-dependent methionine synthase, putative | transcript_product=cobalamin-dependent methionine synthase, putative | lo
LmxM.36.3260.1-p1	hypothetical protein, conserved	0.0158722	0.0630604	-0.612263		8	57.7	57.7	57.7	22.28	0	15.257	4	3	4	5	5	7	36500000	31100000	28500000	47600000	43200000	56200000	25.1214	24.8904	24.7645	25.5045	25.3645	25.7441	LmxM.36.3260.1-p1	LmxM.36.3260	4802	LmxM.36.3260.1-p1 | transcript=LmxM.36.3260.1 | gene=LmxM.36.3260 | organism=Leishmania_mexicana_MHOM/GT/2001/U1103 | gene_product=hypothetical protein, conserved | transcript_product=hypothetical protein, conserved | location=LmxM.20:1281073-1281657(-) |
LmxM.08.0470.1-p1	small ubiquitin protein, putative	0.0100996	0.046474	-0.609962	+	9	61.5	61.5	61.5	12.689	0	104.21	9	7	7	9	5	8	191000000	165000000	217000000	265000000	311000000	295000000	27.509	27.2979	27.6931	27.9814	28.2123	28.1361	LmxM.08.0470.1-p1	LmxM.08.0470	546	LmxM.08.0470.1-p1 | transcript=LmxM.08.0470.1 | gene=LmxM.08.0470 | organism=Leishmania_mexicana_MHOM/GT/2001/U1103 | gene_product=small ubiquitin protein, putative | transcript_product=small ubiquitin protein, putative | location=LmxM.08:1343682-1344035(+
LmxM.34.3560.1-p1	CRAL/TRIO, N-terminal domain/CRAL/TRIO domain containing protein, putative	0.00348658	0.0232858	-0.60979	+	18	57.5	57.5	57.5	43.597	0	323.31	13	13	12	16	15	17	130000000	136000000	134000000	220000000	215000000	178000000	26.9539	27.019	26.9977	27.7129	27.6798	27.4073	LmxM.34.3560.1-p1	LmxM.34.3560	4472	LmxM.34.3560.1-p1 | transcript=LmxM.34.3560.1 | gene=LmxM.34.3560 | organism=Leishmania_mexicana_MHOM/GT/2001/U1103 | gene_product=CRAL/TRIO, N-terminal domain/CRAL/TRIO domain containing protein, putative | transcript_product=CRAL/TRIO, N-terminal domain/
LmxM.13.0670.1-p1	mannose-specific lectin, putative	0.000612797	0.00753917	-0.609424	+	16	49.4	49.4	49.4	51.088	0	159.84	12	12	10	10	10	11	160000000	141000000	155000000	225000000	241000000	229000000	27.2535	27.0711	27.2077	27.7453	27.8445	27.7708	LmxM.13.0670.1-p1	LmxM.13.0670	1128	LmxM.13.0670.1-p1 | transcript=LmxM.13.0670.1 | gene=LmxM.13.0670 | organism=Leishmania_mexicana_MHOM/GT/2001/U1103 | gene_product=mannose-specific lectin, putative | transcript_product=mannose-specific lectin, putative | location=LmxM.13:193103-194446(+)
LmxM.05.0280.1-p1	protein tyrosine phosphatase, putative	0.0395863	0.114366	-0.608055		8	46	46	46	24.998	0	56.099	4	4	4	7	5	6	193000000	162000000	128000000	236000000	216000000	278000000	27.524	27.2714	26.9316	27.8142	27.6865	28.0505	LmxM.05.0280.1-p1	LmxM.05.0280	275	LmxM.05.0280.1-p1 | transcript=LmxM.05.0280.1 | gene=LmxM.05.0280 | organism=Leishmania_mexicana_MHOM/GT/2001/U1103 | gene_product=protein tyrosine phosphatase, putative | transcript_product=protein tyrosine phosphatase, putative | location=LmxM.05:93930-9
LmxM.28.3030.1-p1	Nucleoporin NUP149	0.00152903	0.0139899	-0.607554	+	36	79	79	79	147.33	0	323.31	23	21	18	22	24	22	280000000	260000000	255000000	392000000	442000000	379000000	28.0609	27.9539	27.9259	28.5463	28.7195	28.4976	LmxM.28.3030.1-p1	LmxM.28.3030	3127	LmxM.28.3030.1-p1 | transcript=LmxM.28.3030.1 | gene=LmxM.28.3030 | organism=Leishmania_mexicana_MHOM/GT/2001/U1103 | gene_product=Nucleoporin NUP149 | transcript_product=Nucleoporin NUP149 | location=LmxM.28:1127969-1132375(-) | protein_length=1468 | sequ
LmxM.19.1060.1-p1	hypothetical protein, conserved	0.00355898	0.0234873	-0.607495	+	37	45.8	45.8	45.8	130.74	0	249.59	18	15	12	29	25	25	49400000	50000000	55900000	87700000	76700000	72600000	25.558	25.5754	25.7363	26.3861	26.1927	26.1135	LmxM.19.1060.1-p1	LmxM.19.1060	1755	LmxM.19.1060.1-p1 | transcript=LmxM.19.1060.1 | gene=LmxM.19.1060 | organism=Leishmania_mexicana_MHOM/GT/2001/U1103 | gene_product=hypothetical protein, conserved | transcript_product=hypothetical protein, conserved | location=LmxM.19:414293-418021(+) | pr
LmxM.36.6650.1-p1	2,3-bisphosphoglycerate-independentphosphoglyce ra temutase	0.000389577	0.00547438	-0.607011	+	45	74.5	74.5	74.5	60.813	0	323.31	30	31	31	37	36	34	509000000	451000000	494000000	720000000	748000000	744000000	28.9231	28.7486	28.8799	29.4234	29.4785	29.4707	LmxM.36.6650.1-p1	LmxM.36.6650	5019	LmxM.36.6650.1-p1 | transcript=LmxM.36.6650.1 | gene=LmxM.36.6650 | organism=Leishmania_mexicana_MHOM/GT/2001/U1103 | gene_product=2,3-bisphosphoglycerate-independentphosphoglyce ra temutase | transcript_product=2,3-bisphosphoglycerate-independentphosphogl
LmxM.18.0090.1-p1	alpha glucosidase II subunit, putative	0.0107682	0.0485085	-0.606906	+	25	42.5	42.5	42.5	91.066	0	236.91	14	13	10	18	15	21	106000000	130000000	98600000	158000000	183000000	166000000	26.6595	26.9539	26.5551	27.2353	27.4473	27.3066	LmxM.18.0090.1-p1	LmxM.18.0090	1574	LmxM.18.0090.1-p1 | transcript=LmxM.18.0090.1 | gene=LmxM.18.0090 | organism=Leishmania_mexicana_MHOM/GT/2001/U1103 | gene_product=alpha glucosidase II subunit, putative | transcript_product=alpha glucosidase II subunit, putative | location=LmxM.18:24597-2
LmxM.22.1500.1-p1	ATP-dependent DEAD/H RNA helicase, putative	0.00361037	0.0237599	-0.605691	+	46	48.8	48.8	48.8	120.17	0	286.81	18	23	14	29	29	33	91600000	95900000	77600000	133000000	140000000	129000000	26.4488	26.515	26.2096	26.9869	27.0609	26.9428	LmxM.22.1500.1-p1	LmxM.22.1500	2144	LmxM.22.1500.1-p1 | transcript=LmxM.22.1500.1 | gene=LmxM.22.1500 | organism=Leishmania_mexicana_MHOM/GT/2001/U1103 | gene_product=ATP-dependent DEAD/H RNA helicase, putative | transcript_product=ATP-dependent DEAD/H RNA helicase, putative | location=LmxM.
LmxM.21.1240.1-p1	Flagellum attachment zone protein 6	0.0063614	0.0343355	-0.60552	+	32	41.7	41.7	41.7	139.05	0	118.12	7	9	10	17	17	15	34800000	37700000	43400000	63100000	59300000	53600000	25.0526	25.1681	25.3712	25.9111	25.8215	25.6757	LmxM.21.1240.1-p1	LmxM.21.1240	1990	LmxM.21.1240.1-p1 | transcript=LmxM.21.1240.1 | gene=LmxM.21.1240 | organism=Leishmania_mexicana_MHOM/GT/2001/U1103 | gene_product=Flagellum attachment zone protein 6 | transcript_product=Flagellum attachment zone protein 6 | location=LmxM.21:487832-491620
LmxM.08.0310.1-p1	Isochorismatase family, putative	0.0188119	0.0705299	-0.604951		10	56	56	56	29.884	0	15.629	3	2	3	4	4	3	35500000	31300000	27400000	41400000	47300000	54700000	25.0813	24.8997	24.7077	25.3031	25.4953	25.705	LmxM.08.0310.1-p1	LmxM.08.0310	536	LmxM.08.0310.1-p1 | transcript=LmxM.08.0310.1 | gene=LmxM.08.0310 | organism=Leishmania_mexicana_MHOM/GT/2001/U1103 | gene_product=Isochorismatase family, putative | transcript_product=Isochorismatase family, putative | location=LmxM.08:1263600-1264427(+)
LmxM.08_29.0280.1-p1	hypothetical protein	0.000573717	0.00722821	-0.604347	+	24	59.5	59.5	59.5	53.348	0	93.418	11	12	8	15	12	15	148000000	152000000	141000000	215000000	240000000	216000000	27.141	27.1795	27.0711	27.6798	27.8385	27.6865	LmxM.08_29.0280.1-p1	LmxM.08_29.0280	606	LmxM.08_29.0280.1-p1 | transcript=LmxM.08_29.0280.1 | gene=LmxM.08_29.0280 | organism=Leishmania_mexicana_MHOM/GT/2001/U1103 | gene_product=hypothetical protein | transcript_product=hypothetical protein | location=LmxM.08:1056781-1058256(+) | protein_lengt
LmxM.28.1280.1-p1	phenylalanine-4-hydroxylase, putative	0.00207312	0.0166132	-0.602647	+	28	85.4	85.4	85.4	51.457	0	323.31	17	17	13	19	15	20	223000000	218000000	243000000	332000000	381000000	327000000	27.7325	27.6998	27.8564	28.3066	28.5052	28.2847	LmxM.28.1280.1-p1	LmxM.28.1280	3012	LmxM.28.1280.1-p1 | transcript=LmxM.28.1280.1 | gene=LmxM.28.1280 | organism=Leishmania_mexicana_MHOM/GT/2001/U1103 | gene_product=phenylalanine-4-hydroxylase, putative | transcript_product=phenylalanine-4-hydroxylase, putative | location=LmxM.28:469066-47
LmxM.10.0405.1-p1	GP63, leishmanolysin	0.00366098	0.0239259	-0.599048	+	12	46.3	18.9	3.4	68.736	0	252.9	7	5	6	6	7	7	150000000	180000000	156000000	254000000	255000000	226000000	27.1604	27.4234	27.217	27.9203	27.9259	27.7517	LmxM.10.0405.1-p1	LmxM.10.0405	901	LmxM.10.0405.1-p1 | transcript=LmxM.10.0405.1 | gene=LmxM.10.0405 | organism=Leishmania_mexicana_MHOM/GT/2001/U1103 | gene_product=GP63, leishmanolysin | transcript_product=GP63, leishmanolysin | location=LmxM.10:182927-184861(+) | protein_length=644 | seq
LmxM.27.2180.1-p1	NLI interacting factor-like phosphatase, putative	0.0189323	0.0706206	-0.59804		10	42.9	42.9	42.9	33.541	0	36.942	2	2	2	7	5	6	26100000	24100000	20300000	30400000	36600000	39800000	24.6375	24.5225	24.275	24.8576	25.1253	25.2463	LmxM.27.2180.1-p1	LmxM.27.2180	2896	LmxM.27.2180.1-p1 | transcript=LmxM.27.2180.1 | gene=LmxM.27.2180 | organism=Leishmania_mexicana_MHOM/GT/2001/U1103 | gene_product=NLI interacting factor-like phosphatase, putative | transcript_product=NLI interacting factor-like phosphatase, putative | lo
LmxM.13.1680.1-p1	pyrroline-5-carboxylate reductase	0.00489924	0.0292218	-0.595289	+	16	80.1	80.1	80.1	28.93	0	210.32	10	10	10	12	10	11	175000000	199000000	157000000	265000000	279000000	255000000	27.3828	27.5682	27.2262	27.9814	28.0557	27.9259	LmxM.13.1680.1-p1	LmxM.13.1680	1197	LmxM.13.1680.1-p1 | transcript=LmxM.13.1680.1 | gene=LmxM.13.1680 | organism=Leishmania_mexicana_MHOM/GT/2001/U1103 | gene_product=pyrroline-5-carboxylate reductase | transcript_product=pyrroline-5-carboxylate reductase | location=LmxM.13:603254-604072(-)
LmxM.08_29.1310.1-p1	carnitine/choline acetyltransferase, putative	0.000132001	0.00253771	-0.594163	+	43	76.6	76.6	76.6	68.576	0	323.31	25	30	28	28	26	32	200000000	218000000	205000000	306000000	319000000	315000000	27.5754	27.6998	27.611	28.189	28.249	28.2308	LmxM.08_29.1310.1-p1	LmxM.08_29.1310	674	LmxM.08_29.1310.1-p1 | transcript=LmxM.08_29.1310.1 | gene=LmxM.08_29.1310 | organism=Leishmania_mexicana_MHOM/GT/2001/U1103 | gene_product=carnitine/choline acetyltransferase, putative | transcript_product=carnitine/choline acetyltransferase, putative | l
LmxM.36.2050.1-p1	serine/threonine protein phosphatase, putative	0.0323747	0.100672	-0.594104		15	27.6	27.6	26.5	97.553	0	48.724	4	3	4	6	8	9	23000000	34000000	26500000	42300000	37200000	45300000	24.4551	25.019	24.6595	25.3342	25.1488	25.433	LmxM.36.2050.1-p1	LmxM.36.2050	4716	LmxM.36.2050.1-p1 | transcript=LmxM.36.2050.1 | gene=LmxM.36.2050 | organism=Leishmania_mexicana_MHOM/GT/2001/U1103 | gene_product=serine/threonine protein phosphatase, putative | transcript_product=serine/threonine protein phosphatase, putative | location
LmxM.20.1640.1-p1	Suppressor of G2 allele of SKP1, putative	0.0024943	0.0188826	-0.592462	+	17	86.9	86.9	86.9	23.606	0	211.7	12	11	8	12	12	15	183000000	163000000	157000000	243000000	242000000	273000000	27.4473	27.2803	27.2262	27.8564	27.8504	28.0243	LmxM.20.1640.1-p1	LmxM.20.1640	1883	LmxM.20.1640.1-p1 | transcript=LmxM.20.1640.1 | gene=LmxM.20.1640 | organism=Leishmania_mexicana_MHOM/GT/2001/U1103 | gene_product=Suppressor of G2 allele of SKP1, putative | transcript_product=Suppressor of G2 allele of SKP1, putative | location=LmxM.20:3
LmxM.05.0100.1-p1	phosphoprotein phosphatase, putative	0.0019608	0.0161244	-0.592417	+	43	67.2	67.2	67.2	71.845	0	323.31	28	30	31	33	34	33	260000000	258000000	225000000	351000000	392000000	376000000	27.9539	27.9428	27.7453	28.3869	28.5463	28.4862	LmxM.05.0100.1-p1	LmxM.05.0100	263	LmxM.05.0100.1-p1 | transcript=LmxM.05.0100.1 | gene=LmxM.05.0100 | organism=Leishmania_mexicana_MHOM/GT/2001/U1103 | gene_product=phosphoprotein phosphatase, putative | transcript_product=phosphoprotein phosphatase, putative | location=LmxM.05:28707-30620
LmxM.11.0150.1-p1	hypothetical protein, conserved	0.00308891	0.0216551	-0.590778	+	5	8.1	8.1	8.1	92.309	0	16.066	3	3	2	4	5	3	23500000	21000000	22700000	30600000	33800000	37000000	24.4862	24.3239	24.4362	24.867	25.0105	25.141	LmxM.11.0150.1-p1	LmxM.11.0150	969	LmxM.11.0150.1-p1 | transcript=LmxM.11.0150.1 | gene=LmxM.11.0150 | organism=Leishmania_mexicana_MHOM/GT/2001/U1103 | gene_product=hypothetical protein, conserved | transcript_product=hypothetical protein, conserved | location=LmxM.11:38645-41248(+) | prot
LmxM.30.2790.1-p1	ADP-ribosylation factor, putative	0.00603641	0.0333063	-0.590126	+	18	85.4	85.4	85.4	20.129	0	323.31	12	14	13	12	11	10	502000000	613000000	508000000	847000000	746000000	844000000	28.9031	29.1913	28.9203	29.6578	29.4746	29.6527	LmxM.30.2790.1-p1	LmxM.30.2790	3523	LmxM.30.2790.1-p1 | transcript=LmxM.30.2790.1 | gene=LmxM.30.2790 | organism=Leishmania_mexicana_MHOM/GT/2001/U1103 | gene_product=ADP-ribosylation factor, putative | transcript_product=ADP-ribosylation factor, putative | location=LmxM.30:1303923-1304459(-
LmxM.14.1070.1-p1	protein kinase, putative	0.00212278	0.0168393	-0.589859	+	28	33.8	33.8	33.8	113.51	0	130.26	10	9	10	19	19	18	43000000	39900000	39200000	57900000	67700000	58500000	25.3578	25.2499	25.2243	25.7871	26.0127	25.8019	LmxM.14.1070.1-p1	LmxM.14.1070	1254	LmxM.14.1070.1-p1 | transcript=LmxM.14.1070.1 | gene=LmxM.14.1070 | organism=Leishmania_mexicana_MHOM/GT/2001/U1103 | gene_product=protein kinase, putative | transcript_product=protein kinase, putative | location=LmxM.14:428409-431534(+) | protein_length=1
LmxM.01.0460.1-p1	conserved protein	0.0015865	0.0143486	-0.588168	+	61	50.9	50.9	50.9	152.28	0	323.31	30	35	31	47	49	49	122000000	118000000	125000000	177000000	202000000	171000000	26.8623	26.8142	26.8974	27.3992	27.5898	27.3494	LmxM.01.0460.1-p1	LmxM.01.0460	59	LmxM.01.0460.1-p1 | transcript=LmxM.01.0460.1 | gene=LmxM.01.0460 | organism=Leishmania_mexicana_MHOM/GT/2001/U1103 | gene_product=conserved protein | transcript_product=conserved protein | location=LmxM.01:113402-117733(+) | protein_length=1443 | sequence
LmxM.28.1220.1-p1	hypothetical protein, conserved	0.0492276	0.132742	-0.587381		12	34	34	34	50.071	0	33.576	3	5	2	8	7	8	26500000	36300000	24400000	36800000	48400000	44700000	24.6595	25.1135	24.5404	25.1332	25.5285	25.4138	LmxM.28.1220.1-p1	LmxM.28.1220	3007	LmxM.28.1220.1-p1 | transcript=LmxM.28.1220.1 | gene=LmxM.28.1220 | organism=Leishmania_mexicana_MHOM/GT/2001/U1103 | gene_product=hypothetical protein, conserved | transcript_product=hypothetical protein, conserved | location=LmxM.28:451325-452737(+) | pr
LmxM.24.0850.1-p1	triosephosphate isomerase	0.000719015	0.00836592	-0.586172	+	21	91.2	91.2	91.2	27.054	0	323.31	14	17	17	15	15	15	596000000	563000000	601000000	844000000	950000000	851000000	29.1507	29.0686	29.1628	29.6527	29.8234	29.6646	LmxM.24.0850.1-p1	LmxM.24.0850	2322	LmxM.24.0850.1-p1 | transcript=LmxM.24.0850.1 | gene=LmxM.24.0850 | organism=Leishmania_mexicana_MHOM/GT/2001/U1103 | gene_product=triosephosphate isomerase | transcript_product=triosephosphate isomerase | location=LmxM.24:303293-304048(+) | protein_length
LmxM.22.0580.1-p1	rer1 family-like protein	0.00296445	0.0210242	-0.583355	+	3	20.8	20.8	20.8	21.081	0	59.473	2	2	2	3	2	3	117000000	106000000	95600000	166000000	155000000	155000000	26.8019	26.6595	26.5105	27.3066	27.2077	27.2077	LmxM.22.0580.1-p1	LmxM.22.0580	2079	LmxM.22.0580.1-p1 | transcript=LmxM.22.0580.1 | gene=LmxM.22.0580 | organism=Leishmania_mexicana_MHOM/GT/2001/U1103 | gene_product=rer1 family-like protein | transcript_product=rer1 family-like protein | location=LmxM.22:216379-216930(-) | protein_length=1
LmxM.22.1190.1-p1	ChaC-like protein, putative	0.000419815	0.00573741	-0.582741	+	8	30	30	27	25.886	0	56.929	5	4	3	5	5	4	46400000	41500000	44600000	67400000	63700000	67200000	25.4676	25.3066	25.4105	26.0062	25.9248	26.002	LmxM.22.1190.1-p1	LmxM.22.1190	2117	LmxM.22.1190.1-p1 | transcript=LmxM.22.1190.1 | gene=LmxM.22.1190 | organism=Leishmania_mexicana_MHOM/GT/2001/U1103 | gene_product=ChaC-like protein, putative | transcript_product=ChaC-like protein, putative | location=LmxM.22:479756-480448(+) | protein_le
LmxM.10.1230.1-p1	Beta-1,2 mannosyltransferase	0.000871994	0.00949807	-0.57985	+	14	45.1	45.1	45.1	36.786	0	80.912	5	5	6	12	9	9	66100000	59200000	59900000	97300000	91000000	88400000	25.9781	25.8191	25.8361	26.5359	26.4394	26.3975	LmxM.10.1230.1-p1	LmxM.10.1230	952	LmxM.10.1230.1-p1 | transcript=LmxM.10.1230.1 | gene=LmxM.10.1230 | organism=Leishmania_mexicana_MHOM/GT/2001/U1103 | gene_product=Beta-1,2 mannosyltransferase | transcript_product=Beta-1,2 mannosyltransferase | location=LmxM.10:482658-483644(+) | protein_
LmxM.15.0010.1-p1	histone H4	0.00320959	0.0219501	-0.57961	+	8	74	34	0	11.272	0	29.592	5	7	7	6	6	5	1210000000	1180000000	1430000000	1970000000	1840000000	1880000000	30.1724	30.1361	30.4134	30.8755	30.7771	30.8081	LmxM.15.0010.1-p1	LmxM.15.0010	1286	LmxM.15.0010.1-p1 | transcript=LmxM.15.0010.1 | gene=LmxM.15.0010 | organism=Leishmania_mexicana_MHOM/GT/2001/U1103 | gene_product=histone H4 | transcript_product=histone H4 | location=LmxM.15:1417-1719(-) | protein_length=100 | sequence_SO=chromosome | SO
LmxM.31.0820.1-p1	CYC2-like cyclin, putative	0.0230859	0.0802936	-0.579176		2	14	14	14	18.941	0	6.5904	1	1	1	2	2	2	24900000	25600000	19100000	37800000	35100000	30600000	24.5696	24.6096	24.1871	25.1719	25.065	24.867	LmxM.31.0820.1-p1	LmxM.31.0820	3610	LmxM.31.0820.1-p1 | transcript=LmxM.31.0820.1 | gene=LmxM.31.0820 | organism=Leishmania_mexicana_MHOM/GT/2001/U1103 | gene_product=CYC2-like cyclin, putative | transcript_product=CYC2-like cyclin, putative | location=LmxM.31:298490-298984(+) | protein_leng
LmxM.08_29.2110.1-p1	UDP-glucose:glycoprotein glucosyltransferase, putative	0.0105955	0.0478676	-0.57915	+	56	44.3	44.3	44.3	193.06	0	249.12	22	20	19	35	37	33	51900000	65900000	49800000	80300000	84200000	84000000	25.6292	25.9738	25.5696	26.2589	26.3273	26.3239	LmxM.08_29.2110.1-p1	LmxM.08_29.2110	717	LmxM.08_29.2110.1-p1 | transcript=LmxM.08_29.2110.1 | gene=LmxM.08_29.2110 | organism=Leishmania_mexicana_MHOM/GT/2001/U1103 | gene_product=UDP-glucose:glycoprotein glucosyltransferase, putative | transcript_product=UDP-glucose:glycoprotein glucosyltransfe
LmxM.32.1570.1-p1	ribulose-5-phosphate 3-epimerase, putative	0.0108659	0.0487333	-0.578459	+	13	89.8	89.8	89.8	27.341	0	323.31	6	8	8	11	12	11	84500000	73900000	82200000	112000000	140000000	109000000	26.3324	26.1391	26.2926	26.7389	27.0609	26.6998	LmxM.32.1570.1-p1	LmxM.32.1570	3901	LmxM.32.1570.1-p1 | transcript=LmxM.32.1570.1 | gene=LmxM.32.1570 | organism=Leishmania_mexicana_MHOM/GT/2001/U1103 | gene_product=ribulose-5-phosphate 3-epimerase, putative | transcript_product=ribulose-5-phosphate 3-epimerase, putative | location=LmxM.32
LmxM.23.1020.1-p1	hypothetical protein, unknown function	0.0363271	0.108637	-0.577328		17	88.9	88.9	88.9	12.507	0	323.31	10	9	9	12	11	11	1010000000	865000000	794000000	1270000000	1120000000	1620000000	29.9117	29.6881	29.5646	30.2422	30.0609	30.5933	LmxM.23.1020.1-p1	LmxM.23.1020	2227	LmxM.23.1020.1-p1 | transcript=LmxM.23.1020.1 | gene=LmxM.23.1020 | organism=Leishmania_mexicana_MHOM/GT/2001/U1103 | gene_product=hypothetical protein, unknown function | transcript_product=hypothetical protein, unknown function | location=LmxM.23:474162-
LmxM.27.0040.1-p1	metallo- peptidase, Clan M- Family M48	0.0212301	0.0760152	-0.577222		17	33.7	33.7	33.7	49.294	0	51.066	8	10	9	10	9	11	106000000	119000000	85900000	170000000	147000000	144000000	26.6595	26.8264	26.3562	27.341	27.1312	27.1015	LmxM.27.0040.1-p1	LmxM.27.0040	2750	LmxM.27.0040.1-p1 | transcript=LmxM.27.0040.1 | gene=LmxM.27.0040 | organism=Leishmania_mexicana_MHOM/GT/2001/U1103 | gene_product=metallo- peptidase, Clan M- Family M48 | transcript_product=metallo- peptidase, Clan M- Family M48 | location=LmxM.27:10515-1
LmxM.19.0620.1-p1	hypothetical protein, conserved	0.000672783	0.00808713	-0.576214	+	23	48.7	48.7	48.7	81.109	0	87.372	6	8	8	17	14	13	53600000	48300000	50900000	78500000	77700000	71600000	25.6757	25.5255	25.6012	26.2262	26.2114	26.0935	LmxM.19.0620.1-p1	LmxM.19.0620	1729	LmxM.19.0620.1-p1 | transcript=LmxM.19.0620.1 | gene=LmxM.19.0620 | organism=Leishmania_mexicana_MHOM/GT/2001/U1103 | gene_product=hypothetical protein, conserved | transcript_product=hypothetical protein, conserved | location=LmxM.19:261762-263990(+) | pr
LmxM.32.1590.1-p1	3-ketoacyl-CoA reductase, putative	0.00852185	0.0415253	-0.5762	+	19	63.2	63.2	63.2	36.084	0	323.31	11	11	11	13	14	13	199000000	184000000	151000000	259000000	263000000	269000000	27.5682	27.4551	27.17	27.9484	27.9705	28.003	LmxM.32.1590.1-p1	LmxM.32.1590	3902	LmxM.32.1590.1-p1 | transcript=LmxM.32.1590.1 | gene=LmxM.32.1590 | organism=Leishmania_mexicana_MHOM/GT/2001/U1103 | gene_product=3-ketoacyl-CoA reductase, putative | transcript_product=3-ketoacyl-CoA reductase, putative | location=LmxM.32:628388-629368(+
LmxM.14.0705.1-p1	fatty acid elongase, putative	0.00206745	0.016596	-0.575838	+	12	31	31	31	37.179	0	83.898	6	9	7	7	7	9	147000000	157000000	130000000	219000000	212000000	214000000	27.1312	27.2262	26.9539	27.7064	27.6595	27.673	LmxM.14.0705.1-p1	LmxM.14.0705	1237	LmxM.14.0705.1-p1 | transcript=LmxM.14.0705.1 | gene=LmxM.14.0705 | organism=Leishmania_mexicana_MHOM/GT/2001/U1103 | gene_product=fatty acid elongase, putative | transcript_product=fatty acid elongase, putative | location=LmxM.14:259802-260773(-) | protei
LmxM.26.2520.1-p1	hypothetical protein, conserved	0.0390506	0.113584	-0.574832		5	14.3	14.3	14.3	52.851	0	9.5723	2	3	2	3	3	4	87200000	78600000	75700000	96700000	149000000	119000000	26.3778	26.228	26.1738	26.527	27.1507	26.8264	LmxM.26.2520.1-p1	LmxM.26.2520	2734	LmxM.26.2520.1-p1 | transcript=LmxM.26.2520.1 | gene=LmxM.26.2520 | organism=Leishmania_mexicana_MHOM/GT/2001/U1103 | gene_product=hypothetical protein, conserved | transcript_product=hypothetical protein, conserved | location=LmxM.26:956899-958368(+) | pr
LmxM.19.0680.1-p1	Flagellum attachment zone protein 7	0.00051287	0.00656696	-0.57368	+	59	58.3	58.3	42.1	125.78	0	323.31	27	26	25	43	38	40	197000000	193000000	181000000	291000000	292000000	267000000	27.5536	27.524	27.4314	28.1164	28.1214	27.9923	LmxM.19.0680.1-p1	LmxM.19.0680	1735	LmxM.19.0680.1-p1 | transcript=LmxM.19.0680.1 | gene=LmxM.19.0680 | organism=Leishmania_mexicana_MHOM/GT/2001/U1103 | gene_product=Flagellum attachment zone protein 7 | transcript_product=Flagellum attachment zone protein 7 | location=LmxM.19:283443-286829
LmxM.15.0040.1-p1	Possible lysine decarboxylase, putative	0.00183672	0.0155939	-0.573541	+	26	65.1	65.1	65.1	37.838	0	293.02	16	19	16	18	16	18	296000000	286000000	256000000	396000000	441000000	409000000	28.141	28.0914	27.9316	28.5609	28.7162	28.6075	LmxM.15.0040.1-p1	LmxM.15.0040	1287	LmxM.15.0040.1-p1 | transcript=LmxM.15.0040.1 | gene=LmxM.15.0040 | organism=Leishmania_mexicana_MHOM/GT/2001/U1103 | gene_product=Possible lysine decarboxylase, putative | transcript_product=Possible lysine decarboxylase, putative | location=LmxM.15:7053-
LmxM.29.0180.1-p1	2-hydroxy-3-oxopropionate reductase, putative	0.00174574	0.0152529	-0.570349	+	15	54.5	54.5	54.5	31.026	0	184.38	13	12	12	14	12	14	259000000	246000000	285000000	388000000	413000000	371000000	27.9484	27.8741	28.0864	28.5315	28.6216	28.4668	LmxM.29.0180.1-p1	LmxM.29.0180	3140	LmxM.29.0180.1-p1 | transcript=LmxM.29.0180.1 | gene=LmxM.29.0180 | organism=Leishmania_mexicana_MHOM/GT/2001/U1103 | gene_product=2-hydroxy-3-oxopropionate reductase, putative | transcript_product=2-hydroxy-3-oxopropionate reductase, putative | location=L
LmxM.06.1180.1-p1	protein kinase, putative	0.000283333	0.00442075	-0.570164	+	20	60.4	60.4	60.4	51.164	0	129.37	12	12	9	14	12	15	59900000	55700000	56800000	81700000	85200000	89100000	25.8361	25.7312	25.7594	26.2838	26.3444	26.4089	LmxM.06.1180.1-p1	LmxM.06.1180	422	LmxM.06.1180.1-p1 | transcript=LmxM.06.1180.1 | gene=LmxM.06.1180 | organism=Leishmania_mexicana_MHOM/GT/2001/U1103 | gene_product=protein kinase, putative | transcript_product=protein kinase, putative | location=LmxM.06:445784-447151(+) | protein_length=4
LmxM.34.4720.1-p1	glycine cleavage system H protein, putative	0.0140272	0.0575753	-0.569811		7	45.8	45.8	45.8	11.58	0	252.56	5	4	5	5	5	5	669000000	552000000	755000000	939000000	1020000000	952000000	29.3174	29.0401	29.4919	29.8065	29.9259	29.8264	LmxM.34.4720.1-p1	LmxM.34.4720	4535	LmxM.34.4720.1-p1 | transcript=LmxM.34.4720.1 | gene=LmxM.34.4720 | organism=Leishmania_mexicana_MHOM/GT/2001/U1103 | gene_product=glycine cleavage system H protein, putative | transcript_product=glycine cleavage system H protein, putative | location=LmxM.
LmxM.16.0760.1-p1	transaldolase, putative	0.000288461	0.00445649	-0.569226	+	23	67.3	67.3	67.3	36.976	0	323.31	14	14	13	16	15	16	442000000	470000000	429000000	644000000	688000000	657000000	28.7195	28.8081	28.6764	29.2625	29.3578	29.2913	LmxM.16.0760.1-p1	LmxM.16.0760	1426	LmxM.16.0760.1-p1 | transcript=LmxM.16.0760.1 | gene=LmxM.16.0760 | organism=Leishmania_mexicana_MHOM/GT/2001/U1103 | gene_product=transaldolase, putative | transcript_product=transaldolase, putative | location=LmxM.16:262921-263913(-) | protein_length=330
LmxM.26.0810.1-p1	type II (glutathione peroxidase-like) tryparedoxin peroxidase	0.00376176	0.0244468	-0.568619	+	20	93.1	93.1	12.1	19.257	0	323.31	12	13	14	16	10	15	493000000	460000000	536000000	757000000	783000000	669000000	28.877	28.7771	28.9977	29.4957	29.5444	29.3174	LmxM.26.0810.1-p1	LmxM.26.0810	2624	LmxM.26.0810.1-p1 | transcript=LmxM.26.0810.1 | gene=LmxM.26.0810 | organism=Leishmania_mexicana_MHOM/GT/2001/U1103 | gene_product=type II (glutathione peroxidase-like) tryparedoxin peroxidase | transcript_product=type II (glutathione peroxidase-like) tryp
LmxM.10.1290.1-p1	Beta-1,2 mannoside phosphorylase	0.00563505	0.0319139	-0.568373	+	14	63.7	57.6	40.2	35.234	0	209.07	7	9	6	10	11	11	120000000	121000000	145000000	192000000	202000000	177000000	26.8385	26.8504	27.1115	27.5165	27.5898	27.3992	LmxM.10.1290.1-p1	LmxM.10.1290	958	LmxM.10.1290.1-p1 | transcript=LmxM.10.1290.1 | gene=LmxM.10.1290 | organism=Leishmania_mexicana_MHOM/GT/2001/U1103 | gene_product=Beta-1,2 mannoside phosphorylase | transcript_product=Beta-1,2 mannoside phosphorylase | location=LmxM.10:500759-501694(+) |
LmxM.27.1090.1-p1	Emopamil binding protein, putative	0.0291285	0.0939426	-0.568232		5	25.4	25.4	25.4	22.183	0	16.266	3	4	2	4	4	5	60400000	52100000	49000000	92200000	65600000	83100000	25.848	25.6348	25.5463	26.4583	25.9672	26.3083	LmxM.27.1090.1-p1	LmxM.27.1090	2822	LmxM.27.1090.1-p1 | transcript=LmxM.27.1090.1 | gene=LmxM.27.1090 | organism=Leishmania_mexicana_MHOM/GT/2001/U1103 | gene_product=Emopamil binding protein, putative | transcript_product=Emopamil binding protein, putative | location=LmxM.27:448225-448818(-
LmxM.13.1560.1-p1	ras-family member, GTP-binding protein, putative	0.0276731	0.0907854	-0.567705		16	45.4	45.4	45.4	40.705	0	33.46	2	3	3	8	6	7	27500000	19100000	24500000	37000000	31900000	35500000	24.7129	24.1871	24.5463	25.141	24.9271	25.0813	LmxM.13.1560.1-p1	LmxM.13.1560	1187	LmxM.13.1560.1-p1 | transcript=LmxM.13.1560.1 | gene=LmxM.13.1560 | organism=Leishmania_mexicana_MHOM/GT/2001/U1103 | gene_product=ras-family member, GTP-binding protein, putative | transcript_product=ras-family member, GTP-binding protein, putative | loca
LmxM.13.1580.1-p1	ubiquitin-conjugating enzyme, putative	0.0384659	0.112198	-0.566615		14	87	87	87	16.033	0	271.2	8	10	11	11	8	9	293000000	257000000	281000000	321000000	478000000	448000000	28.1263	27.9372	28.066	28.258	28.8324	28.7389	LmxM.13.1580.1-p1	LmxM.13.1580	1188	LmxM.13.1580.1-p1 | transcript=LmxM.13.1580.1 | gene=LmxM.13.1580 | organism=Leishmania_mexicana_MHOM/GT/2001/U1103 | gene_product=ubiquitin-conjugating enzyme, putative | transcript_product=ubiquitin-conjugating enzyme, putative | location=LmxM.13:553439-
LmxM.08_29.2140.1-p1	C-8 sterol isomerase-like protein	0.0093418	0.0438869	-0.565903	+	6	28.7	28.7	28.7	24.917	0	54.25	4	4	5	4	5	5	160000000	125000000	128000000	199000000	195000000	214000000	27.2535	26.8974	26.9316	27.5682	27.5389	27.673	LmxM.08_29.2140.1-p1	LmxM.08_29.2140	719	LmxM.08_29.2140.1-p1 | transcript=LmxM.08_29.2140.1 | gene=LmxM.08_29.2140 | organism=Leishmania_mexicana_MHOM/GT/2001/U1103 | gene_product=C-8 sterol isomerase-like protein | transcript_product=C-8 sterol isomerase-like protein | location=LmxM.08:259142-2
LmxM.22.1290.1-p1	ribonucleoside-diphosphate reductase small chain, putative	0.000810722	0.00907393	-0.564455	+	26	67.1	67.1	2.8	44.409	0	323.31	17	17	14	17	19	18	212000000	237000000	211000000	332000000	312000000	331000000	27.6595	27.8203	27.6527	28.3066	28.217	28.3023	LmxM.22.1290.1-p1	LmxM.22.1290	2125	LmxM.22.1290.1-p1 | transcript=LmxM.22.1290.1 | gene=LmxM.22.1290 | organism=Leishmania_mexicana_MHOM/GT/2001/U1103 | gene_product=ribonucleoside-diphosphate reductase small chain, putative | transcript_product=ribonucleoside-diphosphate reductase small ch
LmxM.06.1050.1-p1	protein disulfide isomerase	0.000391525	0.00547438	-0.563893	+	12	64.7	64.7	64.7	14.982	0	323.31	8	9	8	8	7	7	691000000	642000000	706000000	1020000000	963000000	1030000000	29.3641	29.258	29.3951	29.9259	29.843	29.94	LmxM.06.1050.1-p1	LmxM.06.1050	412	LmxM.06.1050.1-p1 | transcript=LmxM.06.1050.1 | gene=LmxM.06.1050 | organism=Leishmania_mexicana_MHOM/GT/2001/U1103 | gene_product=protein disulfide isomerase | transcript_product=protein disulfide isomerase | location=LmxM.06:411835-412236(+) | protein_le
LmxM.34.5320.1-p1	SAC3/GANP/Nin1/mts3/eIF-3 p25 family, putative	0.0268562	0.0891172	-0.563079		23	44.2	44.2	44.2	66.937	0	114.63	5	7	6	9	9	8	21500000	28300000	23400000	38600000	39000000	30500000	24.3578	24.7543	24.48	25.2021	25.217	24.8623	LmxM.34.5320.1-p1	LmxM.34.5320	4572	LmxM.34.5320.1-p1 | transcript=LmxM.34.5320.1 | gene=LmxM.34.5320 | organism=Leishmania_mexicana_MHOM/GT/2001/U1103 | gene_product=SAC3/GANP/Nin1/mts3/eIF-3 p25 family, putative | transcript_product=SAC3/GANP/Nin1/mts3/eIF-3 p25 family, putative | location
LmxM.13.0640.1-p1	hypothetical protein, conserved	0.0141632	0.0579097	-0.562591		26	22.8	22.8	22.8	145.06	0	126.39	9	12	7	17	16	15	65100000	73600000	53400000	95200000	93100000	93000000	25.9562	26.1332	25.6703	26.5045	26.4723	26.4707	LmxM.13.0640.1-p1	LmxM.13.0640	1125	LmxM.13.0640.1-p1 | transcript=LmxM.13.0640.1 | gene=LmxM.13.0640 | organism=Leishmania_mexicana_MHOM/GT/2001/U1103 | gene_product=hypothetical protein, conserved | transcript_product=hypothetical protein, conserved | location=LmxM.13:180011-184021(+) | pr
LmxM.24.1060.1-p1	AKAP7 25 RNA ligase-like domain containing protein, putative	0.0211546	0.0758025	-0.560791		17	49.2	49.2	49.2	54.402	0	57.263	7	4	3	8	8	10	59600000	41700000	48900000	71400000	76300000	71600000	25.8288	25.3135	25.5433	26.0894	26.1852	26.0935	LmxM.24.1060.1-p1	LmxM.24.1060	2333	LmxM.24.1060.1-p1 | transcript=LmxM.24.1060.1 | gene=LmxM.24.1060 | organism=Leishmania_mexicana_MHOM/GT/2001/U1103 | gene_product=AKAP7 25 RNA ligase-like domain containing protein, putative | transcript_product=AKAP7 25 RNA ligase-like domain contain
LmxM.30.0240.1-p1	Cupin superfamily protein, putative	0.0184586	0.0697488	-0.560491		17	40.5	40.5	40.5	70.142	0	60.135	4	6	5	12	7	14	33100000	33100000	44800000	53200000	54300000	54500000	24.9803	24.9803	25.417	25.6649	25.6944	25.6998	LmxM.30.0240.1-p1	LmxM.30.0240	3385	LmxM.30.0240.1-p1 | transcript=LmxM.30.0240.1 | gene=LmxM.30.0240 | organism=Leishmania_mexicana_MHOM/GT/2001/U1103 | gene_product=Cupin superfamily protein, putative | transcript_product=Cupin superfamily protein, putative | location=LmxM.30:64287-66161(-
LmxM.28.2180.1-p1	hypothetical protein, conserved	0.0149229	0.0598659	-0.560452		13	58.4	58.4	58.4	27.587	0	63.101	4	4	5	7	4	5	51400000	38800000	51400000	70500000	69500000	67100000	25.6153	25.2096	25.6153	26.0711	26.0505	25.9998	LmxM.28.2180.1-p1	LmxM.28.2180	3069	LmxM.28.2180.1-p1 | transcript=LmxM.28.2180.1 | gene=LmxM.28.2180 | organism=Leishmania_mexicana_MHOM/GT/2001/U1103 | gene_product=hypothetical protein, conserved | transcript_product=hypothetical protein, conserved | location=LmxM.28:834094-834831(+) | pr
LmxM.33.3820.1-p1	TPR repeat, putative	0.00113788	0.0113596	-0.559779	+	19	61.6	61.6	61.6	31.595	0	168.44	12	12	10	12	13	14	113000000	100000000	116000000	159000000	164000000	161000000	26.7517	26.5754	26.7895	27.2445	27.2891	27.2625	LmxM.33.3820.1-p1	LmxM.33.3820	4223	LmxM.33.3820.1-p1 | transcript=LmxM.33.3820.1 | gene=LmxM.33.3820 | organism=Leishmania_mexicana_MHOM/GT/2001/U1103 | gene_product=TPR repeat, putative | transcript_product=TPR repeat, putative | location=LmxM.33:1442046-1442915(+) | protein_length=289 | s
LmxM.03.0350.1-p1	hypothetical protein	0.00156768	0.0142605	-0.559136	+	11	11.6	11.6	11.6	147.46	0	16.358	2	4	1	4	2	4	22400000	25000000	25100000	33700000	35200000	37900000	24.417	24.5754	24.5812	25.0062	25.0691	25.1757	LmxM.03.0350.1-p1	LmxM.03.0350	144	LmxM.03.0350.1-p1 | transcript=LmxM.03.0350.1 | gene=LmxM.03.0350 | organism=Leishmania_mexicana_MHOM/GT/2001/U1103 | gene_product=hypothetical protein | transcript_product=hypothetical protein | location=LmxM.03:96108-100268(+) | protein_length=1386 | seq
LmxM.36.1260.1-p1	fructose-1,6-bisphosphate aldolase	0.00107511	0.0109415	-0.558819	+	47	93.3	93.3	93.3	40.833	0	323.31	29	30	29	33	31	31	2070000000	2020000000	2289999872	3169999872	3240000000	2980000000	30.947	30.9117	31.0927	31.5618	31.5933	31.4727	LmxM.36.1260.1-p1	LmxM.36.1260	4660	LmxM.36.1260.1-p1 | transcript=LmxM.36.1260.1 | gene=LmxM.36.1260 | organism=Leishmania_mexicana_MHOM/GT/2001/U1103 | gene_product=fructose-1,6-bisphosphate aldolase | transcript_product=fructose-1,6-bisphosphate aldolase | location=LmxM.20:456180-457295(+
LmxM.13.1630.1-p1	mitochondrial DNA polymerase I protein D, putative	0.0058711	0.032778	-0.558507	+	25	22.2	22.2	22.2	177.32	0	42.679	5	6	5	12	12	14	43400000	55400000	47700000	71400000	73300000	70000000	25.3712	25.7234	25.5075	26.0894	26.1273	26.0609	LmxM.13.1630.1-p1	LmxM.13.1630	1193	LmxM.13.1630.1-p1 | transcript=LmxM.13.1630.1 | gene=LmxM.13.1630 | organism=Leishmania_mexicana_MHOM/GT/2001/U1103 | gene_product=mitochondrial DNA polymerase I protein D, putative | transcript_product=mitochondrial DNA polymerase I protein D, putative |
LmxM.08_29.0620.1-p1	ABC transporter, putative	0.00639273	0.0344258	-0.557669	+	52	27.5	27.5	27.5	206.85	0	323.31	25	26	20	28	28	38	151000000	166000000	129000000	221000000	216000000	216000000	27.17	27.3066	26.9428	27.7195	27.6865	27.6865	LmxM.08_29.0620.1-p1	LmxM.08_29.0620	624	LmxM.08_29.0620.1-p1 | transcript=LmxM.08_29.0620.1 | gene=LmxM.08_29.0620 | organism=Leishmania_mexicana_MHOM/GT/2001/U1103 | gene_product=ABC transporter, putative | transcript_product=ABC transporter, putative | location=LmxM.08:920156-925759(+) | prote
LmxM.36.3150.1-p1	ADP-ribosylation factor GTPase activating protein, putative	0.000123191	0.00243898	-0.557509	+	4	16.2	16.2	16.2	38.107	0	27.586	2	2	4	2	2	2	15300000	15500000	16000000	22300000	22600000	24000000	23.867	23.8858	23.9316	24.4105	24.4298	24.5165	LmxM.36.3150.1-p1	LmxM.36.3150	4795	LmxM.36.3150.1-p1 | transcript=LmxM.36.3150.1 | gene=LmxM.36.3150 | organism=Leishmania_mexicana_MHOM/GT/2001/U1103 | gene_product=ADP-ribosylation factor GTPase activating protein, putative | transcript_product=ADP-ribosylation factor GTPase activating pr
LmxM.33.2570.1-p1	Flagellum attachment zone protein 8	0.00309475	0.0216551	-0.556021	+	30	55.1	55.1	55.1	63.664	0	228.93	14	16	14	23	20	20	77800000	70300000	81100000	106000000	122000000	109000000	26.2133	26.067	26.2732	26.6595	26.8623	26.6998	LmxM.33.2570.1-p1	LmxM.33.2570	4149	LmxM.33.2570.1-p1 | transcript=LmxM.33.2570.1 | gene=LmxM.33.2570 | organism=Leishmania_mexicana_MHOM/GT/2001/U1103 | gene_product=Flagellum attachment zone protein 8 | transcript_product=Flagellum attachment zone protein 8 | location=LmxM.33:982119-983792
LmxM.31.1090.1-p1	HECT E3 ligase, putative	0.0163891	0.0640345	-0.553176		25	23.6	23.6	23.6	178.71	0	104.75	6	9	5	15	14	18	37900000	35300000	27700000	50500000	47800000	48500000	25.1757	25.0732	24.7234	25.5898	25.5105	25.5315	LmxM.31.1090.1-p1	LmxM.31.1090	3632	LmxM.31.1090.1-p1 | transcript=LmxM.31.1090.1 | gene=LmxM.31.1090 | organism=Leishmania_mexicana_MHOM/GT/2001/U1103 | gene_product=HECT E3 ligase, putative | transcript_product=HECT E3 ligase, putative | location=LmxM.31:419756-424645(+) | protein_length=1
LmxM.22.0790.1-p1	translation initiation factor SUI1, putative	0.027725	0.0907854	-0.552981		26	53.3	53.3	53.3	73.935	0	250.27	13	12	11	16	15	18	270000000	274000000	200000000	385000000	370000000	328000000	28.0084	28.0296	27.5754	28.5203	28.4629	28.2891	LmxM.22.0790.1-p1	LmxM.22.0790	2092	LmxM.22.0790.1-p1 | transcript=LmxM.22.0790.1 | gene=LmxM.22.0790 | organism=Leishmania_mexicana_MHOM/GT/2001/U1103 | gene_product=translation initiation factor SUI1, putative | transcript_product=translation initiation factor SUI1, putative | location=Lmx
LmxM.08_29.0070.1-p1	syntaxin, putative	0.0433952	0.121208	-0.552509		6	20.1	20.1	20.1	29.806	0.0002266	4.7535	2	2	2	2	3	2	18400000	15500000	11900000	21200000	21400000	23600000	24.1332	23.8858	23.5045	24.3376	24.3511	24.4923	LmxM.08_29.0070.1-p1	LmxM.08_29.0070	592	LmxM.08_29.0070.1-p1 | transcript=LmxM.08_29.0070.1 | gene=LmxM.08_29.0070 | organism=Leishmania_mexicana_MHOM/GT/2001/U1103 | gene_product=syntaxin, putative | transcript_product=syntaxin, putative | location=LmxM.08:1138230-1138994(+) | protein_length=25
LmxM.28.2200.1-p1	Mannosyl oligosaccharide glucosidase, putative	0.023307	0.080752	-0.552358		30	42.8	42.8	42.8	108.08	0	175	9	9	7	18	16	18	63700000	66900000	49300000	86600000	95400000	80200000	25.9248	25.9955	25.5551	26.3679	26.5075	26.2571	LmxM.28.2200.1-p1	LmxM.28.2200	3070	LmxM.28.2200.1-p1 | transcript=LmxM.28.2200.1 | gene=LmxM.28.2200 | organism=Leishmania_mexicana_MHOM/GT/2001/U1103 | gene_product=Mannosyl oligosaccharide glucosidase, putative | transcript_product=Mannosyl oligosaccharide glucosidase, putative | location
LmxM.28.2260.1-p1	glycosomal membrane protein, putative	0.00568726	0.0320555	-0.551115	+	17	54.1	54.1	54.1	24.141	0	113.21	9	11	11	12	13	14	668000000	709000000	616000000	871000000	1060000000	994000000	29.3153	29.4012	29.1984	29.6981	29.9814	29.8887	LmxM.28.2260.1-p1	LmxM.28.2260	3075	LmxM.28.2260.1-p1 | transcript=LmxM.28.2260.1 | gene=LmxM.28.2260 | organism=Leishmania_mexicana_MHOM/GT/2001/U1103 | gene_product=glycosomal membrane protein, putative | transcript_product=glycosomal membrane protein, putative | location=LmxM.28:866850-86
LmxM.14.0685.1-p1;LmxM.14.0680.1-p1	fatty acid elongase, putative	0.0462361	0.126665	-0.550754		5	23.7	23.7	19.1	34.868	0	8.4502	3	1	1	2	2	2	58400000	46700000	47400000	75800000	60300000	88900000	25.7995	25.4769	25.4984	26.1757	25.8457	26.4057	LmxM.14.0685.1-p1;LmxM.14.0680.1-p1	LmxM.14.0685	1236	LmxM.14.0685.1-p1 | transcript=LmxM.14.0685.1 | gene=LmxM.14.0685 | organism=Leishmania_mexicana_MHOM/GT/2001/U1103 | gene_product=fatty acid elongase, putative | transcript_product=fatty acid elongase, putative | location=LmxM.14:246871-247770(-) | protei
LmxM.29.0930.1-p1	hypothetical protein, conserved	0.00582687	0.0326083	-0.550577	+	21	50.3	50.3	50.3	62.36	0	153.53	10	10	10	11	10	13	92600000	81900000	72500000	121000000	121000000	118000000	26.4645	26.2874	26.1115	26.8504	26.8504	26.8142	LmxM.29.0930.1-p1	LmxM.29.0930	3198	LmxM.29.0930.1-p1 | transcript=LmxM.29.0930.1 | gene=LmxM.29.0930 | organism=Leishmania_mexicana_MHOM/GT/2001/U1103 | gene_product=hypothetical protein, conserved | transcript_product=hypothetical protein, conserved | location=LmxM.29:300517-302253(+) | pr
LmxM.04.0780.1-p1	heat shock protein, putative	0.00951684	0.0445764	-0.548953	+	5	15.3	15.3	15.3	52.11	0	19.474	2	1	1	4	3	3	51700000	51100000	58600000	70900000	89500000	76400000	25.6237	25.6068	25.8044	26.0793	26.4154	26.1871	LmxM.04.0780.1-p1	LmxM.04.0780	228	LmxM.04.0780.1-p1 | transcript=LmxM.04.0780.1 | gene=LmxM.04.0780 | organism=Leishmania_mexicana_MHOM/GT/2001/U1103 | gene_product=heat shock protein, putative | transcript_product=heat shock protein, putative | location=LmxM.04:287941-289416(-) | protein_
LmxM.34.4260.1-p1	hypothetical protein, conserved	0.000247822	0.00393177	-0.548721	+	21	66.6	66.6	61.5	43.291	0	258.58	11	8	13	11	13	13	72300000	71100000	68500000	105000000	98100000	107000000	26.1075	26.0833	26.0296	26.6458	26.5478	26.673	LmxM.34.4260.1-p1	LmxM.34.4260	4510	LmxM.34.4260.1-p1 | transcript=LmxM.34.4260.1 | gene=LmxM.34.4260 | organism=Leishmania_mexicana_MHOM/GT/2001/U1103 | gene_product=hypothetical protein, conserved | transcript_product=hypothetical protein, conserved | location=LmxM.34:1607245-1608378(+) |
LmxM.32.1530.1-p1	PRA1 family protein, putative	0.00643511	0.0345749	-0.548695	+	3	27.6	27.6	27.6	20.601	0	14.455	2	2	2	3	3	2	114000000	103000000	90400000	141000000	153000000	154000000	26.7645	26.6181	26.4298	27.0711	27.189	27.1984	LmxM.32.1530.1-p1	LmxM.32.1530	3899	LmxM.32.1530.1-p1 | transcript=LmxM.32.1530.1 | gene=LmxM.32.1530 | organism=Leishmania_mexicana_MHOM/GT/2001/U1103 | gene_product=PRA1 family protein, putative | transcript_product=PRA1 family protein, putative | location=LmxM.32:610528-611073(+) | protei
LmxM.34.1180.1-p1	NADH-dependent fumarate reductase, putative	0.000442193	0.00588591	-0.547576	+	81	74	74	70.4	123.03	0	323.31	47	54	52	55	57	54	468000000	475000000	442000000	651000000	713000000	661000000	28.8019	28.8234	28.7195	29.2781	29.4093	29.3001	LmxM.34.1180.1-p1	LmxM.34.1180	4332	LmxM.34.1180.1-p1 | transcript=LmxM.34.1180.1 | gene=LmxM.34.1180 | organism=Leishmania_mexicana_MHOM/GT/2001/U1103 | gene_product=NADH-dependent fumarate reductase, putative | transcript_product=NADH-dependent fumarate reductase, putative | location=LmxM.
LmxM.10.1160.1-p1	Ras-related protein RabX1, putative	0.00755395	0.038298	-0.54686	+	16	63.4	58.3	58.3	24.577	0	145.76	8	8	9	9	9	12	146000000	144000000	117000000	199000000	205000000	188000000	27.1214	27.1015	26.8019	27.5682	27.611	27.4862	LmxM.10.1160.1-p1	LmxM.10.1160	949	LmxM.10.1160.1-p1 | transcript=LmxM.10.1160.1 | gene=LmxM.10.1160 | organism=Leishmania_mexicana_MHOM/GT/2001/U1103 | gene_product=Ras-related protein RabX1, putative | transcript_product=Ras-related protein RabX1, putative | location=LmxM.10:455665-456315
LmxM.21.1270.1-p1	hypothetical protein, conserved	0.0160207	0.063237	-0.543798		18	34.1	34.1	34.1	91.917	0	93.509	9	8	5	9	8	11	24700000	25100000	24200000	41800000	36700000	30300000	24.558	24.5812	24.5285	25.317	25.1293	24.8528	LmxM.21.1270.1-p1	LmxM.21.1270	1992	LmxM.21.1270.1-p1 | transcript=LmxM.21.1270.1 | gene=LmxM.21.1270 | organism=Leishmania_mexicana_MHOM/GT/2001/U1103 | gene_product=hypothetical protein, conserved | transcript_product=hypothetical protein, conserved | location=LmxM.21:499904-502423(-) | pr
LmxM.31.2985.1-p1	hypothetical protein, conserved	0.0403348	0.116125	-0.543557		5	33.8	33.8	33.8	22.366	0	10.405	2	4	4	4	3	4	32700000	39500000	41600000	48500000	67400000	50900000	24.9628	25.2353	25.3101	25.5315	26.0062	25.6012	LmxM.31.2985.1-p1	LmxM.31.2985	3756	LmxM.31.2985.1-p1 | transcript=LmxM.31.2985.1 | gene=LmxM.31.2985 | organism=Leishmania_mexicana_MHOM/GT/2001/U1103 | gene_product=hypothetical protein, conserved | transcript_product=hypothetical protein, conserved | location=LmxM.31:1158290-1158886(-) |
LmxM.19.1530.1-p1	peptidylprolyl isomerase-like protein	0.00120474	0.0117046	-0.543029	+	26	58.6	58.6	58.6	47.776	0	323.31	16	18	19	23	21	20	251000000	219000000	221000000	343000000	334000000	328000000	27.9031	27.7064	27.7195	28.3536	28.3153	28.2891	LmxM.19.1530.1-p1	LmxM.19.1530	1780	LmxM.19.1530.1-p1 | transcript=LmxM.19.1530.1 | gene=LmxM.19.1530 | organism=Leishmania_mexicana_MHOM/GT/2001/U1103 | gene_product=peptidylprolyl isomerase-like protein | transcript_product=peptidylprolyl isomerase-like protein | location=LmxM.19:616091-61
LmxM.09.1100.1-p1	hypothetical protein, conserved	0.0251565	0.0854017	-0.542704		15	62.7	62.7	62.7	27.893	0	120.88	4	3	4	9	8	9	78500000	88600000	80000000	135000000	130000000	98000000	26.2262	26.4008	26.2535	27.0084	26.9539	26.5463	LmxM.09.1100.1-p1	LmxM.09.1100	839	LmxM.09.1100.1-p1 | transcript=LmxM.09.1100.1 | gene=LmxM.09.1100 | organism=Leishmania_mexicana_MHOM/GT/2001/U1103 | gene_product=hypothetical protein, conserved | transcript_product=hypothetical protein, conserved | location=LmxM.09:415256-416023(-) | pr
LmxM.07.0080.1-p1	Golgi/lysosome glycoprotein 1, putative	0.0109858	0.0490061	-0.541215	+	13	23.9	23.9	23.9	68.919	0	96.789	9	10	8	10	8	9	68800000	58500000	56000000	80600000	97700000	88200000	26.0359	25.8019	25.7389	26.2643	26.5419	26.3943	LmxM.07.0080.1-p1	LmxM.07.0080	436	LmxM.07.0080.1-p1 | transcript=LmxM.07.0080.1 | gene=LmxM.07.0080 | organism=Leishmania_mexicana_MHOM/GT/2001/U1103 | gene_product=Golgi/lysosome glycoprotein 1, putative | transcript_product=Golgi/lysosome glycoprotein 1, putative | location=LmxM.07:25307
LmxM.34.2440.1-p1	Fumarylacetoacetate (FAA) hydrolase family, putative	0.00873227	0.0422015	-0.54045	+	14	63.5	63.5	63.5	29.952	0	64.024	7	7	6	9	7	9	58200000	49500000	48000000	78600000	79600000	68000000	25.7945	25.5609	25.5165	26.228	26.2463	26.019	LmxM.34.2440.1-p1	LmxM.34.2440	4408	LmxM.34.2440.1-p1 | transcript=LmxM.34.2440.1 | gene=LmxM.34.2440 | organism=Leishmania_mexicana_MHOM/GT/2001/U1103 | gene_product=Fumarylacetoacetate (FAA) hydrolase family, putative | transcript_product=Fumarylacetoacetate (FAA) hydrolase family, putativ
LmxM.34.0750.1-p1	proteasome activator protein pa26, putative	0.00124568	0.0119599	-0.537959	+	18	80.9	80.9	80.9	24.9	0	323.31	10	11	10	12	12	13	531000000	461000000	516000000	747000000	708000000	731000000	28.9841	28.7802	28.9428	29.4765	29.3992	29.4453	LmxM.34.0750.1-p1	LmxM.34.0750	4302	LmxM.34.0750.1-p1 | transcript=LmxM.34.0750.1 | gene=LmxM.34.0750 | organism=Leishmania_mexicana_MHOM/GT/2001/U1103 | gene_product=proteasome activator protein pa26, putative | transcript_product=proteasome activator protein pa26, putative | location=LmxM.
LmxM.33.4060.1-p1	ubiquitin hydrolase, putative	2.82492e-05	0.000906021	-0.537279	+	34	46.9	46.9	46.9	102.49	0	259.13	16	19	15	17	18	25	65200000	63900000	63800000	93700000	95700000	90600000	25.9584	25.9293	25.9271	26.4815	26.512	26.433	LmxM.33.4060.1-p1	LmxM.33.4060	4237	LmxM.33.4060.1-p1 | transcript=LmxM.33.4060.1 | gene=LmxM.33.4060 | organism=Leishmania_mexicana_MHOM/GT/2001/U1103 | gene_product=ubiquitin hydrolase, putative | transcript_product=ubiquitin hydrolase, putative | location=LmxM.33:1534217-1536937(+) | prot
LmxM.26.0030.1-p1	glycine dehydrogenase, putative	0.0119378	0.0520361	-0.535487		32	53.5	53.5	53.5	106.69	0	140.12	9	8	6	17	19	14	45000000	37100000	34900000	53000000	60100000	55700000	25.4234	25.1449	25.0567	25.6595	25.8409	25.7312	LmxM.26.0030.1-p1	LmxM.26.0030	2583	LmxM.26.0030.1-p1 | transcript=LmxM.26.0030.1 | gene=LmxM.26.0030 | organism=Leishmania_mexicana_MHOM/GT/2001/U1103 | gene_product=glycine dehydrogenase, putative | transcript_product=glycine dehydrogenase, putative | location=LmxM.26:6417-9338(-) | protei
LmxM.15.1190.1-p1	cyclic nucleotide-binding domain containing protein, putative	0.000913588	0.00983898	-0.534534	+	42	45.5	45.5	45.5	136.43	0	281.48	15	15	13	28	27	27	45000000	48600000	44000000	65800000	70100000	63400000	25.4234	25.5345	25.391	25.9716	26.0629	25.918	LmxM.15.1190.1-p1	LmxM.15.1190	1356	LmxM.15.1190.1-p1 | transcript=LmxM.15.1190.1 | gene=LmxM.15.1190 | organism=Leishmania_mexicana_MHOM/GT/2001/U1103 | gene_product=cyclic nucleotide-binding domain containing protein, putative | transcript_product=cyclic nucleotide-binding domain containin
LmxM.25.1445.1-p1	Present in the outer mitochondrial membrane proteome 23	0.0169931	0.0656058	-0.534159		5	18.7	18.7	18.7	28.754	0	7.6374	4	2	2	4	5	5	56800000	41600000	47100000	66500000	72600000	70000000	25.7594	25.3101	25.4892	25.9869	26.1135	26.0609	LmxM.25.1445.1-p1	LmxM.25.1445	2503	LmxM.25.1445.1-p1 | transcript=LmxM.25.1445.1 | gene=LmxM.25.1445 | organism=Leishmania_mexicana_MHOM/GT/2001/U1103 | gene_product=Present in the outer mitochondrial membrane proteome 23 | transcript_product=Present in the outer mitochondrial membrane prot
LmxM.29.0805.1-p1	hypothetical protein, conserved	0.0143958	0.0583257	-0.533016		7	34.8	34.8	34.8	21.038	0	22.105	3	4	5	3	4	5	63400000	71400000	57800000	81800000	102000000	95000000	25.918	26.0894	25.7846	26.2856	26.604	26.5014	LmxM.29.0805.1-p1	LmxM.29.0805	3187	LmxM.29.0805.1-p1 | transcript=LmxM.29.0805.1 | gene=LmxM.29.0805 | organism=Leishmania_mexicana_MHOM/GT/2001/U1103 | gene_product=hypothetical protein, conserved | transcript_product=hypothetical protein, conserved | location=LmxM.29:252706-253302(+) | pr
LmxM.33.4620.1-p1	cyclic nucleotide-binding domain containing protein, putative	0.00253339	0.0188882	-0.532556	+	27	35.3	35.3	35.3	89.215	0	144.83	13	14	14	20	19	21	108000000	115000000	103000000	161000000	167000000	144000000	26.6865	26.7771	26.6181	27.2625	27.3153	27.1015	LmxM.33.4620.1-p1	LmxM.33.4620	4260	LmxM.33.4620.1-p1 | transcript=LmxM.33.4620.1 | gene=LmxM.33.4620 | organism=Leishmania_mexicana_MHOM/GT/2001/U1103 | gene_product=cyclic nucleotide-binding domain containing protein, putative | transcript_product=cyclic nucleotide-binding domain containin
LmxM.10.0420.1-p1	dihydroxyacetone kinase 1-like protein	0.0033492	0.0226419	-0.530512	+	15	40.4	40.4	40.4	60.906	0	164.56	8	7	8	10	10	9	54900000	52400000	48900000	70000000	82400000	73500000	25.7103	25.6431	25.5433	26.0609	26.2961	26.1312	LmxM.10.0420.1-p1	LmxM.10.0420	902	LmxM.10.0420.1-p1 | transcript=LmxM.10.0420.1 | gene=LmxM.10.0420 | organism=Leishmania_mexicana_MHOM/GT/2001/U1103 | gene_product=dihydroxyacetone kinase 1-like protein | transcript_product=dihydroxyacetone kinase 1-like protein | location=LmxM.10:158202-
LmxM.31.3870.1-p1	myosin XXI, putative	0.00460939	0.0282404	-0.529894	+	58	65.2	65.2	65.2	119.01	0	323.31	37	36	28	41	38	41	174000000	182000000	148000000	236000000	247000000	242000000	27.3745	27.4394	27.141	27.8142	27.8799	27.8504	LmxM.31.3870.1-p1	LmxM.31.3870	3807	LmxM.31.3870.1-p1 | transcript=LmxM.31.3870.1 | gene=LmxM.31.3870 | organism=Leishmania_mexicana_MHOM/GT/2001/U1103 | gene_product=myosin XXI, putative | transcript_product=myosin XXI, putative | location=LmxM.31:1466421-1469573(+) | protein_length=1050 |
LmxM.28.1550.1-p1	hypothetical protein, conserved	0.0154601	0.0617356	-0.529804		8	39.7	39.7	39.7	26.91	0	50.002	5	4	3	5	6	3	39100000	34200000	31300000	46700000	47400000	56900000	25.2207	25.0275	24.8997	25.4769	25.4984	25.7619	LmxM.28.1550.1-p1	LmxM.28.1550	3028	LmxM.28.1550.1-p1 | transcript=LmxM.28.1550.1 | gene=LmxM.28.1550 | organism=Leishmania_mexicana_MHOM/GT/2001/U1103 | gene_product=hypothetical protein, conserved | transcript_product=hypothetical protein, conserved | location=LmxM.28:567140-567859(+) | pr
LmxM.19.0110.1-p1	hypothetical protein, conserved	0.021488	0.0765894	-0.52954		11	82.1	82.1	82.1	15.691	0	323.31	4	5	6	7	7	7	418000000	325000000	366000000	476000000	603000000	521000000	28.6389	28.2759	28.4473	28.8264	29.1676	28.9567	LmxM.19.0110.1-p1	LmxM.19.0110	1688	LmxM.19.0110.1-p1 | transcript=LmxM.19.0110.1 | gene=LmxM.19.0110 | organism=Leishmania_mexicana_MHOM/GT/2001/U1103 | gene_product=hypothetical protein, conserved | transcript_product=hypothetical protein, conserved | location=LmxM.19:19875-20312(-) | prot
LmxM.36.3210.1-p1	14-3-3 protein 1, putative	0.000830892	0.00919052	-0.529197	+	24	81.8	81.8	81.8	29.686	0	323.31	17	21	18	19	16	18	1180000000	1150000000	1290000000	1790000000	1760000000	1670000000	30.1361	30.099	30.2647	30.7373	30.7129	30.6372	LmxM.36.3210.1-p1	LmxM.36.3210	4800	LmxM.36.3210.1-p1 | transcript=LmxM.36.3210.1 | gene=LmxM.36.3210 | organism=Leishmania_mexicana_MHOM/GT/2001/U1103 | gene_product=14-3-3 protein 1, putative | transcript_product=14-3-3 protein 1, putative | location=LmxM.20:1265465-1266241(-) | protein_le
LmxM.18.0210.1-p1	Activator of Hsp90 ATPase, N-terminal/Activator of Hsp90 ATPase homolog 1-like protein, putative	0.00528345	0.0307733	-0.529092	+	28	86.6	86.6	86.6	38.588	0	323.31	19	21	17	19	18	22	501000000	462000000	417000000	652000000	623000000	714000000	28.9002	28.7833	28.6355	29.2803	29.2147	29.4113	LmxM.18.0210.1-p1	LmxM.18.0210	1579	LmxM.18.0210.1-p1 | transcript=LmxM.18.0210.1 | gene=LmxM.18.0210 | organism=Leishmania_mexicana_MHOM/GT/2001/U1103 | gene_product=Activator of Hsp90 ATPase, N-terminal/Activator of Hsp90 ATPase homolog 1-like protein, putative | transcript_product=Activat
LmxM.29.3440.1-p1	DNA ligase I, putative	0.0219355	0.0775971	-0.526947		17	31.4	31.4	31.4	85.021	0	38.695	5	6	5	6	7	9	23000000	23000000	26900000	29500000	37000000	39000000	24.4551	24.4551	24.6811	24.8142	25.141	25.217	LmxM.29.3440.1-p1	LmxM.29.3440	3346	LmxM.29.3440.1-p1 | transcript=LmxM.29.3440.1 | gene=LmxM.29.3440 | organism=Leishmania_mexicana_MHOM/GT/2001/U1103 | gene_product=DNA ligase I, putative | transcript_product=DNA ligase I, putative | location=LmxM.29:1239262-1241565(+) | protein_length=767
LmxM.06.0950.1-p1	glucosamine-fructose-6-phosphate aminotransferase, putative	0.00126772	0.0121413	-0.526003	+	29	51.9	51.9	51.9	73.133	0	271.52	17	17	15	21	16	20	120000000	118000000	111000000	158000000	180000000	165000000	26.8385	26.8142	26.726	27.2353	27.4234	27.2979	LmxM.06.0950.1-p1	LmxM.06.0950	403	LmxM.06.0950.1-p1 | transcript=LmxM.06.0950.1 | gene=LmxM.06.0950 | organism=Leishmania_mexicana_MHOM/GT/2001/U1103 | gene_product=glucosamine-fructose-6-phosphate aminotransferase, putative | transcript_product=glucosamine-fructose-6-phosphate aminotransf
LmxM.04.0260.1-p1	hypothetical protein, conserved	0.0301032	0.0957127	-0.525515		7	41.2	41.2	41.2	27.6	0	56.455	2	3	2	4	5	3	27800000	29100000	28700000	40100000	50200000	34400000	24.7286	24.7945	24.7745	25.2571	25.5812	25.0359	LmxM.04.0260.1-p1	LmxM.04.0260	194	LmxM.04.0260.1-p1 | transcript=LmxM.04.0260.1 | gene=LmxM.04.0260 | organism=Leishmania_mexicana_MHOM/GT/2001/U1103 | gene_product=hypothetical protein, conserved | transcript_product=hypothetical protein, conserved | location=LmxM.04:75687-76490(+) | prot
LmxM.10.0470.1-p1	GP63, leishmanolysin	0.000975709	0.0101941	-0.524151	+	33	62.8	62.8	15.3	63.658	0	323.31	26	26	27	26	26	26	4769999872	4689999872	4249999872	6670000128	6739999744	6289999872	32.1513	32.1269	31.9848	32.635	32.6501	32.5504	LmxM.10.0470.1-p1	LmxM.10.0470	907	LmxM.10.0470.1-p1 | transcript=LmxM.10.0470.1 | gene=LmxM.10.0470 | organism=Leishmania_mexicana_MHOM/GT/2001/U1103 | gene_product=GP63, leishmanolysin | transcript_product=GP63, leishmanolysin | location=LmxM.10:190957-192765(+) | protein_length=602 | seq
LmxM.07.0230.1-p1	Cytokine-induced anti-apoptosis inhibitor 1, Fe-S biogenesis, putative	0.036726	0.109251	-0.524141		6	37.8	37.8	37.8	12.851	0	48.169	3	3	3	4	5	2	100000000	85500000	121000000	132000000	143000000	163000000	26.5754	26.3494	26.8504	26.976	27.0914	27.2803	LmxM.07.0230.1-p1	LmxM.07.0230	447	LmxM.07.0230.1-p1 | transcript=LmxM.07.0230.1 | gene=LmxM.07.0230 | organism=Leishmania_mexicana_MHOM/GT/2001/U1103 | gene_product=Cytokine-induced anti-apoptosis inhibitor 1, Fe-S biogenesis, putative | transcript_product=Cytokine-induced anti-apoptosis i
LmxM.36.2270.1-p1	hypothetical protein, unknown function	0.0264231	0.0880522	-0.523707		12	46.4	46.4	46.4	49.835	0	120.34	6	6	6	8	7	8	45200000	54200000	38000000	62900000	64200000	68500000	25.4298	25.6918	25.1795	25.9066	25.9361	26.0296	LmxM.36.2270.1-p1	LmxM.36.2270	4732	LmxM.36.2270.1-p1 | transcript=LmxM.36.2270.1 | gene=LmxM.36.2270 | organism=Leishmania_mexicana_MHOM/GT/2001/U1103 | gene_product=hypothetical protein, unknown function | transcript_product=hypothetical protein, unknown function | location=LmxM.20:895474-
LmxM.07.0270.1-p1	acetylornithine deacetylase-like protein	0.000256922	0.00404889	-0.523675	+	24	69	69	69	42.917	0	323.31	16	18	17	18	21	16	150000000	158000000	145000000	214000000	224000000	213000000	27.1604	27.2353	27.1115	27.673	27.7389	27.6663	LmxM.07.0270.1-p1	LmxM.07.0270	450	LmxM.07.0270.1-p1 | transcript=LmxM.07.0270.1 | gene=LmxM.07.0270 | organism=Leishmania_mexicana_MHOM/GT/2001/U1103 | gene_product=acetylornithine deacetylase-like protein | transcript_product=acetylornithine deacetylase-like protein | location=LmxM.07:103
LmxM.25.0670.1-p1	epsin, putative	0.00185651	0.0156572	-0.522234	+	28	45.7	45.7	45.7	70.621	0	323.31	12	13	13	18	20	18	117000000	109000000	126000000	175000000	170000000	160000000	26.8019	26.6998	26.9088	27.3828	27.341	27.2535	LmxM.25.0670.1-p1	LmxM.25.0670	2453	LmxM.25.0670.1-p1 | transcript=LmxM.25.0670.1 | gene=LmxM.25.0670 | organism=Leishmania_mexicana_MHOM/GT/2001/U1103 | gene_product=epsin, putative | transcript_product=epsin, putative | location=LmxM.25:225888-227795(-) | protein_length=635 | sequence_SO=c
LmxM.36.1630.1-p1	clathrin heavy chain, putative	0.000125966	0.0024815	-0.52158	+	132	72.5	72.5	72.5	191.23	0	323.31	80	94	79	94	94	95	206000000	207000000	192000000	287000000	290000000	291000000	27.6181	27.6251	27.5165	28.0965	28.1115	28.1164	LmxM.36.1630.1-p1	LmxM.36.1630	4689	LmxM.36.1630.1-p1 | transcript=LmxM.36.1630.1 | gene=LmxM.36.1630 | organism=Leishmania_mexicana_MHOM/GT/2001/U1103 | gene_product=clathrin heavy chain, putative | transcript_product=clathrin heavy chain, putative | location=LmxM.20:620761-625842(-) | prot
LmxM.25.2410.1-p1	hypothetical protein, conserved	6.75497e-05	0.00155625	-0.521305	+	68	62	62	62	109.59	0	323.31	32	35	34	43	40	41	198000000	192000000	185000000	271000000	278000000	276000000	27.5609	27.5165	27.4629	28.0137	28.0505	28.0401	LmxM.25.2410.1-p1	LmxM.25.2410	2577	LmxM.25.2410.1-p1 | transcript=LmxM.25.2410.1 | gene=LmxM.25.2410 | organism=Leishmania_mexicana_MHOM/GT/2001/U1103 | gene_product=hypothetical protein, conserved | transcript_product=hypothetical protein, conserved | location=LmxM.25:868495-871380(+) | pr
LmxM.06.0880.1-p1	acyl-coenzyme a dehydrogenase, putative	0.00091875	0.00983898	-0.521298	+	22	60.8	60.8	60.8	45.157	0	323.31	13	17	13	16	13	16	305000000	309000000	287000000	431000000	457000000	406000000	28.1842	28.203	28.0965	28.6831	28.7676	28.5969	LmxM.06.0880.1-p1	LmxM.06.0880	399	LmxM.06.0880.1-p1 | transcript=LmxM.06.0880.1 | gene=LmxM.06.0880 | organism=Leishmania_mexicana_MHOM/GT/2001/U1103 | gene_product=acyl-coenzyme a dehydrogenase, putative | transcript_product=acyl-coenzyme a dehydrogenase, putative | location=LmxM.06:35315
LmxM.28.0210.1-p1	Histone H2B variant V	0.0277224	0.0907854	-0.520195		9	52.1	52.1	52.1	15.774	0	61.589	6	5	4	5	4	5	178000000	165000000	129000000	231000000	205000000	236000000	27.4073	27.2979	26.9428	27.7833	27.611	27.8142	LmxM.28.0210.1-p1	LmxM.28.0210	2931	LmxM.28.0210.1-p1 | transcript=LmxM.28.0210.1 | gene=LmxM.28.0210 | organism=Leishmania_mexicana_MHOM/GT/2001/U1103 | gene_product=Histone H2B variant V | transcript_product=Histone H2B variant V | location=LmxM.28:63157-63585(+) | protein_length=142 | seq
LmxM.30.2020.1-p1;LmxM.30.1890.1-p1	succinyl-diaminopimelate desuccinylase-like protein	0.0162556	0.0636868	-0.519333		20	53.1	51.6	51.6	51.11	0	323.31	13	14	12	14	14	13	546000000	561000000	616000000	946000000	826000000	711000000	29.0243	29.0634	29.1984	29.8173	29.6216	29.4053	LmxM.30.2020.1-p1;LmxM.30.1890.1-p1	LmxM.30.2020	3481	LmxM.30.2020.1-p1 | transcript=LmxM.30.2020.1 | gene=LmxM.30.2020 | organism=Leishmania_mexicana_MHOM/GT/2001/U1103 | gene_product=succinyl-diaminopimelate desuccinylase-like protein | transcript_product=succinyl-diaminopimelate desuccinylase-like protein
LmxM.14.1160.1-p1	enolase	0.000568061	0.00717614	-0.518752	+	48	93.5	93.5	93.5	46.145	0	323.31	38	37	40	37	36	35	2240000000	2220000000	2369999872	3120000000	3220000000	3449999872	31.0609	31.0479	31.1422	31.5389	31.5844	31.6839	LmxM.14.1160.1-p1	LmxM.14.1160	1263	LmxM.14.1160.1-p1 | transcript=LmxM.14.1160.1 | gene=LmxM.14.1160 | organism=Leishmania_mexicana_MHOM/GT/2001/U1103 | gene_product=enolase | transcript_product=enolase | location=LmxM.14:494585-495874(+) | protein_length=429 | sequence_SO=chromosome | SO=p
LmxM.26.1040.1-p1	hypothetical protein, conserved	0.00470375	0.0285194	-0.51789	+	26	57.7	57.7	56.3	59.608	0	323.31	19	19	19	20	21	20	180000000	192000000	168000000	239000000	283000000	252000000	27.4234	27.5165	27.3239	27.8324	28.0762	27.9088	LmxM.26.1040.1-p1	LmxM.26.1040	2640	LmxM.26.1040.1-p1 | transcript=LmxM.26.1040.1 | gene=LmxM.26.1040 | organism=Leishmania_mexicana_MHOM/GT/2001/U1103 | gene_product=hypothetical protein, conserved | transcript_product=hypothetical protein, conserved | location=LmxM.26:310642-312291(+) | pr
LmxM.34.4160.1-p1	Protein of unknown function (DUF2009), putative	0.000671604	0.00808713	-0.517475	+	22	55.9	55.9	55.9	56.697	0	171.15	5	7	7	12	12	14	40000000	44800000	41200000	62000000	59300000	58900000	25.2535	25.417	25.2961	25.8858	25.8215	25.8118	LmxM.34.4160.1-p1	LmxM.34.4160	4505	LmxM.34.4160.1-p1 | transcript=LmxM.34.4160.1 | gene=LmxM.34.4160 | organism=Leishmania_mexicana_MHOM/GT/2001/U1103 | gene_product=Protein of unknown function (DUF2009), putative | transcript_product=Protein of unknown function (DUF2009), putative | locati
LmxM.27.1730.1-p1	Flabarin, putative	0.0215863	0.0767077	-0.516502		23	66.5	66.5	66.5	37.788	0	165.62	8	8	7	11	10	11	214000000	173000000	237000000	285000000	314000000	287000000	27.673	27.3662	27.8203	28.0864	28.2262	28.0965	LmxM.27.1730.1-p1	LmxM.27.1730	2865	LmxM.27.1730.1-p1 | transcript=LmxM.27.1730.1 | gene=LmxM.27.1730 | organism=Leishmania_mexicana_MHOM/GT/2001/U1103 | gene_product=Flabarin, putative | transcript_product=Flabarin, putative | location=LmxM.27:689313-690335(+) | protein_length=340 | sequenc
LmxM.10.0400.1-p1	pteridine transporter ft5, putative	0.000714121	0.00836592	-0.516274	+	7	12.6	12.6	12.6	78.102	0	52.688	6	6	4	4	3	4	55000000	53900000	54900000	74500000	84100000	76000000	25.7129	25.6838	25.7103	26.1507	26.3256	26.1795	LmxM.10.0400.1-p1	LmxM.10.0400	900	LmxM.10.0400.1-p1 | transcript=LmxM.10.0400.1 | gene=LmxM.10.0400 | organism=Leishmania_mexicana_MHOM/GT/2001/U1103 | gene_product=pteridine transporter ft5, putative | transcript_product=pteridine transporter ft5, putative | location=LmxM.10:154082-156220
LmxM.34.2120.1-p1	R-SNARE protein, putative	0.00924431	0.0435157	-0.515724	+	9	42.4	42.4	42.4	23.025	0	27.823	5	5	5	6	7	4	67700000	62200000	55700000	81600000	86600000	97000000	26.0127	25.8904	25.7312	26.2821	26.3679	26.5315	LmxM.34.2120.1-p1	LmxM.34.2120	4386	LmxM.34.2120.1-p1 | transcript=LmxM.34.2120.1 | gene=LmxM.34.2120 | organism=Leishmania_mexicana_MHOM/GT/2001/U1103 | gene_product=R-SNARE protein, putative | transcript_product=R-SNARE protein, putative | location=LmxM.34:781650-782267(+) | protein_length
LmxM.31.0370.1-p1	root hair defective 3 GTP-binding protein (RHD3), putative	0.000764381	0.00868246	-0.513566	+	30	49.7	49.7	49.7	97.928	0	182.72	13	12	11	19	18	14	67400000	68500000	62000000	90300000	94300000	97800000	26.0062	26.0296	25.8858	26.4282	26.4908	26.5433	LmxM.31.0370.1-p1	LmxM.31.0370	3578	LmxM.31.0370.1-p1 | transcript=LmxM.31.0370.1 | gene=LmxM.31.0370 | organism=Leishmania_mexicana_MHOM/GT/2001/U1103 | gene_product=root hair defective 3 GTP-binding protein (RHD3), putative | transcript_product=root hair defective 3 GTP-binding protein (RH
LmxM.04.1050.1-p1	acyltransferase-like protein, copy 2	0.000115331	0.00231251	-0.511948	+	20	63.2	63.2	63.2	34.62	0	79.946	10	15	9	14	17	15	78500000	78900000	78100000	108000000	111000000	117000000	26.2262	26.2335	26.2188	26.6865	26.726	26.8019	LmxM.04.1050.1-p1	LmxM.04.1050	245	LmxM.04.1050.1-p1 | transcript=LmxM.04.1050.1 | gene=LmxM.04.1050 | organism=Leishmania_mexicana_MHOM/GT/2001/U1103 | gene_product=acyltransferase-like protein, copy 2 | transcript_product=acyltransferase-like protein, copy 2 | location=LmxM.04:366347-3672
LmxM.28.2700.1-p1	hypothetical protein, unknown function	0.000335964	0.00498733	-0.511872	+	15	43.6	43.6	43.6	49.162	0	133.84	9	9	9	8	10	13	60500000	54900000	56200000	82800000	81800000	79900000	25.8504	25.7103	25.7441	26.3031	26.2856	26.2517	LmxM.28.2700.1-p1	LmxM.28.2700	3103	LmxM.28.2700.1-p1 | transcript=LmxM.28.2700.1 | gene=LmxM.28.2700 | organism=Leishmania_mexicana_MHOM/GT/2001/U1103 | gene_product=hypothetical protein, unknown function | transcript_product=hypothetical protein, unknown function | location=LmxM.28:1028758
LmxM.33.3660.1-p1	transmembrane/endomembrane-like protein	0.000221516	0.0036496	-0.51119	+	20	33.3	33.3	33.3	70.719	0	203.08	13	13	12	18	16	14	166000000	160000000	154000000	223000000	236000000	225000000	27.3066	27.2535	27.1984	27.7325	27.8142	27.7453	LmxM.33.3660.1-p1	LmxM.33.3660	4215	LmxM.33.3660.1-p1 | transcript=LmxM.33.3660.1 | gene=LmxM.33.3660 | organism=Leishmania_mexicana_MHOM/GT/2001/U1103 | gene_product=transmembrane/endomembrane-like protein | transcript_product=transmembrane/endomembrane-like protein | location=LmxM.33:13893
LmxM.05.1170.1-p1	elongation of very long chain fatty acids protein, putative	0.0426726	0.120116	-0.511094		2	4.8	4.8	4.8	28.968	0.00022051	3.9893	1	1	1	1	1	1	76500000	65700000	52000000	87100000	87200000	99600000	26.189	25.9694	25.632	26.3762	26.3778	26.5696	LmxM.05.1170.1-p1	LmxM.05.1170	337	LmxM.05.1170.1-p1 | transcript=LmxM.05.1170.1 | gene=LmxM.05.1170 | organism=Leishmania_mexicana_MHOM/GT/2001/U1103 | gene_product=elongation of very long chain fatty acids protein, putative | transcript_product=elongation of very long chain fatty acids pr
LmxM.31.0070.1-p1	syntaxin 5, putative	0.0394327	0.114109	-0.510595		9	40.4	40.4	40.4	27.975	0	14.538	6	3	5	7	6	7	102000000	71900000	71700000	113000000	115000000	117000000	26.604	26.0995	26.0955	26.7517	26.7771	26.8019	LmxM.31.0070.1-p1	LmxM.31.0070	3555	LmxM.31.0070.1-p1 | transcript=LmxM.31.0070.1 | gene=LmxM.31.0070 | organism=Leishmania_mexicana_MHOM/GT/2001/U1103 | gene_product=syntaxin 5, putative | transcript_product=syntaxin 5, putative | location=LmxM.31:21635-22372(-) | protein_length=245 | seque
LmxM.08.0070.1-p1	Putative zinc finger motif, C2HC5-type/ASCH domain containing protein, putative	0.00831234	0.0408607	-0.510342	+	21	47.9	47.9	47.9	69.086	0	67.471	9	8	8	12	11	12	35400000	40300000	45100000	55000000	57300000	59000000	25.0772	25.2643	25.4266	25.7129	25.772	25.8142	LmxM.08.0070.1-p1	LmxM.08.0070	521	LmxM.08.0070.1-p1 | transcript=LmxM.08.0070.1 | gene=LmxM.08.0070 | organism=Leishmania_mexicana_MHOM/GT/2001/U1103 | gene_product=Putative zinc finger motif, C2HC5-type/ASCH domain containing protein, putative | transcript_product=Putative zinc finger mot
LmxM.11.1100.1-p1	Lanosterol 14-alpha demethylase	0.00106495	0.0108906	-0.509994	+	27	76.8	76.8	76.8	54.131	0	323.31	18	19	18	22	18	21	232000000	227000000	209000000	301000000	330000000	320000000	27.7895	27.7581	27.6389	28.1652	28.2979	28.2535	LmxM.11.1100.1-p1	LmxM.11.1100	1024	LmxM.11.1100.1-p1 | transcript=LmxM.11.1100.1 | gene=LmxM.11.1100 | organism=Leishmania_mexicana_MHOM/GT/2001/U1103 | gene_product=Lanosterol 14-alpha demethylase | transcript_product=Lanosterol 14-alpha demethylase | location=LmxM.11:442773-444212(+) | pr
LmxM.25.0530.1-p1	ABC transporter, mitochondrial, putative	0.00280713	0.0204439	-0.507213	+	37	59.1	59.1	59.1	71.737	0	287.9	21	18	16	27	25	28	97500000	92200000	83600000	125000000	137000000	126000000	26.5389	26.4583	26.317	26.8974	27.0296	26.9088	LmxM.25.0530.1-p1	LmxM.25.0530	2446	LmxM.25.0530.1-p1 | transcript=LmxM.25.0530.1 | gene=LmxM.25.0530 | organism=Leishmania_mexicana_MHOM/GT/2001/U1103 | gene_product=ABC transporter, mitochondrial, putative | transcript_product=ABC transporter, mitochondrial, putative | location=LmxM.25:179
LmxM.30.2840.1-p1	hypothetical protein, conserved	0.0179728	0.0683781	-0.505741		5	24	24	24	42.336	0	181.02	2	2	2	3	2	3	148000000	151000000	128000000	178000000	230000000	200000000	27.141	27.17	26.9316	27.4073	27.7771	27.5754	LmxM.30.2840.1-p1	LmxM.30.2840	3526	LmxM.30.2840.1-p1 | transcript=LmxM.30.2840.1 | gene=LmxM.30.2840 | organism=Leishmania_mexicana_MHOM/GT/2001/U1103 | gene_product=hypothetical protein, conserved | transcript_product=hypothetical protein, conserved | location=LmxM.30:1318086-1319240(-) |
LmxM.33.4330.1-p1	quinonoid dihydropteridine reductase	0.00331443	0.0224391	-0.504625	+	10	59.4	59.4	59.4	23.67	0	158.2	5	5	3	6	5	6	71100000	81200000	71300000	103000000	113000000	101000000	26.0833	26.275	26.0874	26.6181	26.7517	26.5898	LmxM.33.4330.1-p1	LmxM.33.4330	4252	LmxM.33.4330.1-p1 | transcript=LmxM.33.4330.1 | gene=LmxM.33.4330 | organism=Leishmania_mexicana_MHOM/GT/2001/U1103 | gene_product=quinonoid dihydropteridine reductase | transcript_product=quinonoid dihydropteridine reductase | location=LmxM.33:1617175-161
LmxM.19.0180.1-p1	mitogen-activated protein kinase 9, putative	0.0132632	0.0558001	-0.504323		9	30.2	30.2	30.2	44.997	0	59.948	7	7	6	8	8	9	25300000	32100000	32400000	42700000	43000000	40900000	24.5926	24.9361	24.9495	25.3477	25.3578	25.2856	LmxM.19.0180.1-p1	LmxM.19.0180	1694	LmxM.19.0180.1-p1 | transcript=LmxM.19.0180.1 | gene=LmxM.19.0180 | organism=Leishmania_mexicana_MHOM/GT/2001/U1103 | gene_product=mitogen-activated protein kinase 9, putative | transcript_product=mitogen-activated protein kinase 9, putative | location=Lmx
LmxM.08.0320.1-p1	mitochondrial associated ribonuclease, putative	0.000391127	0.00547438	-0.503653	+	10	50	50	50	24.55	0	113.92	5	6	7	7	6	7	149000000	150000000	145000000	213000000	219000000	198000000	27.1507	27.1604	27.1115	27.6663	27.7064	27.5609	LmxM.08.0320.1-p1	LmxM.08.0320	537	LmxM.08.0320.1-p1 | transcript=LmxM.08.0320.1 | gene=LmxM.08.0320 | organism=Leishmania_mexicana_MHOM/GT/2001/U1103 | gene_product=mitochondrial associated ribonuclease, putative | transcript_product=mitochondrial associated ribonuclease, putative | locati
LmxM.32.2270.1-p1	hypothetical protein, conserved	0.00354455	0.0234873	-0.501109	+	13	66.7	66.7	66.7	83.318	0	246.14	7	10	9	9	9	10	649000000	583000000	678000000	942000000	918000000	841000000	29.2736	29.1189	29.3367	29.8112	29.7739	29.6475	LmxM.32.2270.1-p1	LmxM.32.2270	3943	LmxM.32.2270.1-p1 | transcript=LmxM.32.2270.1 | gene=LmxM.32.2270 | organism=Leishmania_mexicana_MHOM/GT/2001/U1103 | gene_product=hypothetical protein, conserved | transcript_product=hypothetical protein, conserved | location=LmxM.32:897118-899553(+) | pr
LmxM.03.0410.1-p1	hypothetical protein	0.0338479	0.103365	-0.500898		10	21.3	21.3	21.3	71.755	0	110.21	8	6	6	7	7	5	99200000	97200000	72300000	116000000	130000000	131000000	26.5638	26.5345	26.1075	26.7895	26.9539	26.965	LmxM.03.0410.1-p1	LmxM.03.0410	146	LmxM.03.0410.1-p1 | transcript=LmxM.03.0410.1 | gene=LmxM.03.0410 | organism=Leishmania_mexicana_MHOM/GT/2001/U1103 | gene_product=hypothetical protein | transcript_product=hypothetical protein | location=LmxM.03:124634-126607(+) | protein_length=657 | seq
LmxM.01.0050.1-p1	carboxylase, putative	0.020372	0.0740116	-0.499939		23	54	54	54	74.051	0	101.47	8	8	7	14	16	12	46400000	44100000	56800000	67400000	76200000	64000000	25.4676	25.3943	25.7594	26.0062	26.1833	25.9316	LmxM.01.0050.1-p1	LmxM.01.0050	30	LmxM.01.0050.1-p1 | transcript=LmxM.01.0050.1 | gene=LmxM.01.0050 | organism=Leishmania_mexicana_MHOM/GT/2001/U1103 | gene_product=carboxylase, putative | transcript_product=carboxylase, putative | location=LmxM.01:14846-16843(-) | protein_length=665 | seq
LmxM.11.0590.1-p1	3-methylcrotonoyl-CoA carboxylase beta subunit, putative	0.00292059	0.0207883	-0.496793	+	28	66.5	66.5	66.5	58.198	0	120.5	20	18	18	20	20	22	67400000	62700000	62900000	83300000	98200000	91300000	26.0062	25.902	25.9066	26.3118	26.5492	26.4441	LmxM.11.0590.1-p1	LmxM.11.0590	992	LmxM.11.0590.1-p1 | transcript=LmxM.11.0590.1 | gene=LmxM.11.0590 | organism=Leishmania_mexicana_MHOM/GT/2001/U1103 | gene_product=3-methylcrotonoyl-CoA carboxylase beta subunit, putative | transcript_product=3-methylcrotonoyl-CoA carboxylase beta subunit,
LmxM.18.1150.1-p1	Zinc finger, C3HC4 type (RING finger), putative	0.000944422	0.0100003	-0.495882	+	13	28.1	28.1	28.1	39.404	0	53.054	5	6	6	7	9	6	47500000	49300000	47400000	65500000	73000000	65100000	25.5014	25.5551	25.4984	25.965	26.1214	25.9562	LmxM.18.1150.1-p1	LmxM.18.1150	1642	LmxM.18.1150.1-p1 | transcript=LmxM.18.1150.1 | gene=LmxM.18.1150 | organism=Leishmania_mexicana_MHOM/GT/2001/U1103 | gene_product=Zinc finger, C3HC4 type (RING finger), putative | transcript_product=Zinc finger, C3HC4 type (RING finger), putative | locati
LmxM.29.1050.1-p1	mitochondrial carrier protein-like protein	0.00249754	0.0188826	-0.49493	+	10	32.5	32.5	32.5	36.848	0	70.177	4	5	3	4	7	6	56700000	65500000	64200000	91200000	84200000	86900000	25.7568	25.965	25.9361	26.4425	26.3273	26.3729	LmxM.29.1050.1-p1	LmxM.29.1050	3206	LmxM.29.1050.1-p1 | transcript=LmxM.29.1050.1 | gene=LmxM.29.1050 | organism=Leishmania_mexicana_MHOM/GT/2001/U1103 | gene_product=mitochondrial carrier protein-like protein | transcript_product=mitochondrial carrier protein-like protein | location=LmxM.29
LmxM.05.0380.1-p1	KH-associated protein 2	0.0114533	0.0503903	-0.493594		21	96.8	96.8	96.8	89.529	0	323.31	13	12	13	15	15	17	2840000000	2620000000	3260000000	4200000000	4310000128	3740000000	31.4032	31.2869	31.6022	31.9677	32.005	31.8004	LmxM.05.0380.1-p1	LmxM.05.0380	282	LmxM.05.0380.1-p1 | transcript=LmxM.05.0380.1 | gene=LmxM.05.0380 | organism=Leishmania_mexicana_MHOM/GT/2001/U1103 | gene_product=KH-associated protein 2 | transcript_product=KH-associated protein 2 | location=LmxM.05:121556-123904(+) | protein_length=783
LmxM.08.0860.1-p1	hypothetical protein, unknown function	0.00240976	0.0184918	-0.493106	+	6	27.9	27.9	27.9	32.986	0	18.999	3	3	2	4	4	2	15000000	17300000	17400000	22700000	23600000	23500000	23.8385	24.0443	24.0526	24.4362	24.4923	24.4862	LmxM.08.0860.1-p1	LmxM.08.0860	555	LmxM.08.0860.1-p1 | transcript=LmxM.08.0860.1 | gene=LmxM.08.0860 | organism=Leishmania_mexicana_MHOM/GT/2001/U1103 | gene_product=hypothetical protein, unknown function | transcript_product=hypothetical protein, unknown function | location=LmxM.08:1516206
LmxM.36.5620.1-p1	isoleucyl-tRNA synthetase, putative	0.00326691	0.0221811	-0.492913	+	83	68.6	68.6	68.6	125.76	0	323.31	50	51	46	55	55	57	264000000	266000000	233000000	339000000	380000000	354000000	27.976	27.9869	27.7958	28.3367	28.5014	28.3992	LmxM.36.5620.1-p1	LmxM.36.5620	4953	LmxM.36.5620.1-p1 | transcript=LmxM.36.5620.1 | gene=LmxM.36.5620 | organism=Leishmania_mexicana_MHOM/GT/2001/U1103 | gene_product=isoleucyl-tRNA synthetase, putative | transcript_product=isoleucyl-tRNA synthetase, putative | location=LmxM.20:2134373-21376
LmxM.13.1600.1-p1	hypothetical protein, conserved	0.000477117	0.00626233	-0.492893	+	37	50.7	50.7	50.7	129.21	0	145.2	10	9	12	19	21	20	31200000	29500000	32900000	43100000	44100000	44400000	24.895	24.8142	24.9716	25.3612	25.3943	25.4041	LmxM.13.1600.1-p1	LmxM.13.1600	1190	LmxM.13.1600.1-p1 | transcript=LmxM.13.1600.1 | gene=LmxM.13.1600 | organism=Leishmania_mexicana_MHOM/GT/2001/U1103 | gene_product=hypothetical protein, conserved | transcript_product=hypothetical protein, conserved | location=LmxM.13:560186-563824(-) | pr
LmxM.36.6770.1-p1	beta adaptin, putative	0.00371763	0.0242288	-0.492853	+	25	41.2	41.2	41.2	82.509	0	88.181	9	10	8	14	18	17	48700000	49800000	41700000	66400000	65500000	64800000	25.5374	25.5696	25.3135	25.9847	25.965	25.9495	LmxM.36.6770.1-p1	LmxM.36.6770	5029	LmxM.36.6770.1-p1 | transcript=LmxM.36.6770.1 | gene=LmxM.36.6770 | organism=Leishmania_mexicana_MHOM/GT/2001/U1103 | gene_product=beta adaptin, putative | transcript_product=beta adaptin, putative | location=LmxM.20:2558676-2560916(-) | protein_length=746
LmxM.22.1140.1-p1	adaptor complex AP-1 medium subunit, putative	0.00473093	0.0285194	-0.492406	+	23	53.6	53.6	53.6	49.106	0	67.159	9	11	12	14	14	15	46900000	56400000	50500000	69700000	75900000	70300000	25.4831	25.7492	25.5898	26.0547	26.1776	26.067	LmxM.22.1140.1-p1	LmxM.22.1140	2114	LmxM.22.1140.1-p1 | transcript=LmxM.22.1140.1 | gene=LmxM.22.1140 | organism=Leishmania_mexicana_MHOM/GT/2001/U1103 | gene_product=adaptor complex AP-1 medium subunit, putative | transcript_product=adaptor complex AP-1 medium subunit, putative | location=L
LmxM.28.2280.1-p1	DNA topoisomerase ii	0.0140514	0.0576241	-0.491559		20	19.5	19.5	19.5	168.59	0	56.096	4	4	6	9	9	9	25800000	31000000	30800000	41600000	44600000	36900000	24.6209	24.8858	24.8764	25.3101	25.4105	25.1371	LmxM.28.2280.1-p1	LmxM.28.2280	3076	LmxM.28.2280.1-p1 | transcript=LmxM.28.2280.1 | gene=LmxM.28.2280 | organism=Leishmania_mexicana_MHOM/GT/2001/U1103 | gene_product=DNA topoisomerase ii | transcript_product=DNA topoisomerase ii | location=LmxM.28:874138-878631(+) | protein_length=1497 | se
LmxM.12.0530.1-p1	glucose-6-phosphate isomerase	0.00388914	0.0249668	-0.491155	+	34	69.8	69.8	69.8	67.065	0	323.31	25	27	25	28	26	29	346000000	355000000	303000000	465000000	495000000	449000000	28.3662	28.4032	28.1747	28.7927	28.8829	28.7421	LmxM.12.0530.1-p1;CON__Q3ZBD7	LmxM.12.0530	1069	LmxM.12.0530.1-p1 | transcript=LmxM.12.0530.1 | gene=LmxM.12.0530 | organism=Leishmania_mexicana_MHOM/GT/2001/U1103 | gene_product=glucose-6-phosphate isomerase | transcript_product=glucose-6-phosphate isomerase | location=LmxM.12:275267-277084(+) | protei
LmxM.24.0320.1-p1	fumarate hydratase, putative	0.00291877	0.0207883	-0.490478	+	44	80.7	80.7	80.7	60.801	0	323.31	33	33	32	34	35	35	635000000	561000000	623000000	897000000	863000000	795000000	29.2422	29.0634	29.2147	29.7405	29.6848	29.5664	LmxM.24.0320.1-p1	LmxM.24.0320	2295	LmxM.24.0320.1-p1 | transcript=LmxM.24.0320.1 | gene=LmxM.24.0320 | organism=Leishmania_mexicana_MHOM/GT/2001/U1103 | gene_product=fumarate hydratase, putative | transcript_product=fumarate hydratase, putative | location=LmxM.24:90691-92340(+) | protein_le
LmxM.33.3970.1-p1	AP-1 adapter complex gamma subunit, putative	0.000318802	0.00479935	-0.489591	+	21	31.9	31.9	31.9	91.286	0	162.19	8	8	5	12	11	11	64700000	64100000	63700000	85500000	94500000	90500000	25.9473	25.9338	25.9248	26.3494	26.4938	26.4314	LmxM.33.3970.1-p1	LmxM.33.3970	4231	LmxM.33.3970.1-p1 | transcript=LmxM.33.3970.1 | gene=LmxM.33.3970 | organism=Leishmania_mexicana_MHOM/GT/2001/U1103 | gene_product=AP-1 adapter complex gamma subunit, putative | transcript_product=AP-1 adapter complex gamma subunit, putative | location=Lmx
LmxM.08_29.2550.1-p1	RNA polymerase-associated protein CTR9, putative	0.000564198	0.0071465	-0.488065	+	24	39.6	39.6	39.6	96.772	0	138.41	10	12	8	10	12	12	47200000	51000000	46600000	67600000	65500000	69900000	25.4923	25.604	25.4738	26.0105	25.965	26.0588	LmxM.08_29.2550.1-p1	LmxM.08_29.2550	750	LmxM.08_29.2550.1-p1 | transcript=LmxM.08_29.2550.1 | gene=LmxM.08_29.2550 | organism=Leishmania_mexicana_MHOM/GT/2001/U1103 | gene_product=RNA polymerase-associated protein CTR9, putative | transcript_product=RNA polymerase-associated protein CTR9, putati
LmxM.22.0160.1-p1	hypothetical protein, conserved	0.0136098	0.0565832	-0.487945		12	52.9	52.9	52.9	43.767	0	155.67	7	8	7	11	8	8	101000000	94000000	121000000	149000000	153000000	139000000	26.5898	26.4862	26.8504	27.1507	27.189	27.0505	LmxM.22.0160.1-p1	LmxM.22.0160	2052	LmxM.22.0160.1-p1 | transcript=LmxM.22.0160.1 | gene=LmxM.22.0160 | organism=Leishmania_mexicana_MHOM/GT/2001/U1103 | gene_product=hypothetical protein, conserved | transcript_product=hypothetical protein, conserved | location=LmxM.22:61748-62980(-) | prot
LmxM.32.1920.1-p1	Phosphate transport (Pho88), putative	0.0209292	0.0753375	-0.481779		12	50.8	50.8	50.8	21.648	0	218.27	7	6	5	8	6	7	85700000	81000000	65700000	100000000	108000000	115000000	26.3528	26.2714	25.9694	26.5754	26.6865	26.7771	LmxM.32.1920.1-p1	LmxM.32.1920	3924	LmxM.32.1920.1-p1 | transcript=LmxM.32.1920.1 | gene=LmxM.32.1920 | organism=Leishmania_mexicana_MHOM/GT/2001/U1103 | gene_product=Phosphate transport (Pho88), putative | transcript_product=Phosphate transport (Pho88), putative | location=LmxM.32:730592-73
LmxM.24.1190.1-p1	Inhibitor of apoptosis-promoting Bax1, putative	0.00658666	0.0350444	-0.481357	+	2	12.5	12.5	12.5	33.37	0	44.463	2	2	2	2	1	2	96600000	100000000	104000000	125000000	154000000	142000000	26.5255	26.5754	26.632	26.8974	27.1984	27.0813	LmxM.24.1190.1-p1	LmxM.24.1190	2343	LmxM.24.1190.1-p1 | transcript=LmxM.24.1190.1 | gene=LmxM.24.1190 | organism=Leishmania_mexicana_MHOM/GT/2001/U1103 | gene_product=Inhibitor of apoptosis-promoting Bax1, putative | transcript_product=Inhibitor of apoptosis-promoting Bax1, putative | locati
LmxM.29.3320.1-p1	hypothetical protein, conserved	0.00548448	0.0313988	-0.480436	+	12	33	33	33	38.906	0	29.451	6	5	5	7	8	10	38700000	34800000	38300000	55500000	53700000	47000000	25.2058	25.0526	25.1908	25.726	25.6784	25.4862	LmxM.29.3320.1-p1	LmxM.29.3320	3339	LmxM.29.3320.1-p1 | transcript=LmxM.29.3320.1 | gene=LmxM.29.3320 | organism=Leishmania_mexicana_MHOM/GT/2001/U1103 | gene_product=hypothetical protein, conserved | transcript_product=hypothetical protein, conserved | location=LmxM.29:1183883-1184959(+) |
LmxM.08.0290.1-p1	iron superoxide dismutase A, mitochondrial	0.00640827	0.03447	-0.480408	+	16	73	73	73	26.519	0	323.31	14	15	14	13	13	14	475000000	513000000	556000000	783000000	692000000	679000000	28.8234	28.9344	29.0505	29.5444	29.3662	29.3388	LmxM.08.0290.1-p1	LmxM.08.0290	534	LmxM.08.0290.1-p1 | transcript=LmxM.08.0290.1 | gene=LmxM.08.0290 | organism=Leishmania_mexicana_MHOM/GT/2001/U1103 | gene_product=iron superoxide dismutase A, mitochondrial | transcript_product=iron superoxide dismutase A, mitochondrial | location=LmxM.08
LmxM.10.1280.1-p1	Beta-1,2 mannoside phosphorylase	0.00254651	0.0189279	-0.479641	+	18	75	75	69	35.466	0	172.47	9	8	6	14	13	12	186000000	173000000	197000000	252000000	275000000	248000000	27.4707	27.3662	27.5536	27.9088	28.0349	27.8858	LmxM.10.1280.1-p1	LmxM.10.1280	957	LmxM.10.1280.1-p1 | transcript=LmxM.10.1280.1 | gene=LmxM.10.1280 | organism=Leishmania_mexicana_MHOM/GT/2001/U1103 | gene_product=Beta-1,2 mannoside phosphorylase | transcript_product=Beta-1,2 mannoside phosphorylase | location=LmxM.10:497472-498422(+) |
LmxM.28.0485.1-p1	hypothetical protein, conserved	0.0299317	0.0953603	-0.478846		4	24.4	24.4	24.4	22.41	0	62.172	2	2	3	2	3	2	109000000	117000000	91900000	130000000	166000000	147000000	26.6998	26.8019	26.4536	26.9539	27.3066	27.1312	LmxM.28.0485.1-p1	LmxM.28.0485	2953	LmxM.28.0485.1-p1 | transcript=LmxM.28.0485.1 | gene=LmxM.28.0485 | organism=Leishmania_mexicana_MHOM/GT/2001/U1103 | gene_product=hypothetical protein, conserved | transcript_product=hypothetical protein, conserved | location=LmxM.28:155214-155855(-) | pr
LmxM.19.0650.1-p1	hypothetical protein, conserved	0.0091094	0.0430527	-0.47881	+	58	42.8	42.8	42.8	203.45	0	323.31	29	24	26	32	34	34	155000000	162000000	132000000	217000000	212000000	195000000	27.2077	27.2714	26.976	27.6931	27.6595	27.5389	LmxM.19.0650.1-p1	LmxM.19.0650	1732	LmxM.19.0650.1-p1 | transcript=LmxM.19.0650.1 | gene=LmxM.19.0650 | organism=Leishmania_mexicana_MHOM/GT/2001/U1103 | gene_product=hypothetical protein, conserved | transcript_product=hypothetical protein, conserved | location=LmxM.19:271372-277176(+) | pr
LmxM.32.2570.1-p1	metallo-peptidase, Clan MF, Family M17	0.00144326	0.0134135	-0.478182	+	19	62.8	62.8	62.8	55.902	0	323.31	13	13	13	13	14	16	87800000	89800000	85500000	129000000	125000000	113000000	26.3877	26.4202	26.3494	26.9428	26.8974	26.7517	LmxM.32.2570.1-p1	LmxM.32.2570	3963	LmxM.32.2570.1-p1 | transcript=LmxM.32.2570.1 | gene=LmxM.32.2570 | organism=Leishmania_mexicana_MHOM/GT/2001/U1103 | gene_product=metallo-peptidase, Clan MF, Family M17 | transcript_product=metallo-peptidase, Clan MF, Family M17 | location=LmxM.32:1028165
LmxM.10.0390.1-p1	GP63, leishmanolysin	0.0306141	0.0966554	-0.478018		3	41.4	5.5	5.5	63.793	0.0002265	4.7438	2	2	3	1	2	2	416000000	438000000	429000000	489000000	677000000	638000000	28.632	28.7064	28.6764	28.8653	29.3346	29.249	LmxM.10.0390.1-p1	LmxM.10.0390	899	LmxM.10.0390.1-p1 | transcript=LmxM.10.0390.1 | gene=LmxM.10.0390 | organism=Leishmania_mexicana_MHOM/GT/2001/U1103 | gene_product=GP63, leishmanolysin | transcript_product=GP63, leishmanolysin | location=LmxM.10:180317-182125(+) | protein_length=602 | seq
LmxM.19.1160.1-p1	hypothetical protein, conserved	0.0190516	0.0708533	-0.477826		34	77.5	77.5	77.5	41.311	0	323.31	24	23	25	28	26	27	881000000	832000000	1080000000	1380000000	1270000000	1220000000	29.7146	29.632	30.0084	30.362	30.2422	30.1842	LmxM.19.1160.1-p1	LmxM.19.1160	1760	LmxM.19.1160.1-p1 | transcript=LmxM.19.1160.1 | gene=LmxM.19.1160 | organism=Leishmania_mexicana_MHOM/GT/2001/U1103 | gene_product=hypothetical protein, conserved | transcript_product=hypothetical protein, conserved | location=LmxM.19:483107-484216(+) | pr
LmxM.21.0060.1-p1	WD domain, G-beta repeat, putative	0.0272104	0.0899756	-0.477824		12	41.4	41.4	41.4	46.951	0	93.41	5	5	5	8	4	6	44100000	48300000	52800000	74300000	71600000	57100000	25.3943	25.5255	25.654	26.1469	26.0935	25.767	LmxM.21.0060.1-p1	LmxM.21.0060	1899	LmxM.21.0060.1-p1 | transcript=LmxM.21.0060.1 | gene=LmxM.21.0060 | organism=Leishmania_mexicana_MHOM/GT/2001/U1103 | gene_product=WD domain, G-beta repeat, putative | transcript_product=WD domain, G-beta repeat, putative | location=LmxM.21:14410-15687(+)
LmxM.18.0600.1-p1	Zn-finger in Ran binding protein and others/FYVE zinc finger, putative	0.0174069	0.0668471	-0.477774		8	24.1	24.1	24.1	68.025	0	35.755	3	2	3	4	4	3	38000000	41600000	46100000	63100000	51300000	60800000	25.1795	25.3101	25.4583	25.9111	25.6125	25.8576	LmxM.18.0600.1-p1	LmxM.18.0600	1606	LmxM.18.0600.1-p1 | transcript=LmxM.18.0600.1 | gene=LmxM.18.0600 | organism=Leishmania_mexicana_MHOM/GT/2001/U1103 | gene_product=Zn-finger in Ran binding protein and others/FYVE zinc finger, putative | transcript_product=Zn-finger in Ran binding protein
LmxM.19.0400.1-p1	Vesicle-trafficking protein SEC22, putative	0.0219172	0.077591	-0.477486		10	41.1	41.1	41.1	30.954	0	174.85	5	5	6	7	8	7	39600000	47700000	44400000	62000000	68500000	53300000	25.239	25.5075	25.4041	25.8858	26.0296	25.6676	LmxM.19.0400.1-p1	LmxM.19.0400	1714	LmxM.19.0400.1-p1 | transcript=LmxM.19.0400.1 | gene=LmxM.19.0400 | organism=Leishmania_mexicana_MHOM/GT/2001/U1103 | gene_product=Vesicle-trafficking protein SEC22, putative | transcript_product=Vesicle-trafficking protein SEC22, putative | location=LmxM.
LmxM.01.0490.1-p1	long-chain-fatty-acid-CoA ligase, putative	0.00864689	0.0419455	-0.475876	+	31	57	46.4	46.4	76.915	0	323.31	21	23	19	20	22	23	100000000	105000000	83900000	131000000	134000000	135000000	26.5754	26.6458	26.3222	26.965	26.9977	27.0084	LmxM.01.0490.1-p1	LmxM.01.0490	62	LmxM.01.0490.1-p1 | transcript=LmxM.01.0490.1 | gene=LmxM.01.0490 | organism=Leishmania_mexicana_MHOM/GT/2001/U1103 | gene_product=long-chain-fatty-acid-CoA ligase, putative | transcript_product=long-chain-fatty-acid-CoA ligase, putative | location=LmxM.01
LmxM.29.0780.1-p1	mitochondrial oligo_U binding protein TBRGG1, putative	0.0290903	0.0939426	-0.475835		16	26.5	26.5	26.5	74.945	0	27.65	6	6	3	5	6	7	33900000	34400000	30300000	38100000	50600000	49300000	25.0148	25.0359	24.8528	25.1833	25.5926	25.5551	LmxM.29.0780.1-p1	LmxM.29.0780	3185	LmxM.29.0780.1-p1 | transcript=LmxM.29.0780.1 | gene=LmxM.29.0780 | organism=Leishmania_mexicana_MHOM/GT/2001/U1103 | gene_product=mitochondrial oligo_U binding protein TBRGG1, putative | transcript_product=mitochondrial oligo_U binding protein TBRGG1, put
LmxM.25.2120.1-p1	eukaryotic translation initiation factor 3 subunit j	0.00473306	0.0285194	-0.473703	+	16	72.6	72.6	72.6	23.639	0	269.09	11	11	9	12	11	12	148000000	130000000	138000000	189000000	180000000	209000000	27.141	26.9539	27.0401	27.4938	27.4234	27.6389	LmxM.25.2120.1-p1	LmxM.25.2120	2559	LmxM.25.2120.1-p1 | transcript=LmxM.25.2120.1 | gene=LmxM.25.2120 | organism=Leishmania_mexicana_MHOM/GT/2001/U1103 | gene_product=eukaryotic translation initiation factor 3 subunit j | transcript_product=eukaryotic translation initiation factor 3 subunit
LmxM.16.1530.1-p1	endoplasmic reticulum oxidoreductin, putative	0.0424767	0.11985	-0.473599		20	59.8	59.8	59.8	48.058	0	150.79	11	10	8	11	9	11	49500000	37400000	41200000	55700000	53600000	68400000	25.5609	25.1565	25.2961	25.7312	25.6757	26.0275	LmxM.16.1530.1-p1	LmxM.16.1530	1477	LmxM.16.1530.1-p1 | transcript=LmxM.16.1530.1 | gene=LmxM.16.1530 | organism=Leishmania_mexicana_MHOM/GT/2001/U1103 | gene_product=endoplasmic reticulum oxidoreductin, putative | transcript_product=endoplasmic reticulum oxidoreductin, putative | location=L
LmxM.22.0800.1-p1	hypothetical protein, conserved	0.0230895	0.0802936	-0.473528		6	39.1	39.1	39.1	23.342	0	173.25	5	5	5	5	6	6	78000000	67800000	80600000	90200000	115000000	110000000	26.217	26.0148	26.2643	26.4266	26.7771	26.7129	LmxM.22.0800.1-p1	LmxM.22.0800	2093	LmxM.22.0800.1-p1 | transcript=LmxM.22.0800.1 | gene=LmxM.22.0800 | organism=Leishmania_mexicana_MHOM/GT/2001/U1103 | gene_product=hypothetical protein, conserved | transcript_product=hypothetical protein, conserved | location=LmxM.22:319466-320113(+) | pr
LmxM.12.1120.1-p1	Flagellum attachment zone protein 2	0.000108788	0.00220953	-0.472997	+	58	43.6	43.6	43.6	144.41	0	291.2	21	24	16	35	37	30	77600000	77900000	75700000	108000000	110000000	103000000	26.2096	26.2151	26.1738	26.6865	26.7129	26.6181	LmxM.12.1120.1-p1	LmxM.12.1120	1085	LmxM.12.1120.1-p1 | transcript=LmxM.12.1120.1 | gene=LmxM.12.1120 | organism=Leishmania_mexicana_MHOM/GT/2001/U1103 | gene_product=Flagellum attachment zone protein 2 | transcript_product=Flagellum attachment zone protein 2 | location=LmxM.12:401804-405655
LmxM.25.2010.1-p1	2,4-dihydroxyhept-2-ene-1,7-dioic acid aldolase, putative	0.0227771	0.0795594	-0.470641		19	70.3	70.3	70.3	30.341	0	323.31	14	16	15	14	13	14	2390000128	2110000000	1760000000	2940000000	2900000000	2769999872	31.1544	30.9746	30.7129	31.4532	31.4334	31.3672	LmxM.25.2010.1-p1	LmxM.25.2010	2547	LmxM.25.2010.1-p1 | transcript=LmxM.25.2010.1 | gene=LmxM.25.2010 | organism=Leishmania_mexicana_MHOM/GT/2001/U1103 | gene_product=2,4-dihydroxyhept-2-ene-1,7-dioic acid aldolase, putative | transcript_product=2,4-dihydroxyhept-2-ene-1,7-dioic acid aldolas
LmxM.28.1380.1-p1	haloacid dehalogenase-like hydrolase-like protein	0.00164582	0.0146599	-0.470337	+	13	46.6	46.6	46.6	44.373	0	120.76	6	7	6	9	9	6	49000000	47100000	49500000	68200000	71500000	62300000	25.5463	25.4892	25.5609	26.0233	26.0914	25.8927	LmxM.28.1380.1-p1	LmxM.28.1380	3020	LmxM.28.1380.1-p1 | transcript=LmxM.28.1380.1 | gene=LmxM.28.1380 | organism=Leishmania_mexicana_MHOM/GT/2001/U1103 | gene_product=haloacid dehalogenase-like hydrolase-like protein | transcript_product=haloacid dehalogenase-like hydrolase-like protein | lo
LmxM.21.0720.1-p1	hypothetical protein, conserved	0.00601935	0.0332901	-0.470322	+	10	37.7	37.7	37.7	34.886	0	24.279	4	4	3	6	7	5	31900000	36700000	33500000	48800000	43000000	49700000	24.9271	25.1293	24.9977	25.5404	25.3578	25.5667	LmxM.21.0720.1-p1	LmxM.21.0720	1946	LmxM.21.0720.1-p1 | transcript=LmxM.21.0720.1 | gene=LmxM.21.0720 | organism=Leishmania_mexicana_MHOM/GT/2001/U1103 | gene_product=hypothetical protein, conserved | transcript_product=hypothetical protein, conserved | location=LmxM.21:210108-211040(-) | pr
LmxM.30.1110.1-p1	emp24/gp25L/p24 family/GOLD, putative	0.00250058	0.0188826	-0.47024	+	9	39.1	39.1	39.1	24.059	0	26.497	6	6	4	5	6	7	88900000	98900000	84200000	126000000	127000000	123000000	26.4057	26.5595	26.3273	26.9088	26.9203	26.8741	LmxM.30.1110.1-p1	LmxM.30.1110	3431	LmxM.30.1110.1-p1 | transcript=LmxM.30.1110.1 | gene=LmxM.30.1110 | organism=Leishmania_mexicana_MHOM/GT/2001/U1103 | gene_product=emp24/gp25L/p24 family/GOLD, putative | transcript_product=emp24/gp25L/p24 family/GOLD, putative | location=LmxM.30:432502-43
LmxM.24.0020.1-p1	clathrin coat assembly protein, putative	0.00441013	0.0274257	-0.469982	+	12	31.1	31.1	31.1	54.145	0	34.082	5	7	5	6	3	7	37200000	36500000	42400000	52800000	56700000	51100000	25.1488	25.1214	25.3376	25.654	25.7568	25.6068	LmxM.24.0020.1-p1	LmxM.24.0020	2277	LmxM.24.0020.1-p1 | transcript=LmxM.24.0020.1 | gene=LmxM.24.0020 | organism=Leishmania_mexicana_MHOM/GT/2001/U1103 | gene_product=clathrin coat assembly protein, putative | transcript_product=clathrin coat assembly protein, putative | location=LmxM.24:508
LmxM.22.0870.1-p1	ribosomal protein L22p/L17e, putative	0.0149284	0.0598659	-0.46921		12	51.6	51.6	51.6	32.282	0	33.37	5	6	10	6	6	6	37200000	37900000	36600000	46600000	60200000	48800000	25.1488	25.1757	25.1253	25.4738	25.8433	25.5404	LmxM.22.0870.1-p1	LmxM.22.0870	2095	LmxM.22.0870.1-p1 | transcript=LmxM.22.0870.1 | gene=LmxM.22.0870 | organism=Leishmania_mexicana_MHOM/GT/2001/U1103 | gene_product=ribosomal protein L22p/L17e, putative | transcript_product=ribosomal protein L22p/L17e, putative | location=LmxM.22:340572-34
LmxM.32.2260.1-p1	glycosyl hydrolase-like protein	0.00951695	0.0445764	-0.468999	+	41	43.9	43.9	43.9	154.36	0	142.06	13	13	11	22	23	27	41000000	44600000	35300000	55500000	56800000	54300000	25.2891	25.4105	25.0732	25.726	25.7594	25.6944	LmxM.32.2260.1-p1	LmxM.32.2260	3942	LmxM.32.2260.1-p1 | transcript=LmxM.32.2260.1 | gene=LmxM.32.2260 | organism=Leishmania_mexicana_MHOM/GT/2001/U1103 | gene_product=glycosyl hydrolase-like protein | transcript_product=glycosyl hydrolase-like protein | location=LmxM.32:890978-895279(+) | pr
LmxM.32.3240.1-p1	h1 histone-like protein	0.00859432	0.0417489	-0.468782	+	11	60.6	60.6	60.6	14.654	0	48.639	6	5	7	6	7	6	878000000	1050000000	902000000	1230000000	1400000000	1280000000	29.7096	29.9677	29.7486	30.196	30.3828	30.2535	LmxM.32.3240.1-p1	LmxM.32.3240	4001	LmxM.32.3240.1-p1 | transcript=LmxM.32.3240.1 | gene=LmxM.32.3240 | organism=Leishmania_mexicana_MHOM/GT/2001/U1103 | gene_product=h1 histone-like protein | transcript_product=h1 histone-like protein | location=LmxM.32:1396246-1396674(+) | protein_length=1
LmxM.22.0650.1-p1	guide RNA associated protein, GAP2, putative	0.0274678	0.0905726	-0.46795		19	55	55	55	54.439	0	207.25	15	13	11	13	10	13	84600000	82900000	104000000	118000000	141000000	116000000	26.3342	26.3049	26.632	26.8142	27.0711	26.7895	LmxM.22.0650.1-p1	LmxM.22.0650	2084	LmxM.22.0650.1-p1 | transcript=LmxM.22.0650.1 | gene=LmxM.22.0650 | organism=Leishmania_mexicana_MHOM/GT/2001/U1103 | gene_product=guide RNA associated protein, GAP2, putative | transcript_product=guide RNA associated protein, GAP2, putative | location=Lmx
LmxM.25.0715.1-p1	hypothetical protein, conserved	0.013473	0.0563307	-0.467813		17	68.3	68.3	68.3	31.233	0	267.45	8	12	13	12	13	10	203000000	176000000	227000000	283000000	285000000	266000000	27.5969	27.391	27.7581	28.0762	28.0864	27.9869	LmxM.25.0715.1-p1	LmxM.25.0715	2455	LmxM.25.0715.1-p1 | transcript=LmxM.25.0715.1 | gene=LmxM.25.0715 | organism=Leishmania_mexicana_MHOM/GT/2001/U1103 | gene_product=hypothetical protein, conserved | transcript_product=hypothetical protein, conserved | location=LmxM.25:253761-254597(-) | pr
LmxM.32.2380.1-p1	Golgi reassembly stacking protein (GRASP homologue), putative	0.00624334	0.0338924	-0.467727	+	9	22.1	22.1	22.1	58.167	0	22.225	6	5	4	8	7	5	29000000	26600000	31900000	38400000	39600000	42800000	24.7895	24.6649	24.9271	25.1946	25.239	25.3511	LmxM.32.2380.1-p1	LmxM.32.2380	3949	LmxM.32.2380.1-p1 | transcript=LmxM.32.2380.1 | gene=LmxM.32.2380 | organism=Leishmania_mexicana_MHOM/GT/2001/U1103 | gene_product=Golgi reassembly stacking protein (GRASP homologue), putative | transcript_product=Golgi reassembly stacking protein (GRASP h
LmxM.10.0310.1-p1	protein transport protein SEC23, putative	0.000921495	0.00984599	-0.467404	+	21	37.9	37.9	37.9	88.632	0	147.19	10	11	8	14	14	13	62600000	68300000	60500000	87100000	87900000	89300000	25.8997	26.0254	25.8504	26.3762	26.3894	26.4122	LmxM.10.0310.1-p1	LmxM.10.0310	896	LmxM.10.0310.1-p1 | transcript=LmxM.10.0310.1 | gene=LmxM.10.0310 | organism=Leishmania_mexicana_MHOM/GT/2001/U1103 | gene_product=protein transport protein SEC23, putative | transcript_product=protein transport protein SEC23, putative | location=LmxM.10:1
LmxM.25.1540.1-p1	hypothetical protein, conserved	0.00887747	0.0425674	-0.467071	+	22	42	42	42	80.53	0	166.03	14	16	10	15	16	18	126000000	129000000	108000000	155000000	177000000	169000000	26.9088	26.9428	26.6865	27.2077	27.3992	27.3324	LmxM.25.1540.1-p1	LmxM.25.1540	2506	LmxM.25.1540.1-p1 | transcript=LmxM.25.1540.1 | gene=LmxM.25.1540 | organism=Leishmania_mexicana_MHOM/GT/2001/U1103 | gene_product=hypothetical protein, conserved | transcript_product=hypothetical protein, conserved | location=LmxM.25:600107-602350(-) | pr
LmxM.36.4040.1-p1	hypothetical protein, conserved	0.012554	0.0539636	-0.465868		17	43.7	43.7	43.7	47.087	0	196.04	12	10	10	12	10	10	129000000	103000000	118000000	172000000	152000000	158000000	26.9428	26.6181	26.8142	27.3578	27.1795	27.2353	LmxM.36.4040.1-p1	LmxM.36.4040	4852	LmxM.36.4040.1-p1 | transcript=LmxM.36.4040.1 | gene=LmxM.36.4040 | organism=Leishmania_mexicana_MHOM/GT/2001/U1103 | gene_product=hypothetical protein, conserved | transcript_product=hypothetical protein, conserved | location=LmxM.20:1521652-1522944(+) |
LmxM.34.1030.1-p1	zinc finger protein family member, putative	0.00800358	0.0398656	-0.465433	+	9	72.4	72.4	72.4	24.354	0	154.3	5	7	7	8	9	9	136000000	122000000	140000000	169000000	201000000	180000000	27.019	26.8623	27.0609	27.3324	27.5826	27.4234	LmxM.34.1030.1-p1	LmxM.34.1030	4321	LmxM.34.1030.1-p1 | transcript=LmxM.34.1030.1 | gene=LmxM.34.1030 | organism=Leishmania_mexicana_MHOM/GT/2001/U1103 | gene_product=zinc finger protein family member, putative | transcript_product=zinc finger protein family member, putative | location=LmxM.
LmxM.31.0310.1-p1	intraflagellar transport protein 140, putative	0.00159518	0.0143719	-0.465369	+	41	32.3	32.3	32.3	181.07	0	212.36	13	7	9	17	18	23	34200000	30900000	34800000	44700000	47800000	45300000	25.0275	24.8811	25.0526	25.4138	25.5105	25.433	LmxM.31.0310.1-p1	LmxM.31.0310	3575	LmxM.31.0310.1-p1 | transcript=LmxM.31.0310.1 | gene=LmxM.31.0310 | organism=Leishmania_mexicana_MHOM/GT/2001/U1103 | gene_product=intraflagellar transport protein 140, putative | transcript_product=intraflagellar transport protein 140, putative | location
LmxM.34.5270.1-p1	WD domain, G-beta repeat, putative	0.001496	0.0137969	-0.464307	+	12	40.4	40.4	40.4	39.767	0	106.33	6	5	6	7	7	8	41500000	39300000	44400000	59500000	57900000	55200000	25.3066	25.228	25.4041	25.8264	25.7871	25.7182	LmxM.34.5270.1-p1	LmxM.34.5270	4567	LmxM.34.5270.1-p1 | transcript=LmxM.34.5270.1 | gene=LmxM.34.5270 | organism=Leishmania_mexicana_MHOM/GT/2001/U1103 | gene_product=WD domain, G-beta repeat, putative | transcript_product=WD domain, G-beta repeat, putative | location=LmxM.34:1919404-1920474
LmxM.33.2320.1-p1	hypothetical protein, conserved	0.018572	0.0699094	-0.464247		2	22.7	22.7	22.7	14.713	0	37.539	2	2	2	2	2	2	95800000	91600000	77500000	109000000	129000000	127000000	26.5135	26.4488	26.2077	26.6998	26.9428	26.9203	LmxM.33.2320.1-p1	LmxM.33.2320	4129	LmxM.33.2320.1-p1 | transcript=LmxM.33.2320.1 | gene=LmxM.33.2320 | organism=Leishmania_mexicana_MHOM/GT/2001/U1103 | gene_product=hypothetical protein, conserved | transcript_product=hypothetical protein, conserved | location=LmxM.33:843955-844353(-) | pr
LmxM.32.0130.1-p1	trans-splicing factor, putative	0.004513	0.0277977	-0.464216	+	9	31.1	31.1	31.1	38.102	0	17.071	5	4	3	6	6	4	26500000	25900000	27500000	38000000	39400000	33100000	24.6595	24.6264	24.7129	25.1795	25.2317	24.9803	LmxM.32.0130.1-p1	LmxM.32.0130	3821	LmxM.32.0130.1-p1 | transcript=LmxM.32.0130.1 | gene=LmxM.32.0130 | organism=Leishmania_mexicana_MHOM/GT/2001/U1103 | gene_product=trans-splicing factor, putative | transcript_product=trans-splicing factor, putative | location=LmxM.32:29646-30671(-) | prot
LmxM.30.0480.1-p1;LmxM.30.0480b.1-p1	hypothetical protein, conserved	0.0493583	0.132901	-0.463028		11	37.8	37.8	37.8	41.52	0	23.059	3	3	3	4	5	4	25900000	22400000	21500000	28300000	39000000	29600000	24.6264	24.417	24.3578	24.7543	25.217	24.8191	LmxM.30.0480.1-p1;LmxM.30.0480b.1-p1	LmxM.30.0480	3393	LmxM.30.0480.1-p1 | transcript=LmxM.30.0480.1 | gene=LmxM.30.0480 | organism=Leishmania_mexicana_MHOM/GT/2001/U1103 | gene_product=hypothetical protein, conserved | transcript_product=hypothetical protein, conserved | location=LmxM.30:179649-180803(-) | pr
LmxM.28.1190.1-p1	copine i-like protein	0.00966826	0.045064	-0.462011	+	14	29.7	29.7	29.7	55.635	0	70.136	7	5	5	6	7	8	22600000	25000000	20600000	33100000	31800000	28900000	24.4298	24.5754	24.2961	24.9803	24.9225	24.7846	LmxM.28.1190.1-p1	LmxM.28.1190	3005	LmxM.28.1190.1-p1 | transcript=LmxM.28.1190.1 | gene=LmxM.28.1190 | organism=Leishmania_mexicana_MHOM/GT/2001/U1103 | gene_product=copine i-like protein | transcript_product=copine i-like protein | location=LmxM.28:438386-439912(+) | protein_length=508 | s
LmxM.36.0120.1-p1	cap guanine-N7 methyltransferase	0.00985778	0.0457634	-0.461288	+	4	19.5	19.5	19.5	35.546	0	8.4325	1	1	1	3	1	1	28700000	26900000	23400000	33800000	36900000	37800000	24.7745	24.6811	24.48	25.0105	25.1371	25.1719	LmxM.36.0120.1-p1	LmxM.36.0120	4587	LmxM.36.0120.1-p1 | transcript=LmxM.36.0120.1 | gene=LmxM.36.0120 | organism=Leishmania_mexicana_MHOM/GT/2001/U1103 | gene_product=cap guanine-N7 methyltransferase | transcript_product=cap guanine-N7 methyltransferase | location=LmxM.20:39663-40634(-) | pr
LmxM.31.3140.1-p1	pyrroline-5-carboxylate synthetase-like protein	0.0160911	0.063237	-0.459817		21	60.3	60.3	60.3	50.849	0	150.71	12	13	12	12	12	9	106000000	89800000	110000000	143000000	150000000	127000000	26.6595	26.4202	26.7129	27.0914	27.1604	26.9203	LmxM.31.3140.1-p1	LmxM.31.3140	3765	LmxM.31.3140.1-p1 | transcript=LmxM.31.3140.1 | gene=LmxM.31.3140 | organism=Leishmania_mexicana_MHOM/GT/2001/U1103 | gene_product=pyrroline-5-carboxylate synthetase-like protein | transcript_product=pyrroline-5-carboxylate synthetase-like protein | locati
LmxM.22.0090.1-p1	cap guanylyltransferase-methyltransferase 1	0.00270444	0.0198494	-0.459801	+	26	33.6	33.6	33.6	115.7	0	105.03	9	7	5	19	17	17	42300000	36600000	39100000	53500000	52100000	56500000	25.3342	25.1253	25.2207	25.673	25.6348	25.7517	LmxM.22.0090.1-p1	LmxM.22.0090	2048	LmxM.22.0090.1-p1 | transcript=LmxM.22.0090.1 | gene=LmxM.22.0090 | organism=Leishmania_mexicana_MHOM/GT/2001/U1103 | gene_product=cap guanylyltransferase-methyltransferase 1 | transcript_product=cap guanylyltransferase-methyltransferase 1 | location=LmxM.
LmxM.09.0740.1-p1	ubiquitin ligase, putative	0.0231718	0.0805035	-0.459515		41	29.6	29.6	29.3	243.15	0	323.31	11	15	9	23	22	24	43600000	53900000	41700000	58600000	67100000	64800000	25.3778	25.6838	25.3135	25.8044	25.9998	25.9495	LmxM.09.0740.1-p1	LmxM.09.0740	812	LmxM.09.0740.1-p1 | transcript=LmxM.09.0740.1 | gene=LmxM.09.0740 | organism=Leishmania_mexicana_MHOM/GT/2001/U1103 | gene_product=ubiquitin ligase, putative | transcript_product=ubiquitin ligase, putative | location=LmxM.09:263505-270233(-) | protein_leng
LmxM.32.3070partial.1-p1	hypothetical protein	0.0418345	0.118394	-0.458609		9	39.2	39.2	25.8	96.46	0	45.916	5	5	5	9	6	7	97300000	117000000	134000000	158000000	174000000	144000000	26.5359	26.8019	26.9977	27.2353	27.3745	27.1015	LmxM.32.3070partial.1-p1	LmxM.32.3070partial	3990	LmxM.32.3070partial.1-p1 | transcript=LmxM.32.3070partial.1 | gene=LmxM.32.3070partial | organism=Leishmania_mexicana_MHOM/GT/2001/U1103 | gene_product=hypothetical protein | transcript_product=hypothetical protein | location=1036_mexFOS1_13k16.p1kpIBF_72:
LmxM.06.0650.1-p1	lanosterol synthase, putative	0.0102798	0.0470733	-0.458532	+	35	43.3	43.3	43.3	113.62	0	176.69	18	19	13	22	25	25	55200000	66100000	57900000	81500000	88500000	76000000	25.7182	25.9781	25.7871	26.2803	26.3992	26.1795	LmxM.06.0650.1-p1	LmxM.06.0650	384	LmxM.06.0650.1-p1 | transcript=LmxM.06.0650.1 | gene=LmxM.06.0650 | organism=Leishmania_mexicana_MHOM/GT/2001/U1103 | gene_product=lanosterol synthase, putative | transcript_product=lanosterol synthase, putative | location=LmxM.06:230610-233618(+) | protei
LmxM.29.3190.1-p1	3-hydroxy-3-methylglutaryl-CoA reductase, putative	0.00114257	0.0113823	-0.458023	+	25	55.5	55.5	55.5	45.766	0	323.31	16	17	14	17	17	19	235000000	239000000	221000000	324000000	331000000	300000000	27.8081	27.8324	27.7195	28.2714	28.3023	28.1604	LmxM.29.3190.1-p1	LmxM.29.3190	3327	LmxM.29.3190.1-p1 | transcript=LmxM.29.3190.1 | gene=LmxM.29.3190 | organism=Leishmania_mexicana_MHOM/GT/2001/U1103 | gene_product=3-hydroxy-3-methylglutaryl-CoA reductase, putative | transcript_product=3-hydroxy-3-methylglutaryl-CoA reductase, putative |
LmxM.33.2510.1-p1	protein phosphatase 2C-like protein	0.0144101	0.0583335	-0.455532		9	40.8	40.8	40.8	29.718	0	20.009	6	4	4	6	7	7	30000000	28300000	32300000	41100000	46500000	37000000	24.8385	24.7543	24.945	25.2926	25.4707	25.141	LmxM.33.2510.1-p1	LmxM.33.2510	4144	LmxM.33.2510.1-p1 | transcript=LmxM.33.2510.1 | gene=LmxM.33.2510 | organism=Leishmania_mexicana_MHOM/GT/2001/U1103 | gene_product=protein phosphatase 2C-like protein | transcript_product=protein phosphatase 2C-like protein | location=LmxM.33:937312-938145
LmxM.17.0140.1-p1	peptidase t, putative	0.000137874	0.00259865	-0.455509	+	34	72.8	72.8	72.8	46.688	0	323.31	17	17	15	25	21	23	166000000	159000000	155000000	223000000	216000000	219000000	27.3066	27.2445	27.2077	27.7325	27.6865	27.7064	LmxM.17.0140.1-p1	LmxM.17.0140	1493	LmxM.17.0140.1-p1 | transcript=LmxM.17.0140.1 | gene=LmxM.17.0140 | organism=Leishmania_mexicana_MHOM/GT/2001/U1103 | gene_product=peptidase t, putative | transcript_product=peptidase t, putative | location=LmxM.17:101037-102308(-) | protein_length=423 | s
LmxM.13.0500.1-p1	ATP-dependent RNA helicase, putative	0.00831608	0.0408607	-0.453653	+	66	43.4	43.4	43.4	225.23	0	309.01	22	22	20	30	26	38	45100000	50900000	41700000	59400000	65600000	63100000	25.4266	25.6012	25.3135	25.824	25.9672	25.9111	LmxM.13.0500.1-p1	LmxM.13.0500	1117	LmxM.13.0500.1-p1 | transcript=LmxM.13.0500.1 | gene=LmxM.13.0500 | organism=Leishmania_mexicana_MHOM/GT/2001/U1103 | gene_product=ATP-dependent RNA helicase, putative | transcript_product=ATP-dependent RNA helicase, putative | location=LmxM.13:137002-1429
LmxM.32.0295.1-p1	autophagocytosis protein, putative	0.0318233	0.0995694	-0.452562		10	51.6	51.6	51.6	31.35	0	97.944	6	6	3	7	5	8	42000000	47900000	39700000	60800000	66400000	50700000	25.3239	25.5135	25.2426	25.8576	25.9847	25.5955	LmxM.32.0295.1-p1	LmxM.32.0295	3832	LmxM.32.0295.1-p1 | transcript=LmxM.32.0295.1 | gene=LmxM.32.0295 | organism=Leishmania_mexicana_MHOM/GT/2001/U1103 | gene_product=autophagocytosis protein, putative | transcript_product=autophagocytosis protein, putative | location=LmxM.32:99918-100745(-)
LmxM.11.0350.1-p1	14-3-3 protein 2, putative	0.000746758	0.00860324	-0.451218	+	31	83.8	83.8	83.8	29.147	0	323.31	19	22	17	20	20	20	595000000	596000000	576000000	779000000	781000000	858000000	29.1483	29.1507	29.1015	29.537	29.5407	29.6764	LmxM.11.0350.1-p1	LmxM.11.0350	978	LmxM.11.0350.1-p1 | transcript=LmxM.11.0350.1 | gene=LmxM.11.0350 | organism=Leishmania_mexicana_MHOM/GT/2001/U1103 | gene_product=14-3-3 protein 2, putative | transcript_product=14-3-3 protein 2, putative | location=LmxM.11:109402-110163(+) | protein_leng
LmxM.19.0700.1-p1	kinesin, putative	0.017912	0.0682861	-0.451122		54	35	35	35	248.05	0	210.17	20	20	14	32	29	26	65800000	62600000	66600000	99100000	92700000	76300000	25.9716	25.8997	25.989	26.5624	26.4661	26.1852	LmxM.19.0700.1-p1	LmxM.19.0700	1737	LmxM.19.0700.1-p1 | transcript=LmxM.19.0700.1 | gene=LmxM.19.0700 | organism=Leishmania_mexicana_MHOM/GT/2001/U1103 | gene_product=kinesin, putative | transcript_product=kinesin, putative | location=LmxM.19:300192-307025(+) | protein_length=2277 | sequence
LmxM.31.1150.1-p1	hypothetical protein, conserved	0.0183798	0.0695626	-0.450878		12	51.6	51.6	51.6	33.513	0	26.394	6	4	6	8	7	9	46900000	37900000	38600000	59900000	56800000	51500000	25.4831	25.1757	25.2021	25.8361	25.7594	25.6181	LmxM.31.1150.1-p1	LmxM.31.1150	3635	LmxM.31.1150.1-p1 | transcript=LmxM.31.1150.1 | gene=LmxM.31.1150 | organism=Leishmania_mexicana_MHOM/GT/2001/U1103 | gene_product=hypothetical protein, conserved | transcript_product=hypothetical protein, conserved | location=LmxM.31:445092-446006(+) | pr
LmxM.36.4450.1-p1	mitochondrial intermediate peptidase, putative	0.00149743	0.0137969	-0.450075	+	44	57	57	57	75.893	0	323.31	20	20	22	25	29	27	118000000	129000000	119000000	164000000	176000000	160000000	26.8142	26.9428	26.8264	27.2891	27.391	27.2535	LmxM.36.4450.1-p1	LmxM.36.4450	4881	LmxM.36.4450.1-p1 | transcript=LmxM.36.4450.1 | gene=LmxM.36.4450 | organism=Leishmania_mexicana_MHOM/GT/2001/U1103 | gene_product=mitochondrial intermediate peptidase, putative | transcript_product=mitochondrial intermediate peptidase, putative | location
LmxM.01.0110.1-p1	glutaredoxin-like protein	0.022741	0.0794923	-0.449015		7	61	61	61	21.354	0	53.775	3	4	4	3	3	3	65700000	59700000	71900000	101000000	79900000	88900000	25.9694	25.8312	26.0995	26.5898	26.2517	26.4057	LmxM.01.0110.1-p1	LmxM.01.0110	35	LmxM.01.0110.1-p1 | transcript=LmxM.01.0110.1 | gene=LmxM.01.0110 | organism=Leishmania_mexicana_MHOM/GT/2001/U1103 | gene_product=glutaredoxin-like protein | transcript_product=glutaredoxin-like protein | location=LmxM.01:27727-28314(-) | protein_length=1
LmxM.13.1610.1-p1	Kinesin-13 5, putative	6.59118e-05	0.00153776	-0.448755	+	41	66	66	63.4	80.483	0	323.31	17	22	18	26	19	21	138000000	139000000	134000000	186000000	192000000	183000000	27.0401	27.0505	26.9977	27.4707	27.5165	27.4473	LmxM.13.1610.1-p1	LmxM.13.1610	1191	LmxM.13.1610.1-p1 | transcript=LmxM.13.1610.1 | gene=LmxM.13.1610 | organism=Leishmania_mexicana_MHOM/GT/2001/U1103 | gene_product=Kinesin-13 5, putative | transcript_product=Kinesin-13 5, putative | location=LmxM.13:567145-569319(-) | protein_length=724 |
LmxM.27.1620.1-p1	Eukaryotic translation initiation factor 4E-1	0.00585311	0.0327163	-0.448653	+	10	58.2	58.2	58.2	23.627	0	126.69	6	6	6	5	7	8	74000000	78100000	67800000	105000000	103000000	92100000	26.141	26.2188	26.0148	26.6458	26.6181	26.4567	LmxM.27.1620.1-p1	LmxM.27.1620	2859	LmxM.27.1620.1-p1 | transcript=LmxM.27.1620.1 | gene=LmxM.27.1620 | organism=Leishmania_mexicana_MHOM/GT/2001/U1103 | gene_product=Eukaryotic translation initiation factor 4E-1 | transcript_product=Eukaryotic translation initiation factor 4E-1 | location=L
LmxM.30.2050.1-p1	CRAL/TRIO domain containing protein, putative	0.00259449	0.0192221	-0.448343	+	25	53	53	53	58.591	0	177.64	18	17	15	15	17	21	74800000	74000000	65200000	100000000	96000000	95500000	26.1565	26.141	25.9584	26.5754	26.5165	26.509	LmxM.30.2050.1-p1	LmxM.30.2050	3482	LmxM.30.2050.1-p1 | transcript=LmxM.30.2050.1 | gene=LmxM.30.2050 | organism=Leishmania_mexicana_MHOM/GT/2001/U1103 | gene_product=CRAL/TRIO domain containing protein, putative | transcript_product=CRAL/TRIO domain containing protein, putative | location=L
LmxM.36.1140.1-p1	short chain 3-hydroxyacyl-CoA dehydrogenase, putative	0.00891707	0.0425706	-0.447198	+	23	70.8	70.8	70.8	33.127	0	323.31	13	14	16	13	13	13	270000000	279000000	310000000	399000000	419000000	354000000	28.0084	28.0557	28.2077	28.5718	28.6424	28.3992	LmxM.36.1140.1-p1	LmxM.36.1140	4654	LmxM.36.1140.1-p1 | transcript=LmxM.36.1140.1 | gene=LmxM.36.1140 | organism=Leishmania_mexicana_MHOM/GT/2001/U1103 | gene_product=short chain 3-hydroxyacyl-CoA dehydrogenase, putative | transcript_product=short chain 3-hydroxyacyl-CoA dehydrogenase, putat
LmxM.11.0100.1-p1	seryl-tRNA synthetase	0.00080171	0.00901589	-0.445912	+	43	85.7	85.7	85.7	52.907	0	323.31	34	35	31	34	29	33	570000000	593000000	536000000	749000000	794000000	770000000	29.0864	29.1435	28.9977	29.4804	29.5646	29.5203	LmxM.11.0100.1-p1	LmxM.11.0100	966	LmxM.11.0100.1-p1 | transcript=LmxM.11.0100.1 | gene=LmxM.11.0100 | organism=Leishmania_mexicana_MHOM/GT/2001/U1103 | gene_product=seryl-tRNA synthetase | transcript_product=seryl-tRNA synthetase | location=LmxM.11:27613-29037(+) | protein_length=474 | seq
LmxM.23.1000.1-p1	hypothetical protein, unknown function	0.00450937	0.0277977	-0.445186	+	16	64.2	64.2	64.2	25.618	0	119.83	9	9	10	9	8	11	73500000	73500000	72800000	90100000	108000000	102000000	26.1312	26.1312	26.1174	26.425	26.6865	26.604	LmxM.23.1000.1-p1	LmxM.23.1000	2225	LmxM.23.1000.1-p1 | transcript=LmxM.23.1000.1 | gene=LmxM.23.1000 | organism=Leishmania_mexicana_MHOM/GT/2001/U1103 | gene_product=hypothetical protein, unknown function | transcript_product=hypothetical protein, unknown function | location=LmxM.23:461328-
LmxM.30.0440.1-p1;LmxM.30.0440b.1-p1	cytoskeleton-associated protein CAP5.5, putative	0.000404173	0.00561788	-0.44376	+	49	71.5	71.5	71.5	79.84	0	323.31	36	39	33	39	39	37	670000000	655000000	650000000	878000000	944000000	866000000	29.3196	29.2869	29.2759	29.7096	29.8142	29.6898	LmxM.30.0440.1-p1;LmxM.30.0440b.1-p1;LmxM.30.0440a.1-p1	LmxM.30.0440	3392	LmxM.30.0440.1-p1 | transcript=LmxM.30.0440.1 | gene=LmxM.30.0440 | organism=Leishmania_mexicana_MHOM/GT/2001/U1103 | gene_product=cytoskeleton-associated protein CAP5.5, putative | transcript_product=cytoskeleton-associated protein CAP5.5, putative | loca
LmxM.25.1060.1-p1	hypothetical protein, conserved	0.00419901	0.0264162	-0.443641	+	37	62.6	62.6	62.6	101.62	0	323.31	21	20	20	22	18	24	162000000	150000000	172000000	207000000	233000000	218000000	27.2714	27.1604	27.3578	27.6251	27.7958	27.6998	LmxM.25.1060.1-p1	LmxM.25.1060	2476	LmxM.25.1060.1-p1 | transcript=LmxM.25.1060.1 | gene=LmxM.25.1060 | organism=Leishmania_mexicana_MHOM/GT/2001/U1103 | gene_product=hypothetical protein, conserved | transcript_product=hypothetical protein, conserved | location=LmxM.25:397230-400043(+) | pr
LmxM.01.0310.1-p1	acidocalcisomal exopolyphosphatase, putative	0.0467897	0.127736	-0.443155		12	44.2	44.2	44.2	42.835	0	51.588	7	5	4	5	3	4	31700000	34800000	32900000	52900000	46600000	37000000	24.918	25.0526	24.9716	25.6568	25.4738	25.141	LmxM.01.0310.1-p1	LmxM.01.0310	49	LmxM.01.0310.1-p1 | transcript=LmxM.01.0310.1 | gene=LmxM.01.0310 | organism=Leishmania_mexicana_MHOM/GT/2001/U1103 | gene_product=acidocalcisomal exopolyphosphatase, putative | transcript_product=acidocalcisomal exopolyphosphatase, putative | location=Lmx
LmxM.30.1720.1-p1	Cullin protein neddylation domain containing protein, putative	0.0328866	0.101748	-0.442219		20	23.9	23.9	23.9	131.65	0	32.109	7	5	5	8	10	9	20700000	20000000	15600000	26400000	26000000	23600000	24.3031	24.2535	23.895	24.654	24.632	24.4923	LmxM.30.1720.1-p1	LmxM.30.1720	3469	LmxM.30.1720.1-p1 | transcript=LmxM.30.1720.1 | gene=LmxM.30.1720 | organism=Leishmania_mexicana_MHOM/GT/2001/U1103 | gene_product=Cullin protein neddylation domain containing protein, putative | transcript_product=Cullin protein neddylation domain contain
LmxM.29.0650.1-p1	hypothetical protein, conserved	0.0284558	0.0924716	-0.440621		14	43.6	43.6	43.6	45.86	0	44.505	6	6	6	8	7	8	46900000	51900000	60000000	78900000	71300000	64900000	25.4831	25.6292	25.8385	26.2335	26.0874	25.9517	LmxM.29.0650.1-p1	LmxM.29.0650	3171	LmxM.29.0650.1-p1 | transcript=LmxM.29.0650.1 | gene=LmxM.29.0650 | organism=Leishmania_mexicana_MHOM/GT/2001/U1103 | gene_product=hypothetical protein, conserved | transcript_product=hypothetical protein, conserved | location=LmxM.29:212467-213660(-) | pr
LmxM.36.5700.1-p1	hypothetical protein, conserved	0.0466791	0.127656	-0.44046		15	23.6	23.6	23.6	86.158	0	43.407	7	8	7	6	8	8	33000000	33500000	24800000	38300000	44500000	40200000	24.976	24.9977	24.5638	25.1908	25.4073	25.2607	LmxM.36.5700.1-p1	LmxM.36.5700	4958	LmxM.36.5700.1-p1 | transcript=LmxM.36.5700.1 | gene=LmxM.36.5700 | organism=Leishmania_mexicana_MHOM/GT/2001/U1103 | gene_product=hypothetical protein, conserved | transcript_product=hypothetical protein, conserved | location=LmxM.20:2154675-2157056(-) |
LmxM.33.4030.1-p1	geranylgeranyltransferase, putative	0.0478628	0.129867	-0.439384		3	9.1	9.1	9.1	36.495	0.00064879	3.5035	2	1	1	3	2	2	34400000	33200000	28300000	47600000	46900000	36100000	25.0359	24.9847	24.7543	25.5045	25.4831	25.1055	LmxM.33.4030.1-p1	LmxM.33.4030	4235	LmxM.33.4030.1-p1 | transcript=LmxM.33.4030.1 | gene=LmxM.33.4030 | organism=Leishmania_mexicana_MHOM/GT/2001/U1103 | gene_product=geranylgeranyltransferase, putative | transcript_product=geranylgeranyltransferase, putative | location=LmxM.33:1526901-15278
LmxM.22.0500.1-p1	hypothetical protein, conserved	0.00460125	0.0282404	-0.438623	+	12	24	24	24	55.533	0	62.763	3	3	3	6	3	6	23700000	23500000	21700000	30100000	29400000	34000000	24.4984	24.4862	24.3712	24.8433	24.8093	25.019	LmxM.22.0500.1-p1	LmxM.22.0500	2074	LmxM.22.0500.1-p1 | transcript=LmxM.22.0500.1 | gene=LmxM.22.0500 | organism=Leishmania_mexicana_MHOM/GT/2001/U1103 | gene_product=hypothetical protein, conserved | transcript_product=hypothetical protein, conserved | location=LmxM.22:192854-194404(-) | pr
LmxM.22.0110.1-p1	GMP synthase [glutamine-hydrolysing]	0.00241351	0.0184918	-0.437883	+	43	74.7	74.7	74.7	71.256	0	323.31	24	24	23	27	26	31	207000000	207000000	182000000	265000000	275000000	266000000	27.6251	27.6251	27.4394	27.9814	28.0349	27.9869	LmxM.22.0110.1-p1	LmxM.22.0110	2049	LmxM.22.0110.1-p1 | transcript=LmxM.22.0110.1 | gene=LmxM.22.0110 | organism=Leishmania_mexicana_MHOM/GT/2001/U1103 | gene_product=GMP synthase [glutamine-hydrolysing] | transcript_product=GMP synthase [glutamine-hydrolysing] | location=LmxM.22:46084-48054
LmxM.29.2900.1-p1	aldehyde dehydrogenase, putative	0.0101519	0.0466679	-0.436887	+	35	74.2	74.2	74.2	63.914	0	323.31	22	21	21	25	22	24	186000000	186000000	156000000	225000000	250000000	238000000	27.4707	27.4707	27.217	27.7453	27.8974	27.8264	LmxM.29.2900.1-p1	LmxM.29.2900	3308	LmxM.29.2900.1-p1 | transcript=LmxM.29.2900.1 | gene=LmxM.29.2900 | organism=Leishmania_mexicana_MHOM/GT/2001/U1103 | gene_product=aldehyde dehydrogenase, putative | transcript_product=aldehyde dehydrogenase, putative | location=LmxM.29:1037233-1038990(-)
LmxM.26.2000.1-p1	methyltransferase domain containing protein, putative	0.00363433	0.0237847	-0.435312	+	28	75	75	75	39.328	0	323.31	14	13	17	17	16	19	193000000	192000000	189000000	238000000	282000000	258000000	27.524	27.5165	27.4938	27.8264	28.0711	27.9428	LmxM.26.2000.1-p1	LmxM.26.2000	2701	LmxM.26.2000.1-p1 | transcript=LmxM.26.2000.1 | gene=LmxM.26.2000 | organism=Leishmania_mexicana_MHOM/GT/2001/U1103 | gene_product=methyltransferase domain containing protein, putative | transcript_product=methyltransferase domain containing protein, putat
LmxM.26.1010.1-p1	hypothetical protein, conserved	0.00388867	0.0249668	-0.435284	+	17	59.8	59.8	59.8	45.921	0	153.4	10	11	10	14	12	11	69900000	76300000	79600000	105000000	105000000	95200000	26.0588	26.1852	26.2463	26.6458	26.6458	26.5045	LmxM.26.1010.1-p1	LmxM.26.1010	2636	LmxM.26.1010.1-p1 | transcript=LmxM.26.1010.1 | gene=LmxM.26.1010 | organism=Leishmania_mexicana_MHOM/GT/2001/U1103 | gene_product=hypothetical protein, conserved | transcript_product=hypothetical protein, conserved | location=LmxM.26:290314-291546(-) | pr
LmxM.36.6670.1-p1	cytochrome b5-like Heme/Steroid binding domain containing protein, putative	0.0427375	0.120155	-0.43479		9	82.2	82.2	82.2	16.361	0	323.31	8	8	7	8	8	9	117000000	117000000	155000000	178000000	184000000	160000000	26.8019	26.8019	27.2077	27.4073	27.4551	27.2535	LmxM.36.6670.1-p1	LmxM.36.6670	5021	LmxM.36.6670.1-p1 | transcript=LmxM.36.6670.1 | gene=LmxM.36.6670 | organism=Leishmania_mexicana_MHOM/GT/2001/U1103 | gene_product=cytochrome b5-like Heme/Steroid binding domain containing protein, putative | transcript_product=cytochrome b5-like Heme/Ster
LmxM.30.0630.1-p1	hypothetical protein, conserved	0.018619	0.0700182	-0.433602		29	38.1	38.1	38.1	107.47	0	94.168	10	9	10	17	13	15	27300000	33200000	27900000	41700000	41500000	36000000	24.7024	24.9847	24.7338	25.3135	25.3066	25.1015	LmxM.30.0630.1-p1	LmxM.30.0630	3404	LmxM.30.0630.1-p1 | transcript=LmxM.30.0630.1 | gene=LmxM.30.0630 | organism=Leishmania_mexicana_MHOM/GT/2001/U1103 | gene_product=hypothetical protein, conserved | transcript_product=hypothetical protein, conserved | location=LmxM.30:238350-241259(-) | pr
LmxM.33.1360.1-p1	Nucleoporin NUP225	0.00307275	0.0215929	-0.433051	+	38	23.3	23.3	23.3	278.47	0	129.02	14	12	11	19	23	19	51000000	56500000	52800000	74100000	75300000	67100000	25.604	25.7517	25.654	26.143	26.1661	25.9998	LmxM.33.1360.1-p1	LmxM.33.1360	4099	LmxM.33.1360.1-p1 | transcript=LmxM.33.1360.1 | gene=LmxM.33.1360 | organism=Leishmania_mexicana_MHOM/GT/2001/U1103 | gene_product=Nucleoporin NUP225 | transcript_product=Nucleoporin NUP225 | location=LmxM.33:579209-587050(-) | protein_length=2613 | sequen
LmxM.34.4020.1-p1	Serine peptidase, Clan SC, Family S09X	0.0193944	0.0714515	-0.432194		9	41.1	41.1	41.1	42.874	0	31.271	3	2	1	3	4	3	56000000	48500000	42800000	67300000	66400000	63900000	25.7389	25.5315	25.3511	26.0041	25.9847	25.9293	LmxM.34.4020.1-p1	LmxM.34.4020	4496	LmxM.34.4020.1-p1 | transcript=LmxM.34.4020.1 | gene=LmxM.34.4020 | organism=Leishmania_mexicana_MHOM/GT/2001/U1103 | gene_product=Serine peptidase, Clan SC, Family S09X | transcript_product=Serine peptidase, Clan SC, Family S09X | location=LmxM.34:1505666
LmxM.29.0880.1-p1	adenosine kinase, putative	0.001748	0.0152529	-0.431597	+	24	76.5	76.5	76.5	37.219	0	323.31	15	19	19	18	19	19	538000000	524000000	529000000	747000000	741000000	661000000	29.003	28.965	28.9787	29.4765	29.4649	29.3001	LmxM.29.0880.1-p1	LmxM.29.0880	3193	LmxM.29.0880.1-p1 | transcript=LmxM.29.0880.1 | gene=LmxM.29.0880 | organism=Leishmania_mexicana_MHOM/GT/2001/U1103 | gene_product=adenosine kinase, putative | transcript_product=adenosine kinase, putative | location=LmxM.29:277659-278696(+) | protein_leng
LmxM.04.0460.1-p1	adenylosuccinate lyase, putative	0.0339897	0.103533	-0.430201		33	77.9	77.9	77.9	53.912	0	323.31	13	16	13	22	19	19	67200000	65300000	50100000	79500000	82600000	81900000	26.002	25.9606	25.5783	26.2445	26.2996	26.2874	LmxM.04.0460.1-p1	LmxM.04.0460	208	LmxM.04.0460.1-p1 | transcript=LmxM.04.0460.1 | gene=LmxM.04.0460 | organism=Leishmania_mexicana_MHOM/GT/2001/U1103 | gene_product=adenylosuccinate lyase, putative | transcript_product=adenylosuccinate lyase, putative | location=LmxM.04:163554-165008(-) |
LmxM.32.0960.1-p1	nicotinate phosphoribosyltransferase, putative	0.00900875	0.0428058	-0.429677	+	20	51.5	51.5	51.5	47.981	0	116.93	10	11	12	16	13	15	48300000	39100000	43800000	57600000	60400000	58100000	25.5255	25.2207	25.3844	25.7796	25.848	25.792	LmxM.32.0960.1-p1	LmxM.32.0960	3863	LmxM.32.0960.1-p1 | transcript=LmxM.32.0960.1 | gene=LmxM.32.0960 | organism=Leishmania_mexicana_MHOM/GT/2001/U1103 | gene_product=nicotinate phosphoribosyltransferase, putative | transcript_product=nicotinate phosphoribosyltransferase, putative | location
LmxM.08_29.2360.1-p1	aspartyl aminopeptidase, putative	0.0121771	0.0527787	-0.429253		26	72.6	72.6	72.6	49.627	0	323.31	19	18	18	18	19	18	190000000	176000000	165000000	219000000	264000000	233000000	27.5014	27.391	27.2979	27.7064	27.976	27.7958	LmxM.08_29.2360.1-p1	LmxM.08_29.2360	735	LmxM.08_29.2360.1-p1 | transcript=LmxM.08_29.2360.1 | gene=LmxM.08_29.2360 | organism=Leishmania_mexicana_MHOM/GT/2001/U1103 | gene_product=aspartyl aminopeptidase, putative | transcript_product=aspartyl aminopeptidase, putative | location=LmxM.08:167912-1
LmxM.26.2410.1-p1	hypothetical protein, conserved	0.00909304	0.0430527	-0.427871	+	15	43.7	43.7	43.7	50.968	0	62.195	8	9	5	9	9	11	39400000	35500000	32100000	45900000	48500000	49100000	25.2317	25.0813	24.9361	25.452	25.5315	25.5492	LmxM.26.2410.1-p1	LmxM.26.2410	2727	LmxM.26.2410.1-p1 | transcript=LmxM.26.2410.1 | gene=LmxM.26.2410 | organism=Leishmania_mexicana_MHOM/GT/2001/U1103 | gene_product=hypothetical protein, conserved | transcript_product=hypothetical protein, conserved | location=LmxM.26:922156-923484(+) | pr
LmxM.34.4270.1-p1	Present in the outer mitochondrial membrane proteome 6	0.0308614	0.0972702	-0.427418		10	62.7	62.7	62.7	19.284	0	154.5	8	6	5	8	8	6	187000000	239000000	179000000	275000000	265000000	267000000	27.4785	27.8324	27.4154	28.0349	27.9814	27.9923	LmxM.34.4270.1-p1	LmxM.34.4270	4511	LmxM.34.4270.1-p1 | transcript=LmxM.34.4270.1 | gene=LmxM.34.4270 | organism=Leishmania_mexicana_MHOM/GT/2001/U1103 | gene_product=Present in the outer mitochondrial membrane proteome 6 | transcript_product=Present in the outer mitochondrial membrane prote
LmxM.14.1190.1-p1	Bifunctional NAD(P)H-hydrate repair enzyme	0.0392362	0.113843	-0.422789		14	34.7	34.7	34.7	58.098	0	35.165	4	6	5	8	7	9	17100000	13900000	16700000	23800000	18600000	21600000	24.0275	23.7286	23.9933	24.5045	24.1488	24.3645	LmxM.14.1190.1-p1	LmxM.14.1190	1265	LmxM.14.1190.1-p1 | transcript=LmxM.14.1190.1 | gene=LmxM.14.1190 | organism=Leishmania_mexicana_MHOM/GT/2001/U1103 | gene_product=Bifunctional NAD(P)H-hydrate repair enzyme | transcript_product=Bifunctional NAD(P)H-hydrate repair enzyme | location=LmxM.14
LmxM.34.0030.1-p1	pyruvate kinase, putative	0.000913384	0.00983898	-0.422301	+	40	83.5	83.5	51.6	54.02	0	323.31	33	30	34	32	29	28	890000000	840000000	873000000	1180000000	1210000000	1100000000	29.7292	29.6458	29.7014	30.1361	30.1724	30.0349	LmxM.34.0030.1-p1	LmxM.34.0030	4262	LmxM.34.0030.1-p1 | transcript=LmxM.34.0030.1 | gene=LmxM.34.0030 | organism=Leishmania_mexicana_MHOM/GT/2001/U1103 | gene_product=pyruvate kinase, putative | transcript_product=pyruvate kinase, putative | location=LmxM.34:2601-4099(-) | protein_length=498
LmxM.08_29.1150.1-p1	tryparedoxin 2, putative	0.000210276	0.00355868	-0.420915	+	12	63.1	63.1	63.1	16.997	0	65.985	10	10	10	10	10	10	401000000	376000000	384000000	506000000	528000000	520000000	28.579	28.4862	28.5165	28.9146	28.976	28.9539	LmxM.08_29.1150.1-p1	LmxM.08_29.1150	662	LmxM.08_29.1150.1-p1 | transcript=LmxM.08_29.1150.1 | gene=LmxM.08_29.1150 | organism=Leishmania_mexicana_MHOM/GT/2001/U1103 | gene_product=tryparedoxin 2, putative | transcript_product=tryparedoxin 2, putative | location=LmxM.08:703886-704335(-) | protein
LmxM.13.0140.1-p1	hypothetical protein, conserved	0.0492016	0.132742	-0.420709		9	52.2	52.2	52.2	21.281	0	42.225	4	5	3	6	6	4	48700000	47000000	53800000	80600000	61900000	59200000	25.5374	25.4862	25.6811	26.2643	25.8834	25.8191	LmxM.13.0140.1-p1	LmxM.13.0140	1103	LmxM.13.0140.1-p1 | transcript=LmxM.13.0140.1 | gene=LmxM.13.0140 | organism=Leishmania_mexicana_MHOM/GT/2001/U1103 | gene_product=hypothetical protein, conserved | transcript_product=hypothetical protein, conserved | location=LmxM.13:42045-42605(-) | prot
LmxM.31.3290.1-p1	hypothetical protein, conserved	0.000990311	0.010301	-0.419535	+	9	53.8	53.8	53.8	26.732	0	83.765	2	4	4	5	4	4	42900000	45200000	44600000	56100000	59300000	62200000	25.3545	25.4298	25.4105	25.7415	25.8215	25.8904	LmxM.31.3290.1-p1	LmxM.31.3290	3775	LmxM.31.3290.1-p1 | transcript=LmxM.31.3290.1 | gene=LmxM.31.3290 | organism=Leishmania_mexicana_MHOM/GT/2001/U1103 | gene_product=hypothetical protein, conserved | transcript_product=hypothetical protein, conserved | location=LmxM.31:1307505-1308227(+) |
LmxM.08_29.2570.1-p1	serine/threonine-protein kinase, putative	0.00244352	0.0186417	-0.416778	+	30	59.7	59.7	59.7	56.248	0	322.61	21	21	21	23	25	24	266000000	274000000	248000000	351000000	369000000	332000000	27.9869	28.0296	27.8858	28.3869	28.459	28.3066	LmxM.08_29.2570.1-p1	LmxM.08_29.2570	752	LmxM.08_29.2570.1-p1 | transcript=LmxM.08_29.2570.1 | gene=LmxM.08_29.2570 | organism=Leishmania_mexicana_MHOM/GT/2001/U1103 | gene_product=serine/threonine-protein kinase, putative | transcript_product=serine/threonine-protein kinase, putative | location=
LmxM.19.1250.1-p1	peroxisome assembly protein, putative	0.00343627	0.023098	-0.41659	+	13	39.7	39.7	39.7	50.621	0	33.93	4	6	6	7	9	10	28800000	28100000	29400000	38700000	41300000	35400000	24.7796	24.7441	24.8093	25.2058	25.2996	25.0772	LmxM.19.1250.1-p1	LmxM.19.1250	1766	LmxM.19.1250.1-p1 | transcript=LmxM.19.1250.1 | gene=LmxM.19.1250 | organism=Leishmania_mexicana_MHOM/GT/2001/U1103 | gene_product=peroxisome assembly protein, putative | transcript_product=peroxisome assembly protein, putative | location=LmxM.19:515719-51
LmxM.12.0030.1-p1	proteasome beta-1 subunit, putative	0.0136622	0.0567192	-0.415583		10	45.9	45.9	45.9	30.501	0	247.08	9	9	10	10	9	9	344000000	328000000	332000000	404000000	507000000	434000000	28.3578	28.2891	28.3066	28.5898	28.9174	28.6931	LmxM.12.0030.1-p1	LmxM.12.0030	1043	LmxM.12.0030.1-p1 | transcript=LmxM.12.0030.1 | gene=LmxM.12.0030 | organism=Leishmania_mexicana_MHOM/GT/2001/U1103 | gene_product=proteasome beta-1 subunit, putative | transcript_product=proteasome beta-1 subunit, putative | location=LmxM.12:5586-6437(+)
LmxM.36.2840.1-p1	Flagellar Member 2	0.00726764	0.0373447	-0.415502	+	24	27.4	27.4	27.4	125.97	0	79.384	12	11	9	14	13	16	36600000	32100000	35500000	50200000	44700000	44100000	25.1253	24.9361	25.0813	25.5812	25.4138	25.3943	LmxM.36.2840.1-p1	LmxM.36.2840	4769	LmxM.36.2840.1-p1 | transcript=LmxM.36.2840.1 | gene=LmxM.36.2840 | organism=Leishmania_mexicana_MHOM/GT/2001/U1103 | gene_product=Flagellar Member 2 | transcript_product=Flagellar Member 2 | location=LmxM.20:1142481-1145918(-) | protein_length=1145 | sequ
LmxM.34.3620.1-p1	iron-sulfur cluster assembly protein, putative	0.00804046	0.040007	-0.414467	+	11	67.7	67.7	67.7	17.37	0	264.27	7	7	8	8	7	8	107000000	107000000	126000000	149000000	146000000	157000000	26.673	26.673	26.9088	27.1507	27.1214	27.2262	LmxM.34.3620.1-p1	LmxM.34.3620	4473	LmxM.34.3620.1-p1 | transcript=LmxM.34.3620.1 | gene=LmxM.34.3620 | organism=Leishmania_mexicana_MHOM/GT/2001/U1103 | gene_product=iron-sulfur cluster assembly protein, putative | transcript_product=iron-sulfur cluster assembly protein, putative | location
LmxM.22.1000.1-p1	hypothetical protein, conserved	0.0384787	0.112198	-0.41323		11	32.4	32.4	32.4	60.786	0	78.804	4	4	5	7	7	8	31000000	38200000	34700000	53100000	43100000	42400000	24.8858	25.1871	25.0484	25.6622	25.3612	25.3376	LmxM.22.1000.1-p1	LmxM.22.1000	2104	LmxM.22.1000.1-p1 | transcript=LmxM.22.1000.1 | gene=LmxM.22.1000 | organism=Leishmania_mexicana_MHOM/GT/2001/U1103 | gene_product=hypothetical protein, conserved | transcript_product=hypothetical protein, conserved | location=LmxM.22:399980-401743(+) | pr
LmxM.08_29.0170.1-p1	protein phosphatase inhibitor 2 (ipp-2), putative	0.010523	0.0478615	-0.411676	+	12	74.5	74.5	74.5	15.687	0	100.33	5	8	8	5	7	6	58100000	48900000	59600000	74500000	72200000	74100000	25.792	25.5433	25.8288	26.1507	26.1055	26.143	LmxM.08_29.0170.1-p1	LmxM.08_29.0170	599	LmxM.08_29.0170.1-p1 | transcript=LmxM.08_29.0170.1 | gene=LmxM.08_29.0170 | organism=Leishmania_mexicana_MHOM/GT/2001/U1103 | gene_product=protein phosphatase inhibitor 2 (ipp-2), putative | transcript_product=protein phosphatase inhibitor 2 (ipp-2), puta
LmxM.20.1690.1-p1	soluble n-ethylmaleimide sensitive factor, putative	0.00930908	0.0437769	-0.411445	+	21	58.2	58.2	58.2	32.02	0	79.246	14	13	12	13	15	16	128000000	113000000	111000000	146000000	168000000	154000000	26.9316	26.7517	26.726	27.1214	27.3239	27.1984	LmxM.20.1690.1-p1	LmxM.20.1690	1887	LmxM.20.1690.1-p1 | transcript=LmxM.20.1690.1 | gene=LmxM.20.1690 | organism=Leishmania_mexicana_MHOM/GT/2001/U1103 | gene_product=soluble n-ethylmaleimide sensitive factor, putative | transcript_product=soluble n-ethylmaleimide sensitive factor, putative
LmxM.03.0040.1-p1	2-aminoethylphosphonate:pyruvateaminotransferas e-like protein	0.0049466	0.0293706	-0.411311	+	18	56.6	56.6	56.6	40.49	0	53.186	8	11	8	9	10	10	51900000	52200000	45900000	62700000	68000000	68600000	25.6292	25.6375	25.452	25.902	26.019	26.0317	LmxM.03.0040.1-p1	LmxM.03.0040	124	LmxM.03.0040.1-p1 | transcript=LmxM.03.0040.1 | gene=LmxM.03.0040 | organism=Leishmania_mexicana_MHOM/GT/2001/U1103 | gene_product=2-aminoethylphosphonate:pyruvateaminotransferas e-like protein | transcript_product=2-aminoethylphosphonate:pyruvateaminotran
LmxM.05.0830.1-p1	methylthioadenosine phosphorylase, putative	0.0370477	0.109654	-0.410323		24	92.8	92.8	92.8	33.35	0	323.31	19	18	18	18	17	19	693000000	640000000	670000000	1040000000	879000000	763000000	29.3683	29.2535	29.3196	29.9539	29.7113	29.5071	LmxM.05.0830.1-p1	LmxM.05.0830	312	LmxM.05.0830.1-p1 | transcript=LmxM.05.0830.1 | gene=LmxM.05.0830 | organism=Leishmania_mexicana_MHOM/GT/2001/U1103 | gene_product=methylthioadenosine phosphorylase, putative | transcript_product=methylthioadenosine phosphorylase, putative | location=LmxM.
LmxM.36.3800.1-p1	aminomethyltransferase, mitochondrial, putative	0.0263033	0.087731	-0.408677		13	44	44	10.1	41.418	0	49.856	8	7	5	8	8	9	37200000	35600000	44000000	50700000	56600000	47500000	25.1488	25.0854	25.391	25.5955	25.7543	25.5014	LmxM.36.3800.1-p1	LmxM.36.3800	4837	LmxM.36.3800.1-p1 | transcript=LmxM.36.3800.1 | gene=LmxM.36.3800 | organism=Leishmania_mexicana_MHOM/GT/2001/U1103 | gene_product=aminomethyltransferase, mitochondrial, putative | transcript_product=aminomethyltransferase, mitochondrial, putative | locati
LmxM.25.1860.1-p1	TLP18.3, Psb32 and MOLO-1 founding proteins of phosphatase, putative	0.0104897	0.0477561	-0.407566	+	14	36.8	36.8	36.8	49.15	0	19.951	4	5	2	6	5	7	19400000	22100000	17900000	26200000	25700000	26600000	24.2096	24.3975	24.0935	24.6431	24.6153	24.6649	LmxM.25.1860.1-p1	LmxM.25.1860	2535	LmxM.25.1860.1-p1 | transcript=LmxM.25.1860.1 | gene=LmxM.25.1860 | organism=Leishmania_mexicana_MHOM/GT/2001/U1103 | gene_product=TLP18.3, Psb32 and MOLO-1 founding proteins of phosphatase, putative | transcript_product=TLP18.3, Psb32 and MOLO-1 founding
LmxM.34.3260.1-p1	Peroxin 19	0.032699	0.101234	-0.407408		18	72.5	72.5	72.5	34.173	0	281.7	14	13	11	14	16	15	81200000	65400000	86800000	106000000	98500000	103000000	26.275	25.9628	26.3712	26.6595	26.5536	26.6181	LmxM.34.3260.1-p1	LmxM.34.3260	4454	LmxM.34.3260.1-p1 | transcript=LmxM.34.3260.1 | gene=LmxM.34.3260 | organism=Leishmania_mexicana_MHOM/GT/2001/U1103 | gene_product=Peroxin 19 | transcript_product=Peroxin 19 | location=LmxM.34:1252301-1253230(-) | protein_length=309 | sequence_SO=chromosom
LmxM.32.1330.1-p1	glutamine aminotransferase, putative	0.000927768	0.00986827	-0.40683	+	24	67.9	67.9	67.9	46.123	0	323.31	17	18	16	17	18	17	219000000	225000000	205000000	288000000	294000000	278000000	27.7064	27.7453	27.611	28.1015	28.1312	28.0505	LmxM.32.1330.1-p1	LmxM.32.1330	3888	LmxM.32.1330.1-p1 | transcript=LmxM.32.1330.1 | gene=LmxM.32.1330 | organism=Leishmania_mexicana_MHOM/GT/2001/U1103 | gene_product=glutamine aminotransferase, putative | transcript_product=glutamine aminotransferase, putative | location=LmxM.32:487005-4882
LmxM.08_29.1600.1-p1	endomembrane protein 70, putative	0.00207893	0.0166314	-0.40681	+	9	16.8	16.8	16.8	76.646	0	32.198	7	8	7	8	8	9	35300000	33200000	34900000	42600000	47100000	47500000	25.0732	24.9847	25.0567	25.3444	25.4892	25.5014	LmxM.08_29.1600.1-p1	LmxM.08_29.1600	692	LmxM.08_29.1600.1-p1 | transcript=LmxM.08_29.1600.1 | gene=LmxM.08_29.1600 | organism=Leishmania_mexicana_MHOM/GT/2001/U1103 | gene_product=endomembrane protein 70, putative | transcript_product=endomembrane protein 70, putative | location=LmxM.08:446936-4
LmxM.26.1940.1-p1	Thioesterase-like superfamily, putative	0.0136148	0.0565832	-0.406511		19	74.2	74.2	74.2	38.642	0	258.17	11	10	12	14	12	14	110000000	129000000	106000000	148000000	161000000	147000000	26.7129	26.9428	26.6595	27.141	27.2625	27.1312	LmxM.26.1940.1-p1	LmxM.26.1940	2695	LmxM.26.1940.1-p1 | transcript=LmxM.26.1940.1 | gene=LmxM.26.1940 | organism=Leishmania_mexicana_MHOM/GT/2001/U1103 | gene_product=Thioesterase-like superfamily, putative | transcript_product=Thioesterase-like superfamily, putative | location=LmxM.26:69702
LmxM.10.0670.1-p1	hypothetical protein, conserved	0.0335334	0.102871	-0.406196		2	12	12	12	36.402	0	26.481	1	1	1	1	1	1	23300000	25800000	21200000	29500000	35400000	28400000	24.4738	24.6209	24.3376	24.8142	25.0772	24.7594	LmxM.10.0670.1-p1	LmxM.10.0670	921	LmxM.10.0670.1-p1 | transcript=LmxM.10.0670.1 | gene=LmxM.10.0670 | organism=Leishmania_mexicana_MHOM/GT/2001/U1103 | gene_product=hypothetical protein, conserved | transcript_product=hypothetical protein, conserved | location=LmxM.10:289856-290830(-) | pr
LmxM.36.4930.1-p1	translation initiation factor 2 subunit, putative	0.000239392	0.00386578	-0.40591	+	20	76.3	76.3	76.3	40.289	0	311.89	15	11	10	13	12	15	259000000	275000000	273000000	348000000	363000000	358000000	27.9484	28.0349	28.0243	28.3745	28.4354	28.4154	LmxM.36.4930.1-p1	LmxM.36.4930	4911	LmxM.36.4930.1-p1 | transcript=LmxM.36.4930.1 | gene=LmxM.36.4930 | organism=Leishmania_mexicana_MHOM/GT/2001/U1103 | gene_product=translation initiation factor 2 subunit, putative | transcript_product=translation initiation factor 2 subunit, putative | lo
LmxM.06.1100.1-p1	peripherally associated ATOM36	0.0105776	0.0478676	-0.404359	+	16	61.3	61.3	61.3	32.235	0	269.72	10	11	9	14	11	12	128000000	145000000	136000000	174000000	199000000	169000000	26.9316	27.1115	27.019	27.3745	27.5682	27.3324	LmxM.06.1100.1-p1	LmxM.06.1100	415	LmxM.06.1100.1-p1 | transcript=LmxM.06.1100.1 | gene=LmxM.06.1100 | organism=Leishmania_mexicana_MHOM/GT/2001/U1103 | gene_product=peripherally associated ATOM36 | transcript_product=peripherally associated ATOM36 | location=LmxM.06:423613-424521(+) | prot
LmxM.26.1310.1-p1	hypothetical protein, conserved	0.0146478	0.0589919	-0.403939		12	38.9	38.9	38.9	38.902	0	131.92	6	6	4	5	7	6	143000000	150000000	120000000	181000000	183000000	180000000	27.0914	27.1604	26.8385	27.4314	27.4473	27.4234	LmxM.26.1310.1-p1	LmxM.26.1310	2656	LmxM.26.1310.1-p1 | transcript=LmxM.26.1310.1 | gene=LmxM.26.1310 | organism=Leishmania_mexicana_MHOM/GT/2001/U1103 | gene_product=hypothetical protein, conserved | transcript_product=hypothetical protein, conserved | location=LmxM.26:430271-431299(+) | pr
LmxM.14.1360.1-p1	myo-inositol-1-phosphate synthase	0.000952458	0.0100402	-0.403928	+	37	68.1	68.1	68.1	58.19	0	323.31	25	28	22	27	28	28	317000000	335000000	313000000	425000000	444000000	408000000	28.2399	28.3196	28.2216	28.6629	28.726	28.604	LmxM.14.1360.1-p1	LmxM.14.1360	1276	LmxM.14.1360.1-p1 | transcript=LmxM.14.1360.1 | gene=LmxM.14.1360 | organism=Leishmania_mexicana_MHOM/GT/2001/U1103 | gene_product=myo-inositol-1-phosphate synthase | transcript_product=myo-inositol-1-phosphate synthase | location=LmxM.14:561207-562787(+)
LmxM.27.0210.1-p1	Vacuolar iron transporter 1, putative	0.0195878	0.0719389	-0.403905		6	21.1	21.1	21.1	30.989	0	116.26	4	5	4	3	4	4	149000000	149000000	157000000	230000000	180000000	195000000	27.1507	27.1507	27.2262	27.7771	27.4234	27.5389	LmxM.27.0210.1-p1	LmxM.27.0210	2763	LmxM.27.0210.1-p1 | transcript=LmxM.27.0210.1 | gene=LmxM.27.0210 | organism=Leishmania_mexicana_MHOM/GT/2001/U1103 | gene_product=Vacuolar iron transporter 1, putative | transcript_product=Vacuolar iron transporter 1, putative | location=LmxM.27:47431-483
LmxM.14.0490.1-p1	Amastin surface glycoprotein, putative	0.0257618	0.0867259	-0.403386		8	28.6	28.6	8.7	30.15	0	133.14	5	5	5	5	5	5	123000000	121000000	108000000	135000000	169000000	163000000	26.8741	26.8504	26.6865	27.0084	27.3324	27.2803	LmxM.14.0490.1-p1	LmxM.14.0490	1226	LmxM.14.0490.1-p1 | transcript=LmxM.14.0490.1 | gene=LmxM.14.0490 | organism=Leishmania_mexicana_MHOM/GT/2001/U1103 | gene_product=Amastin surface glycoprotein, putative | transcript_product=Amastin surface glycoprotein, putative | location=LmxM.14:172252-
LmxM.12.0390.1-p1	hypothetical protein, conserved	0.0192735	0.0713379	-0.402858		19	58	58	58	42.296	0	307.15	11	12	10	14	15	13	123000000	107000000	101000000	139000000	159000000	139000000	26.8741	26.673	26.5898	27.0505	27.2445	27.0505	LmxM.12.0390.1-p1	LmxM.12.0390	1062	LmxM.12.0390.1-p1 | transcript=LmxM.12.0390.1 | gene=LmxM.12.0390 | organism=Leishmania_mexicana_MHOM/GT/2001/U1103 | gene_product=hypothetical protein, conserved | transcript_product=hypothetical protein, conserved | location=LmxM.12:167246-168448(+) | pr
LmxM.36.3850.1-p1	Snf7, putative	0.0414571	0.117607	-0.40067		14	58.7	58.7	58.7	25.563	0	209.8	8	7	10	12	9	10	133000000	110000000	149000000	167000000	182000000	165000000	26.9869	26.7129	27.1507	27.3153	27.4394	27.2979	LmxM.36.3850.1-p1	LmxM.36.3850	4840	LmxM.36.3850.1-p1 | transcript=LmxM.36.3850.1 | gene=LmxM.36.3850 | organism=Leishmania_mexicana_MHOM/GT/2001/U1103 | gene_product=Snf7, putative | transcript_product=Snf7, putative | location=LmxM.20:1450008-1450685(+) | protein_length=225 | sequence_SO=c
LmxM.26.0300.1-p1	metallo-peptidase, Clan MA(E), Family M1	0.000611704	0.00753917	-0.400118	+	16	25.4	25.4	25.4	98.318	0	83.98	5	4	3	9	5	8	24600000	24600000	24400000	33800000	32700000	30700000	24.5522	24.5522	24.5404	25.0105	24.9628	24.8717	LmxM.26.0300.1-p1	LmxM.26.0300	2597	LmxM.26.0300.1-p1 | transcript=LmxM.26.0300.1 | gene=LmxM.26.0300 | organism=Leishmania_mexicana_MHOM/GT/2001/U1103 | gene_product=metallo-peptidase, Clan MA(E), Family M1 | transcript_product=metallo-peptidase, Clan MA(E), Family M1 | location=LmxM.26:709
LmxM.25.2040.1-p1	hypothetical protein, conserved	0.0237727	0.0818838	-0.397334		14	51.7	51.7	51.7	43.372	0	53.049	8	6	7	10	9	9	33900000	42400000	42700000	53100000	52500000	50300000	25.0148	25.3376	25.3477	25.6622	25.6458	25.5841	LmxM.25.2040.1-p1	LmxM.25.2040	2550	LmxM.25.2040.1-p1 | transcript=LmxM.25.2040.1 | gene=LmxM.25.2040 | organism=Leishmania_mexicana_MHOM/GT/2001/U1103 | gene_product=hypothetical protein, conserved | transcript_product=hypothetical protein, conserved | location=LmxM.25:767979-769130(-) | pr
LmxM.31.0520.1-p1	profilin, putative	0.00807181	0.0400362	-0.39679	+	11	65.3	65.3	65.3	16.208	0	323.31	8	9	11	7	9	8	243000000	227000000	203000000	283000000	302000000	299000000	27.8564	27.7581	27.5969	28.0762	28.17	28.1556	LmxM.31.0520.1-p1	LmxM.31.0520	3591	LmxM.31.0520.1-p1 | transcript=LmxM.31.0520.1 | gene=LmxM.31.0520 | organism=Leishmania_mexicana_MHOM/GT/2001/U1103 | gene_product=profilin, putative | transcript_product=profilin, putative | location=LmxM.31:186213-186665(+) | protein_length=150 | sequenc
LmxM.08_29.2240.1-p1	Aminopeptidase M1, putative	0.0120685	0.0524602	-0.395725		34	50.9	50.9	50.9	96.471	0	323.31	20	19	15	25	21	21	139000000	125000000	114000000	171000000	168000000	157000000	27.0505	26.8974	26.7645	27.3494	27.3239	27.2262	LmxM.08_29.2240.1-p1	LmxM.08_29.2240	727	LmxM.08_29.2240.1-p1 | transcript=LmxM.08_29.2240.1 | gene=LmxM.08_29.2240 | organism=Leishmania_mexicana_MHOM/GT/2001/U1103 | gene_product=Aminopeptidase M1, putative | transcript_product=Aminopeptidase M1, putative | location=LmxM.08:210655-213261(+) | p
LmxM.33.2125.1-p1	ubiquitin-like protein	0.0206886	0.0746436	-0.394529		4	62.5	62.5	62.5	8.6559	0	69.706	4	4	4	4	4	4	103000000	115000000	108000000	161000000	141000000	128000000	26.6181	26.7771	26.6865	27.2625	27.0711	26.9316	LmxM.33.2125.1-p1	LmxM.33.2125	4117	LmxM.33.2125.1-p1 | transcript=LmxM.33.2125.1 | gene=LmxM.33.2125 | organism=Leishmania_mexicana_MHOM/GT/2001/U1103 | gene_product=ubiquitin-like protein | transcript_product=ubiquitin-like protein | location=LmxM.33:758584-758826(-) | protein_length=80 |
LmxM.26.2700.1-p1	6-phosphogluconolactonase	0.00486547	0.029131	-0.392083	+	19	67.4	67.4	67.4	28.422	0	288.61	14	15	13	14	15	13	203000000	178000000	177000000	244000000	236000000	251000000	27.5969	27.4073	27.3992	27.8623	27.8142	27.9031	LmxM.26.2700.1-p1	LmxM.26.2700	2746	LmxM.26.2700.1-p1 | transcript=LmxM.26.2700.1 | gene=LmxM.26.2700 | organism=Leishmania_mexicana_MHOM/GT/2001/U1103 | gene_product=6-phosphogluconolactonase | transcript_product=6-phosphogluconolactonase | location=LmxM.26:1023948-1024751(+) | protein_leng
LmxM.28.0710.1-p1	SNARE associated Golgi protein, putative	9.55103e-05	0.0020364	-0.391828	+	13	26.8	26.8	26.8	64.17	0	49.804	7	6	4	9	8	8	36900000	37800000	38800000	50500000	48900000	49500000	25.1371	25.1719	25.2096	25.5898	25.5433	25.5609	LmxM.28.0710.1-p1	LmxM.28.0710	2969	LmxM.28.0710.1-p1 | transcript=LmxM.28.0710.1 | gene=LmxM.28.0710 | organism=Leishmania_mexicana_MHOM/GT/2001/U1103 | gene_product=SNARE associated Golgi protein, putative | transcript_product=SNARE associated Golgi protein, putative | location=LmxM.28:254
LmxM.33.4130.1-p1	Protein of unknown function (DUF1620), putative	0.0105619	0.0478676	-0.391499	+	31	53.9	53.9	53.9	87.119	0	323.31	17	19	13	25	21	24	233000000	251000000	214000000	324000000	284000000	307000000	27.7958	27.9031	27.673	28.2714	28.0813	28.1937	LmxM.33.4130.1-p1	LmxM.33.4130	4242	LmxM.33.4130.1-p1 | transcript=LmxM.33.4130.1 | gene=LmxM.33.4130 | organism=Leishmania_mexicana_MHOM/GT/2001/U1103 | gene_product=Protein of unknown function (DUF1620), putative | transcript_product=Protein of unknown function (DUF1620), putative | locati
LmxM.13.0970.1-p1	hypothetical protein, conserved	0.0319683	0.0998903	-0.391411		22	47.8	47.8	47.8	63.963	0	194.04	11	11	8	10	7	10	116000000	97400000	122000000	139000000	161000000	139000000	26.7895	26.5374	26.8623	27.0505	27.2625	27.0505	LmxM.13.0970.1-p1	LmxM.13.0970	1149	LmxM.13.0970.1-p1 | transcript=LmxM.13.0970.1 | gene=LmxM.13.0970 | organism=Leishmania_mexicana_MHOM/GT/2001/U1103 | gene_product=hypothetical protein, conserved | transcript_product=hypothetical protein, conserved | location=LmxM.13:304790-306604(-) | pr
LmxM.32.2440.1-p1	KH-associated protein 1	0.0105742	0.0478676	-0.391225	+	50	80.3	80.3	80.3	56.275	0	323.31	35	35	34	39	35	37	1120000000	1050000000	1280000000	1470000000	1540000000	1500000000	30.0609	29.9677	30.2535	30.4532	30.5203	30.4823	LmxM.32.2440.1-p1	LmxM.32.2440	3954	LmxM.32.2440.1-p1 | transcript=LmxM.32.2440.1 | gene=LmxM.32.2440 | organism=Leishmania_mexicana_MHOM/GT/2001/U1103 | gene_product=KH-associated protein 1 | transcript_product=KH-associated protein 1 | location=LmxM.32:970922-972430(+) | protein_length=502
LmxM.34.3340.1-p1	6-phosphogluconate dehydrogenase, decarboxylating, putative	0.0130568	0.0553192	-0.390979		29	60.5	60.5	60.5	52.168	0	323.31	21	22	21	20	20	21	699000000	726000000	621000000	845000000	971000000	866000000	29.3807	29.4354	29.21	29.6544	29.8549	29.6898	LmxM.34.3340.1-p1	LmxM.34.3340	4458	LmxM.34.3340.1-p1 | transcript=LmxM.34.3340.1 | gene=LmxM.34.3340 | organism=Leishmania_mexicana_MHOM/GT/2001/U1103 | gene_product=6-phosphogluconate dehydrogenase, decarboxylating, putative | transcript_product=6-phosphogluconate dehydrogenase, decarboxyl
LmxM.13.1030.1-p1	hypothetical protein, conserved	0.011074	0.0490799	-0.389191	+	5	18.7	18.7	18.7	38.196	0	9.3662	3	2	1	3	3	2	15300000	12700000	14400000	17900000	19400000	18100000	23.867	23.5983	23.7796	24.0935	24.2096	24.1095	LmxM.13.1030.1-p1	LmxM.13.1030	1153	LmxM.13.1030.1-p1 | transcript=LmxM.13.1030.1 | gene=LmxM.13.1030 | organism=Leishmania_mexicana_MHOM/GT/2001/U1103 | gene_product=hypothetical protein, conserved | transcript_product=hypothetical protein, conserved | location=LmxM.13:324901-325992(-) | pr
LmxM.12.0600.1-p1	hypothetical protein, conserved	0.0262537	0.087731	-0.389138		12	30.7	30.7	30.7	55.21	0	66.935	11	12	8	10	9	9	51500000	56900000	59800000	67500000	83300000	70000000	25.6181	25.7619	25.8336	26.0084	26.3118	26.0609	LmxM.12.0600.1-p1	LmxM.12.0600	1071	LmxM.12.0600.1-p1 | transcript=LmxM.12.0600.1 | gene=LmxM.12.0600 | organism=Leishmania_mexicana_MHOM/GT/2001/U1103 | gene_product=hypothetical protein, conserved | transcript_product=hypothetical protein, conserved | location=LmxM.12:310387-311943(+) | pr
LmxM.34.4400.1-p1	Snf7, putative	0.045923	0.125954	-0.38821		5	18.9	18.9	18.9	23.504	0	9.0388	3	3	3	2	2	1	21500000	16600000	17500000	22800000	26700000	23000000	24.3578	23.9847	24.0609	24.4425	24.6703	24.4551	LmxM.34.4400.1-p1	LmxM.34.4400	4520	LmxM.34.4400.1-p1 | transcript=LmxM.34.4400.1 | gene=LmxM.34.4400 | organism=Leishmania_mexicana_MHOM/GT/2001/U1103 | gene_product=Snf7, putative | transcript_product=Snf7, putative | location=LmxM.34:1654638-1655258(+) | protein_length=206 | sequence_SO=c
LmxM.13.1620.1-p1	squalene monooxygenase-like protein	0.00797666	0.0398157	-0.388086	+	23	47.5	47.5	47.5	63.762	0	74.396	10	9	9	11	14	15	49200000	46700000	44100000	59300000	66600000	57500000	25.5522	25.4769	25.3943	25.8215	25.989	25.7771	LmxM.13.1620.1-p1	LmxM.13.1620	1192	LmxM.13.1620.1-p1 | transcript=LmxM.13.1620.1 | gene=LmxM.13.1620 | organism=Leishmania_mexicana_MHOM/GT/2001/U1103 | gene_product=squalene monooxygenase-like protein | transcript_product=squalene monooxygenase-like protein | location=LmxM.13:571619-573328
LmxM.08.0030.1-p1	Qc-SNARE protein, putative	0.0110095	0.0490303	-0.387639	+	11	57.2	57.2	57.2	24.216	0	323.31	6	6	5	7	8	7	156000000	164000000	136000000	190000000	204000000	201000000	27.217	27.2891	27.019	27.5014	27.604	27.5826	LmxM.08.0030.1-p1	LmxM.08.0030	518	LmxM.08.0030.1-p1 | transcript=LmxM.08.0030.1 | gene=LmxM.08.0030 | organism=Leishmania_mexicana_MHOM/GT/2001/U1103 | gene_product=Qc-SNARE protein, putative | transcript_product=Qc-SNARE protein, putative | location=LmxM.08:1166615-1167262(+) | protein_le
LmxM.27.0930.1-p1	isovaleryl-coA dehydrogenase, putative	0.000483554	0.00629926	-0.386663	+	26	68.3	68.3	68.3	44.605	0	323.31	17	18	16	17	17	16	451000000	417000000	426000000	554000000	575000000	562000000	28.7486	28.6355	28.6663	29.0453	29.099	29.066	LmxM.27.0930.1-p1	LmxM.27.0930	2813	LmxM.27.0930.1-p1 | transcript=LmxM.27.0930.1 | gene=LmxM.27.0930 | organism=Leishmania_mexicana_MHOM/GT/2001/U1103 | gene_product=isovaleryl-coA dehydrogenase, putative | transcript_product=isovaleryl-coA dehydrogenase, putative | location=LmxM.27:370660-
LmxM.17.0735.1-p1	ysine decarboxylase-like protein	0.00620228	0.0337863	-0.386079	+	26	84.2	84.2	84.2	35.367	0	323.31	19	19	18	22	19	20	341000000	327000000	293000000	405000000	412000000	437000000	28.3452	28.2847	28.1263	28.5933	28.6181	28.7031	LmxM.17.0735.1-p1	LmxM.17.0735	1527	LmxM.17.0735.1-p1 | transcript=LmxM.17.0735.1 | gene=LmxM.17.0735 | organism=Leishmania_mexicana_MHOM/GT/2001/U1103 | gene_product=ysine decarboxylase-like protein | transcript_product=ysine decarboxylase-like protein | location=LmxM.17:373469-374437(-) |
LmxM.25.1340.1-p1	protein transport protein Sec24C, putative	0.0374915	0.11062	-0.385797		26	35.7	35.7	35.7	111.04	0	92.475	16	18	12	18	16	17	45100000	47900000	37400000	58000000	60100000	51700000	25.4266	25.5135	25.1565	25.7895	25.8409	25.6237	LmxM.25.1340.1-p1	LmxM.25.1340	2495	LmxM.25.1340.1-p1 | transcript=LmxM.25.1340.1 | gene=LmxM.25.1340 | organism=Leishmania_mexicana_MHOM/GT/2001/U1103 | gene_product=protein transport protein Sec24C, putative | transcript_product=protein transport protein Sec24C, putative | location=LmxM.25
LmxM.08_29.1470.1-p1	hypothetical protein, conserved	6.83667e-05	0.00155625	-0.385075	+	35	67.5	67.5	67.5	75.343	0	323.31	25	26	23	24	25	26	248000000	244000000	240000000	321000000	324000000	311000000	27.8858	27.8623	27.8385	28.258	28.2714	28.2123	LmxM.08_29.1470.1-p1	LmxM.08_29.1470	682	LmxM.08_29.1470.1-p1 | transcript=LmxM.08_29.1470.1 | gene=LmxM.08_29.1470 | organism=Leishmania_mexicana_MHOM/GT/2001/U1103 | gene_product=hypothetical protein, conserved | transcript_product=hypothetical protein, conserved | location=LmxM.08:500199-50233
[truncated: 999 more rows]

## Sheet: Downregulated_IF3d K.O
LIST OF DOWNREGULATED PROTEINS IN LIF3d(+/-) COMPARED TO Ca9/T7 cells
[truncated: 116 more rows]

## Sheet: Upregulated_IF3d K.O
LIST OF UPREGULATED PROTEINS IN LIF3d(+/-) COMPARED TO Cas9/T7 cells
[truncated: 177 more rows]

[truncated: 2 more sheets: For Heatmap, Table legend]
