# Supplementary material for: LeishIF3d is a non-canonical cap-binding protein in Leishmania
Source: Front Mol Biosci. 2023 May 30;10:1191934. doi: 10.3389/fmolb.2023.1191934 (PMC10266417; doi:10.3389/fmolb.2023.1191934)
Supplement: Supplementary file 11 [file Table4.XLSX]

## Sheet: LIF3d(+-) K.O vs Cas9
ID	Name	Bgd count	Result count	Result gene list	Pct of bgd	Fold enrichment	Odds ratio	P-value	Benjamini	Bonferroni
GO:0006412	translation	248	14	LmxM.15.0380,LmxM.16.1170,LmxM.18.1220,LmxM.22.0030,LmxM.22.0460,LmxM.26.2220,LmxM.28.2460,LmxM.29.3720,LmxM.31.0430,LmxM.31.0880,LmxM.34.0600,LmxM.34.2190,LmxM.36.4420,LmxM.36.5120,	5.6	3.23	3.72	9.18708e-05	0.00803791	0.0294905
GO:0010467	gene expression	526	20	LmxM.05.0080,LmxM.13.0790,LmxM.15.0380,LmxM.16.0310,LmxM.16.1170,LmxM.18.1220,LmxM.22.0030,LmxM.22.0460,LmxM.25.2095,LmxM.26.2220,LmxM.28.2460,LmxM.29.3720,LmxM.30.0520,LmxM.31.0430,LmxM.31.0880,LmxM.34.0600,LmxM.34.2190,LmxM.36.4420,LmxM.36.5120,LmxM.36.5750,	3.8	2.18	2.5	0.00065417	0.0299984	0.209989
GO:0008033	tRNA processing	46	4	LmxM.13.0790,LmxM.16.0310,LmxM.30.0520,LmxM.36.5750,	8.7	4.98	5.53	0.00816063	0.13989	1
GO:0009063	cellular amino acid catabolic process	15	2	LmxM.26.1610,LmxM.31.3650,	13.3	7.64	8.8	0.0273372	0.215536	1
GO:0043043	peptide biosynthetic process	250	14	LmxM.15.0380,LmxM.16.1170,LmxM.18.1220,LmxM.22.0030,LmxM.22.0460,LmxM.26.2220,LmxM.28.2460,LmxM.29.3720,LmxM.31.0430,LmxM.31.0880,LmxM.34.0600,LmxM.34.2190,LmxM.36.4420,LmxM.36.5120,	5.6	3.21	3.69	0.000100161	0.00803791	0.0321516

## Sheet: Legend
		S2 Table. Proteomic content of downregulated proteins in LIF3d KO vs Cas9/T7 classified by GO term enrichment.
		The proteomic content was assessed by LC-MS/MS, as described in the Materials and Methods section. The differentially enriched proteins given in S1 Table, were analyzed by the GO term enrichment tool, based on their Molecular Function. All GO terms were enriched by at least 2 fold as compared to the gene sets encoded in the genome, with P< 0.05.
		ID	Gene Ontology ID
		Name	Gene Onotology Term
		Genes in the background with this term	Number of Genes with this term in the background
		Genes in the results with this term	Number of Genes with this term in the Results
		Result gene list	Genes from the result that belong to this term
		% of background genes in the results	Of the genes in the background with this term, the percentage of genes present in the results
		Fold enrichment	Precentage of gene with this term in the results divided by percentage of genes with this term present in the background
		Odds ratio	Odds ratio statistic from the Fisher's extact test
		P-value	P-value from the Fisher's extact test
		Benjamini	Benjamini-Hochbery false discovery rate
		Bonferroni	Bonferroni adjusted P-value
