# Supplementary material for: LeishIF3d is a non-canonical cap-binding protein in Leishmania
Source: Front Mol Biosci. 2023 May 30;10:1191934. doi: 10.3389/fmolb.2023.1191934 (PMC10266417; doi:10.3389/fmolb.2023.1191934)
Supplement: Supplementary file 12 [file Table1.XLSX]

## Sheet: גיליון1
oligo Name	Sequence
IF3d BamHI Fw GIBSON	CACACGCACCCTCCTCTCTTCCCCTGCCTCCCTCGCACCGGATCCATGTCCTTTAAACTCCCCGAGCT
IF3d XbaI Rv GIBSON	CACGTGGCCGCCCCGCCAGCCGGTGGTCTTCTCGTCCATTCTAGACTCGTCGTCCTTGTCATCGC
Fw pET-IF3D-Nco1	CCATGGGAATGTCCTTTAAACTCCC
REV pET-IF3D-Sma1	CCCGGG CTC GTC GTC CTT GTC AT
FW-IF3d Seq	GGTCGTCACGGATGAGATTCTGT
Rev-IF3d Seq	ACAGAATCTCATCCGTGACGACC
SBP -reverse- for pXi seq	GCCCGCAGCTGCTCCAGCTC
FW-IF3d Seq 2	ACG ACT CGG AGG AGG ACG
FW-IF3d Seq 3	GGA CGA CGA CGA TGA AAG C
IF3D Upstream Fw	CCCCCACACACACACGCACTCACACGCATCgtataatgcagacctgctgc
IF3D Downstream Rv	ACGTGGCTGCGTGTTGCAGGACGCCATCCGccaatttgagagacctgtgc
IF3D 5 sgRNA	gaaattaatacgactcactataggGCTTGTACCGTCCTACGCAGgttttagagctagaaatagc
IF3D 3 sgRNA	gaaattaatacgactcactataggGTAACGTGGTTGGATAACGCgttttagagctagaaatagc
sgRNA scaffold	AAAGCACCGACTCGGTGCCACTTTTTCAAGTTGATAACGGACTAGCCTTATTTTAACTTGCTATTTCTAGCTCTAAAAC
G00F	TTAATACGACTCACTATAGG
G00R	GCACCGACTCGGTGCCACTT
Fw diagnostic IF3D	AGCCGCAGTAGCTCCGTCT
Rev diagnostic IF3D	TGAACCCGCCCACCAAAGT
Rev IF3D SEQ 1275	GAT TTT CAT CAG CTT CGC GT
Fw neogreen 1	GTCTCGAAAGGTGAGGAAGACA
Fw BLASTICIDIN	Atgcctttgtctcaagaag
Rev BLASTICIDIN	GCC CTC CCA CAC ATA ACC
IF3d endo tag Upstream forward primer	CCCCCACACACACACGCACTCACACGCATCgtataatgcagacctgctgc
Upstream endo tag reverse primer	GATATACAGCTCGGGGAGTTTAAAGGACATactacccgatcctgatccag
5' sgRNA endo tag primer	gaaattaatacgactcactataggGCTTGTACCGTCCTACGCAGgttttagagctagaaatagc
Fw pX LIF3d L234P	GAGATTCTGTCGCTGCCGATGGTGTGCACCCG
Rev pX LIF3D L234P	CGGGTGCACACCATCGGCAGCGACAGAATCTC
Fw pX LIF3d A413P	ATCGCGCGCTGGACGCCGCTGTCTCTCCTCT
Rev pX LIF3D A413P	AGAGGAGAGACAGCGGCGTCCAGCGCGCGAT
